# Supplementary material for: The micro-RNA content of unsorted cryopreserved bovine sperm and its relation to the fertility of sperm after sex-sorting
Source: BMC Genomics. 2021 Jan 7;22:30. doi: 10.1186/s12864-020-07280-9 (PMC7792310; doi:10.1186/s12864-020-07280-9)
Supplement: Supplementary file 1 — Additional file 1: Table S1. Counts per million reads of 15 small RNA libraries. [file 12864_2020_7280_MOESM1_ESM.xlsx]

## Sheet: Table S1
Table S1. Expression levels (counts per million) of 85 miRNA detected in samples of unsorted cryopreserved sperm produced from 15 proven sires (four ejaculates pooled per bull). Bulls were classified in two groups based on their fertility after artificial insemination with sex-sorted sperm (i.e. high and low fertility; HF and LF group, respectively).
Bull	Group	Breed	let-7a-5p	let-7b	let-7f	let-7g	miR-100-5p	miR-106b-3p	miR-106b-5p	miR-10a-5p	miR-10b	miR-11975	miR-11987	miR-122	miR-1234	miR-1246	miR-125a	miR-125b-5p	miR-1260b	miR-128	miR-1306	miR-132-3p	miR-132-5p	miR-146a-5p	miR-148a	miR-151-5p	miR-15a-5p	miR-15b-5p	miR-16a-5p	miR-16b-5p	miR-186-5p	miR-191-5p	miR-1937	miR-200a	miR-200b	miR-204-3p	miR-204-5p	miR-211	miR-21-5p	miR-22-3p	miR-2284aa	miR-2284f	miR-2284m	miR-2284x	miR-2285aj-5p	miR-2285am	miR-2285bf	miR-2285bh	miR-2340
A	LF	Holstein-Friesian	4223.7	4256.2	519.8	389.9	36908.9	0	259.9	1851.9	2664.2	9194.7	3151.6	0	227.4	3411.5	227.4	13223.5	357.4	1299.6	552.3	162.5	0	1819.5	292.4	1949.4	1137.2	2891.6	7472.8	9162.3	2566.7	46168.7	1364.6	812.3	292.4	422.4	12183.8	227.4	44511.7	26901.9	194.9	1851.9	747.3	18129.6	227.4	454.9	552.3	357.4	7570.2
B	LF	Red Holstein	2019.2	2676.6	281.8	47	102041	281.8	0	1267.9	328.7	8311.6	2066.2	0	234.8	3381	1220.9	20567.8	704.4	1174	939.2	375.7	47	1220.9	986.1	2301	281.8	3568.8	4601.9	4320.2	2629.7	19112.1	1127	281.8	1033.1	422.6	32542.2	892.2	42215.7	22164.4	281.8	1455.7	2441.8	27658.5	1737.5	0	0	751.3	4461.1
C	LF	Simmental	4161.6	1424.5	391	195.5	39354	335.2	111.7	2038.9	1815.5	3435.4	1927.2	83.8	335.2	5669.9	446.9	10501.8	810	1005.5	307.2	251.4	419	2960.6	558.6	3966.1	530.7	5669.9	6200.6	9272.9	2290.3	33321	2597.5	558.6	1536.2	530.7	13294.9	223.4	46699.7	38627.8	307.2	2206.5	1620	25109.5	335.2	27.9	474.8	307.2	3742.7
D	LF	Holstein-Friesian	11062.4	650.7	556.3	955.1	76932.8	84	52.5	167.9	346.4	3201.2	10.5	63	146.9	52.5	1868.2	13308.4	304.4	1416.9	1322.4	84	63	6801.2	262.4	4030.3	482.8	3337.6	20634.4	17422.7	1553.4	116375	220.4	209.9	1689.8	262.4	58827.9	1406.4	36850.1	20739.3	188.9	3012.2	314.9	3893.9	84	0	430.3	84	535.3
E	LF	Holstein-Friesian	5892.9	3023.7	264.8	882.8	84575.3	44.1	176.6	1809.8	1522.9	27036.7	640.1	264.8	154.5	2118.8	1743.6	17899.4	1147.7	2162.9	750.4	441.4	220.7	1037.3	971.1	4016.9	331.1	3818.2	4039	6290.2	3597.5	34695.3	3950.7	684.2	3089.9	485.6	14875.7	132.4	40080.6	11609.2	662.1	1236	1699.5	40036.4	441.4	441.4	220.7	242.8	5230.8
H	LF	Holstein-Friesian	5979	958.1	157.7	388.1	81328.7	388.1	388.1	1152.1	1309.8	7022	618.5	363.8	242.6	1916.2	970.2	17609.5	1406.8	1685.8	958.1	739.8	315.3	1891.9	691.3	6852.2	667	4159.8	6779.4	9799.2	3638.3	66714.8	2364.9	400.2	2207.3	473	33048.1	303.2	33424.1	18761.6	169.8	1600.9	1079.4	18640.4	266.8	84.9	84.9	376	2498.3
I	LF	Swiss Fleckvieh	3184.7	1802.9	92.1	223.7	45244.4	92.1	223.7	750.1	1223.9	3882.2	1487.1	197.4	144.8	4382.3	671.2	15621	513.2	1276.5	710.6	381.6	171.1	1263.4	486.9	3066.3	500.1	5040.3	5882.6	8106.6	2434.6	43112.4	1579.2	329	1079.1	368.5	8804.1	105.3	51416.5	8540.9	486.9	1895.1	684.3	12120.4	171.1	157.9	434.3	131.6	8435.6
J	HF	Red Holstein	3274.8	805.1	179.4	688.3	97218.1	246.1	267	1881.5	2165.1	2982.8	913.6	233.6	50.1	4138.4	1305.8	21058.9	396.3	2152.6	592.4	196.1	104.3	9277.9	846.9	5022.8	367.1	3107.9	9553.3	12031.3	4401.2	60123	671.6	471.4	2140.1	112.6	37992	483.9	37829.3	18005.2	242	3917.3	563.2	10733.9	200.2	133.5	650.8	179.4	792.6
K	HF	Red Holstein	7097.8	6034.2	173.6	217.1	48773	86.8	412.4	5317.9	3386.1	5708.6	2517.9	238.8	173.6	6945.9	1758.2	14391	390.7	1497.7	477.5	260.5	238.8	1519.4	369	2300.8	824.8	5014	5990.8	8052.9	3993.9	35727.8	803.1	738	2257.4	846.5	10744.4	130.2	32992.9	17712	520.9	2691.5	824.8	18862.4	173.6	390.7	586.1	260.5	1779.9
L	HF	Brown Swiss	10407.8	11110.3	1170.9	884.7	89012.6	130.1	182.1	7988	5776.3	7441.6	858.6	0	52	7129.3	910.7	19384.5	286.2	1743.3	520.4	130.1	338.3	1431.1	468.4	4319.2	572.4	3538.6	4007	6218.7	4293.2	41110.7	754.6	1353	4371.3	104.1	10824.1	156.1	45560.1	8768.6	780.6	2055.5	1092.8	23885.9	312.2	286.2	416.3	442.3	2289.7
M	HF	Holstein-Friesian	7369.9	8389.2	339.7	235.2	63715.8	156.8	78.4	4312.2	1960.1	23782.4	679.5	0	1045.4	8075.6	679.5	14452.4	653.4	784	522.7	104.5	339.7	705.6	209.1	3449.7	392	3240.7	4416.7	3554.3	1541.9	40403.9	1829.4	496.6	1881.7	836.3	8676.6	130.7	34811.1	9800.4	731.8	1149.9	2195.3	30211.4	784	731.8	313.6	862.4	10689
N	HF	Brown Swiss	5527.4	3664.9	270.4	690.9	51218.7	330.4	120.2	1922.6	1892.5	57016.5	2283.1	180.2	330.4	2223	480.6	18204.4	690.9	1201.6	1051.4	120.2	300.4	510.7	510.7	3124.2	630.8	3725	2793.7	4025.4	4385.9	23040.9	1532.1	300.4	1682.3	1592.1	14659.7	150.2	20607.6	15140.3	781	1472	1321.8	28267.9	210.3	450.6	390.5	240.3	3304.4
O	HF	Limousin	4795.5	3927	113.3	981.7	51994.9	0	113.3	2076.8	1736.9	25223.4	944	75.5	1170.5	4153.5	717.4	10195.1	1397.1	868.5	755.2	226.6	415.4	1510.4	151	1963.5	1095	3436.1	7627.4	8609.2	2265.6	30660.7	1434.9	226.6	868.5	226.6	9855.2	188.8	27942.1	37533	151	2492.1	1246.1	21220.9	566.4	0	0	528.6	6834.5
Q	HF	Holstein-Friesian	6837.8	3053	126.2	126.2	46148.7	227.1	201.9	2346.5	1463.4	7695.6	1236.4	25.2	706.5	3961.4	731.7	14028.8	1438.2	1236.4	908.3	403.7	151.4	3658.6	832.6	2573.6	731.7	6585.5	10042.2	12994.3	2447.5	40093.1	2371.8	328	1665.3	857.9	24525.1	529.9	37443.7	49933.4	403.7	3683.8	1539.1	22632.8	529.9	227.1	328	428.9	5197.7
R	HF	Brown Swiss	5181.8	1606.5	322.9	291.4	74868.9	259.9	307.1	2354.7	2496.4	17537.9	1480.5	283.5	126	6875	913.5	15222.6	826.9	1488.4	212.6	283.5	354.4	3362.7	708.8	3252.4	370.1	3866.7	6945.9	9985.7	4898.3	50204	2212.9	511.9	1937.3	409.5	18167.9	157.5	28634	35453.9	787.5	3764.3	1086.8	36178.4	346.5	480.4	330.8	157.5	3835.2
[truncated: 38 more columns]
