# Supplementary material for: The micro-RNA content of unsorted cryopreserved bovine sperm and its relation to the fertility of sperm after sex-sorting
Source: BMC Genomics. 2021 Jan 7;22:30. doi: 10.1186/s12864-020-07280-9 (PMC7792310; doi:10.1186/s12864-020-07280-9)
Supplement: Supplementary file 2 — Additional file 2: Table S2. Spearman’s rank correlation coefficients and adjusted P values. [file 12864_2020_7280_MOESM2_ESM.xlsx]

## Sheet: Table S2
Table S2. Spearman's rank correlation coefficients rs (and respective P values adjusted using the Holm-Bonferroni correction method) between bull fertility parameters, the post-thaw quality traits and the miRNA expression levels (counts per million) of unsorted cryopreserved bovine sperm. Fertility data of 15 bulls were recorded in form of an annual 56-day non-return rate after >500 first service…
	Spearman's rank correlation coefficients (highlighted when respective adjusted P value<0.05)
	Fertility traits				Sperm quality traits at 0 hours
	NRRconv	NRRss	Relative difference of NRRconv and NRRss		PMAI	CposPInegPNAnegFnegMpos	Progressive motility	Mean DFI	SD oF DFI	%DFI
miR-10a-5p	-0.215447	0.325302	0.464662		0.370683	0.617834	0.158606	0.0719907	0.077109	0.345024
miR-9-5p	0.192462	-0.530619	-0.676362		-0.134778	-0.0599595	0.166619	0.0201434	-0.0631057	0.207524
let-7b	-0.0292082	0.27089	0.32482		0.0424179	0.378732	-0.00958018	-0.135731	-0.0441204	0.243308
miR-10b	-0.379673	0.182311	0.363855		0.336026	0.693757	-0.00635224	0.150556	0.0432437	0.405885
miR-11975	0.236621	0.375255	0.333358		-0.434696	-0.419171	-0.238083	-0.505186	-0.518016	-0.436136
miR-423-5p	0.155024	0.523699	0.529268		-0.132051	-0.265193	-0.182755	-0.459783	-0.394434	-0.576181
miR-2284aa	0.111576	0.446773	0.481957		-0.0180399	-0.0387281	0.00842758	-0.284662	-0.304378	-0.0969109
miR-2285am	0.0278038	0.241245	0.265787		-0.448447	-0.201852	-0.408864	-0.274104	-0.288403	0.115667
miR-34c	-0.145792	-0.514829	-0.525178		0.121535	0.0886733	0.286466	0.226282	-0.189297	-0.0941608
miR-449a	-0.252766	-0.657099	-0.65406		-0.402097	-0.278713	-0.333749	-0.0212387	-0.464241	0.0141157
miR-1246	0.118157	0.521369	0.554715		0.248223	0.541197	0.205742	-0.172494	-0.0332637	0.226219
miR-92a	0.460785	0.692727	0.609354		0.0982502	0.215088	0.381798	-0.4915	-0.259437	-0.212928
miR-2483-5p	-0.28587	-0.525169	-0.491126		0.129685	-0.266449	0.0533793	0.217951	0.184735	-0.147228
miR-658-3p	0.20514	0.46724	0.449648		-0.334062	-0.361543	-0.1907	-0.626672	-0.693857	-0.611182
let-7a-5p	-0.353123	-0.0590313	0.0707237		0.182045	-0.0529749	-0.256606	0.113794	0.213005	0.0129601
miR-132-3p	-0.066799	-0.138768	-0.1315		0.337958	0.024783	0.349245	0.251597	-0.115112	-0.32644
miR-132-5p	0.0247302	0.491093	0.547218		0.319582	0.247534	0.108481	-0.34682	-0.430997	-0.58115
miR-186-5p	-0.35826	0.256194	0.447866		0.405676	0.412987	0.277144	0.33307	0.043972	0.158134
miR-204-5p	-0.341297	-0.388024	-0.306494		0.134858	-0.253268	0.167351	0.552251	0.56583	0.0236137
miR-21-5p	-0.0349845	-0.515434	-0.56758		0.0409684	0.19133	0.0614551	0.224244	0.12171	0.315885
miR-2284f	-0.147291	0.267024	0.366219		0.356221	0.205918	0.0511679	0.219705	0.495313	0.269717
miR-2887-3p	0.316719	0.40427	0.331926		-0.476013	-0.367964	-0.348307	-0.550342	-0.525429	-0.174069
miR-34b-3p	-0.363641	-0.402209	-0.309796		0.245366	-0.235232	0.361096	0.614532	0.46094	-0.161872
miR-1234	0.4423	0.482271	0.361308		-0.279537	-0.180999	-0.170464	-0.560172	-0.199503	-0.37951
miR-3620-5p	0.384688	0.425453	0.330571		-0.382202	-0.360059	-0.261035	-0.593773	-0.54876	-0.357105
miR-5193-5p	0.459465	0.525246	0.406381		-0.248872	-0.203773	-0.264998	-0.694536	-0.482192	-0.504589
miR-30a-5p	-0.150453	-0.318215	-0.296512		0.304615	-0.110119	0.168449	0.508472	0.586604	0.0429468
let-7f	-0.493588	-0.318311	-0.164459		0.0319713	0.208513	-0.0290726	0.150735	0.0165695	0.132599
let-7g	-0.168842	-0.0182922	0.0430424		-0.0624388	-0.00586467	-0.340003	0.0965356	0.227967	-0.0769647
miR-106b-5p	-0.345589	0.0463403	0.187887		0.470622	0.502926	-0.0632338	0.437343	0.179587	0.38195
miR-1306	0.0316763	-0.243496	-0.291733		-0.104858	-0.478979	-0.0233978	0.119323	0.180788	-0.207018
miR-148a	-0.129026	-0.0796401	-0.0216774		0.225617	-0.0759539	0.527248	0.387523	0.0299066	-0.0877545
miR-15a-5p	-0.0234344	-0.0331023	-0.0512535		-0.158876	0.165622	-0.461174	-0.281731	-0.207738	0.139303
miR-191-5p	-0.394963	-0.413518	-0.321814		0.0695521	-0.204485	-0.282744	0.459114	0.550733	0.073582
miR-200b	-0.434129	0.105217	0.308406		0.521027	0.37179	0.234129	0.423236	0.214161	0.0748771
miR-204-3p	0.130783	0.23331	0.21434		-0.236748	-0.419301	-0.145469	-0.360597	-0.489037	-0.189324
miR-211	-0.101843	-0.379977	-0.393412		-0.0125807	-0.353995	0.149575	0.290207	0.476949	0.0500965
miR-2284x	0.165205	0.292876	0.273024		-0.243043	-0.213495	0.109536	-0.45843	-0.656068	-0.447548
miR-2285aj-5p	0.380782	0.13178	0.00532426		-0.265689	-0.158108	0.593044	-0.446404	-0.25347	-0.39591
miR-2285bf	-0.331985	-0.175659	-0.063843		0.0335374	0.213937	-0.370086	0.360856	0.341142	0.783556
miR-2285bh	0.205341	0.20365	0.148097		-0.193618	0.0579349	0.315823	-0.246851	-0.148994	-0.18111
miR-2340	0.580405	0.186462	-0.0242458		-0.587644	-0.273135	-0.323216	-0.61256	-0.396262	-0.210706
miR-23a	-0.107132	-0.12608	-0.093471		0.575943	0.0842265	0.361716	0.468622	0.501126	-0.00912488
miR-25-3p	-0.139786	-0.115325	-0.0784632		-0.144574	-0.447694	0.1373	0.143128	-0.0145089	-0.649393
miR-26a	-0.530163	-0.0479323	0.159979		0.38339	0.277028	-0.128656	0.47936	0.43894	0.127063
miR-27a-3p	-0.225275	-0.280658	-0.232249		0.205421	0.0514347	-0.273912	0.421317	0.568607	0.450195
miR-2888-3p	0.286348	0.250724	0.159018		-0.55758	-0.415102	-0.329653	-0.69482	-0.718724	-0.486218
miR-2889-3p	0.366411	0.320775	0.211128		-0.428152	-0.227776	-0.467767	-0.596067	-0.434454	-0.0672977
miR-29a	-0.222183	-0.155651	-0.0832156		0.242619	-0.0870016	0.0676224	0.502421	0.541628	0.186968
miR-30d-5p	-0.180991	-0.284582	-0.245408		0.440819	0.00328304	0.130881	0.551869	0.602026	0.254445
miR-335	-0.360703	-0.259145	-0.148564		0.190389	-0.179553	-0.189159	0.540239	0.548614	0.0872796
miR-342	-0.290731	-0.332756	-0.266265		0.0800156	-0.295088	-0.0315517	0.339289	0.421631	-0.115717
miR-3432a	-0.069525	0.0609142	0.106047		-0.0216711	-0.372754	-0.0612236	0.298288	0.384653	0.17027
miR-425-5p	-0.564626	-0.0115975	0.221574		0.553115	0.271821	0.452587	0.663878	0.282839	0.126743
miR-7859	-0.184813	-0.0559499	0.015108		0.504923	0.171291	0.329845	0.34819	0.172447	-0.325824
miR-7865	0.277578	0.344362	0.27774		-0.404996	-0.304743	-0.214043	-0.428477	-0.324856	-0.35862
miR-1937	0.0779275	-0.0341548	-0.0722587		-0.235425	-0.407103	-0.144988	-0.293049	-0.623719	-0.568006
miR-100-5p	-0.250311	-0.0347401	0.0755957		0.329585	0.204993	0.567807	0.638674	0.555012	0.0317757
miR-106b-3p	-0.386419	-0.0100283	0.149571		0.344064	-0.0359471	0.577316	0.310864	-0.142647	-0.393879
miR-11987	0.0918553	-0.0987187	-0.153824		-0.23548	0.103942	-0.0546951	-0.274076	-0.444124	0.342113
miR-122	-0.134192	0.109329	0.182096		0.385252	0.121154	0.0754549	0.3372	0.066945	-0.100689
miR-125a	-0.00478293	-0.0343919	-0.0279657		0.355392	0.0739545	0.169398	0.402481	0.545417	0.312558
miR-125b-5p	-0.25247	-0.0110664	0.110773		0.270356	0.230678	0.526633	0.651831	0.395143	0.253383
miR-1260b	0.14956	0.240597	0.206556		0.0326974	-0.246351	0.0920733	-0.263047	-0.36134	-0.680503
miR-128	-0.471875	-0.224894	-0.0561496		0.312642	0.236804	0.0696369	0.706777	0.437326	0.347427
miR-146a-5p	-0.363875	-0.144326	-0.0167286		0.193702	0.0556353	-0.00101449	0.582047	0.720061	0.326409
miR-151-5p	-0.664786	-0.303228	-0.0780008		0.422429	0.124222	0.197746	0.746713	0.29939	-0.211753
miR-15b-5p	0.122698	0.122962	0.0959798		0.38407	-0.00586294	0.160244	-0.143778	-0.230072	-0.112156
miR-16a-5p	-0.163514	-0.307708	-0.294956		-0.00488363	-0.272597	-0.271163	0.219221	0.499427	0.103434
miR-16b-5p	-0.299484	-0.289418	-0.219286		0.171025	-0.13068	-0.242035	0.330128	0.477598	0.120788
miR-200a	-0.463424	-0.166318	-0.000953175		0.17778	0.521097	-0.0486575	0.238411	-0.0184752	0.409241
miR-22-3p	0.0216105	0.100421	0.0927907		-0.0408905	-0.171398	-0.0165676	-0.336681	-0.263334	-0.288924
miR-2284m	0.298548	0.195266	0.108823		-0.249995	-0.269592	0.395196	-0.438406	-0.547522	-0.49948
miR-27b	-0.335523	-0.172788	-0.0569603		0.341685	0.349598	-0.0916201	0.691888	0.852479	0.635544
miR-30e-5p	-0.0439066	-0.0208884	0.0113043		0.418389	0.343206	0.358509	0.350352	0.23328	0.482038
miR-32	-0.126507	-0.0333321	0.0133489		0.0881282	0.190668	-0.375938	0.286806	0.495423	0.501768
miR-340-5p	-0.309977	-0.096868	0.0228929		0.132425	0.0888594	-0.141249	0.322763	0.147176	-0.0442146
miR-375-3p	0.0606382	0.123265	0.109626		-0.186371	-0.323176	-0.0547262	-0.419608	-0.67053	-0.52196
miR-6526	-0.205725	-0.100639	-0.0450236		-0.0492867	-0.307568	-0.110192	-0.342172	-0.752971	-0.6407
miR-6529a	-0.0699253	0.0387933	0.0639838		0.285844	-0.263003	-0.152588	0.0219531	0.168742	-0.133678
miR-660	-0.19461	-0.211545	-0.149725		0.240389	0.0241792	0.328444	0.401742	0.134251	0.236535
miR-7	-0.476639	-0.139128	0.03298		0.226466	0.305488	0.395257	0.696327	0.533448	0.0468621
miR-93	-0.106929	0.0485397	0.0996804		0.170342	-0.196884	-0.16633	-0.0265452	-0.412538	-0.371761
miR-99a-5p	-0.408298	0.00188968	0.163094		0.330101	0.461906	0.391728	0.51327	0.216496	-0.113058
miR-6089-3p	0.209843	0.154881	0.0936439		-0.399302	-0.368945	-0.136815	-0.47813	-0.645212	-0.257156
	P values
	Fertility traits				Sperm quality traits at 0 hours
	NRRconventional	NRRsex-sorted	Relative difference of NRRconv and NRRsex-sorted		PMAI	MC Ironsperm	Progressive motility	Mean DFI	SD oF DFI	%DFI
miR-10a-5p	0.440614	0.236764	0.0809718		0.191983	0.0185431	0.572359	0.806792	0.793317	0.226993
miR-9-5p	0.491955	0.041852	0.00562917		0.64596	0.838656	0.552845	0.945508	0.830299	0.476528
let-7b	0.917701	0.328788	0.2375		0.885517	0.181757	0.972969	0.643607	0.880951	0.401917
miR-10b	0.162767	0.515488	0.182467		0.240145	0.00592229	0.982075	0.607424	0.883302	0.149881
miR-11975	0.395837	0.16812	0.224673		0.12036	0.135727	0.392838	0.0653807	0.0577625	0.118997
miR-423-5p	0.581174	0.0451103	0.042474		0.652708	0.359505	0.514448	0.0981024	0.162834	0.0310406
miR-2284aa	0.692193	0.0950071	0.0688722		0.951192	0.895423	0.97622	0.323929	0.290025	0.74172
miR-2285am	0.921647	0.386392	0.338336		0.107774	0.488923	0.130228	0.342966	0.317331	0.693757
miR-34c	0.604145	0.0495567	0.0443989		0.678959	0.763075	0.30061	0.436626	0.516888	0.748831
miR-449a	0.363395	0.00777574	0.00816619		0.154087	0.334582	0.224096	0.942549	0.0944699	0.961801
miR-1246	0.674929	0.0462486	0.031858		0.392173	0.0456532	0.461954	0.5554	0.91012	0.436757
miR-92a	0.08388	0.00420033	0.0158897		0.738263	0.460232	0.160232	0.0742714	0.370414	0.464859
miR-2483-5p	0.301661	0.044403	0.0630146		0.658583	0.357148	0.850144	0.454137	0.527223	0.615479
miR-658-3p	0.463294	0.079079	0.0926442		0.243077	0.204032	0.496002	0.0164751	0.00591219	0.020225
let-7a-5p	0.196679	0.834469	0.802231		0.53336	0.857264	0.355901	0.698502	0.464693	0.964926
miR-132-3p	0.813021	0.621857	0.640392		0.237283	0.93298	0.201986	0.385557	0.695162	0.254659
miR-132-5p	0.930288	0.0630351	0.0347511		0.26536	0.393531	0.700359	0.224422	0.123909	0.0292894
miR-186-5p	0.18979	0.356701	0.0941038		0.150111	0.142199	0.317298	0.244566	0.881349	0.589241
miR-204-5p	0.213145	0.152959	0.266536		0.645762	0.382302	0.551077	0.0405838	0.0349376	0.936136
miR-21-5p	0.901492	0.0492437	0.0273203		0.889407	0.512312	0.827764	0.440878	0.678518	0.271239
miR-2284f	0.600392	0.336007	0.179428		0.211262	0.480022	0.856291	0.450423	0.0717132	0.351054
miR-2887-3p	0.250083	0.135028	0.226793		0.085328	0.195518	0.203283	0.0414282	0.0536644	0.551738
miR-34b-3p	0.182743	0.137219	0.261152		0.397822	0.418196	0.186054	0.0193641	0.0971503	0.580353
miR-1234	0.0987683	0.068665	0.185777		0.333095	0.535755	0.543585	0.0372145	0.494101	0.180788
miR-3620-5p	0.156828	0.113869	0.228811		0.177459	0.206032	0.347364	0.0251719	0.0421379	0.21005
miR-5193-5p	0.0848866	0.0443663	0.132808		0.390896	0.484709	0.339826	0.00584358	0.0807869	0.0657517
miR-30a-5p	0.592501	0.247728	0.283214		0.289631	0.707842	0.548428	0.063365	0.0274531	0.884098
let-7f	0.0615056	0.247579	0.558076		0.9136	0.474381	0.918082	0.606993	0.955166	0.651351
let-7g	0.547483	0.94841	0.878943		0.832069	0.984125	0.214997	0.742689	0.433126	0.793696
miR-106b-5p	0.207071	0.869738	0.502497		0.0894344	0.0667935	0.822851	0.117863	0.538996	0.177769
miR-1306	0.910771	0.38184	0.291413		0.72128	0.0831269	0.934036	0.684524	0.536239	0.477627
miR-148a	0.646746	0.777841	0.938878		0.438011	0.796354	0.0434167	0.170996	0.919162	0.765467
miR-15a-5p	0.933933	0.90677	0.856053		0.587473	0.571492	0.0835848	0.329154	0.476063	0.63482
miR-191-5p	0.145116	0.125486	0.242123		0.81323	0.483151	0.30721	0.0986559	0.0412541	0.802597
miR-200b	0.105906	0.709006	0.26341		0.0560718	0.190556	0.400976	0.131583	0.462216	0.799187
miR-204-3p	0.642231	0.402673	0.443023		0.415115	0.135594	0.604955	0.205305	0.075958	0.516827
miR-211	0.71798	0.162402	0.146845		0.965953	0.214333	0.594689	0.314176	0.0846295	0.864953
miR-2284x	0.556269	0.289439	0.324841		0.402445	0.463642	0.697573	0.0992241	0.0108353	0.108568
miR-2285aj-5p	0.161441	0.639675	0.984975		0.358573	0.589304	0.0197977	0.109584	0.381909	0.161125
miR-2285bf	0.226706	0.531181	0.821169		0.909383	0.462694	0.17453	0.204957	0.232612	0.000914392
miR-2285bh	0.462847	0.466618	0.598376		0.507183	0.844042	0.251499	0.394881	0.611199	0.5355
miR-2340	0.0233015	0.505803	0.93165		0.0271128	0.344744	0.23996	0.0198673	0.160719	0.46964
miR-23a	0.703931	0.654343	0.740394		0.0311266	0.774669	0.185244	0.090992	0.0679346	0.975302
miR-25-3p	0.619279	0.68234	0.78105		0.621931	0.108438	0.625586	0.625457	0.960738	0.0119609
miR-26a	0.0420612	0.8653	0.568995		0.176002	0.337634	0.647698	0.0828466	0.116374	0.665115
miR-27a-3p	0.419523	0.310947	0.404878		0.481106	0.861377	0.323206	0.133529	0.0338582	0.106242
miR-2888-3p	0.300818	0.367416	0.571348		0.0382933	0.139963	0.230184	0.00581502	0.00377656	0.0779216
miR-2889-3p	0.179183	0.243733	0.450049		0.126686	0.433521	0.078696	0.0244728	0.12059	0.819191
miR-29a	0.426101	0.579627	0.768113		0.403293	0.767428	0.810755	0.0671124	0.0454474	0.522154
miR-30d-5p	0.518585	0.303941	0.377994		0.114639	0.991113	0.64198	0.0407519	0.0227251	0.380018
miR-335	0.186569	0.350993	0.597209		0.514428	0.539073	0.499555	0.0461135	0.0422039	0.766704
miR-342	0.29315	0.225563	0.337435		0.785689	0.305732	0.911121	0.235324	0.133209	0.693631
miR-3432a	0.805523	0.829259	0.706805		0.941381	0.189317	0.828404	0.300268	0.174463	0.560587
miR-425-5p	0.028316	0.967279	0.427402		0.0402059	0.347164	0.0902714	0.00962378	0.327174	0.665914
miR-7859	0.50964	0.843008	0.957382		0.0655441	0.558204	0.229897	0.222474	0.555508	0.255609
miR-7865	0.316511	0.208797	0.316216		0.150861	0.289417	0.443669	0.126367	0.257107	0.207984
miR-1937	0.782511	0.903819	0.798019		0.417803	0.148544	0.606164	0.309245	0.0171456	0.0340896
miR-100-5p	0.368231	0.902178	0.788882		0.249841	0.482042	0.0272451	0.0139534	0.0393849	0.914127
miR-106b-3p	0.154812	0.971705	0.594699		0.228375	0.902899	0.0242255	0.279345	0.626631	0.163481
miR-11987	0.744742	0.726321	0.584139		0.417693	0.723626	0.84649	0.343018	0.111628	0.231199
miR-122	0.633503	0.698118	0.515992		0.173736	0.679915	0.789267	0.238403	0.820124	0.731983
miR-125a	0.986503	0.903154	0.921192		0.212403	0.801616	0.546144	0.153657	0.0436665	0.276594
miR-125b-5p	0.363977	0.968777	0.694307		0.349871	0.427523	0.0437066	0.0115398	0.162012	0.382079
miR-1260b	0.594727	0.387709	0.460144		0.911645	0.395869	0.744155	0.363552	0.204304	0.00739387
miR-128	0.0757548	0.420329	0.842454		0.276458	0.415002	0.805215	0.00470955	0.117879	0.223557
miR-146a-5p	0.18244	0.607826	0.952815		0.506995	0.850167	0.997137	0.0289812	0.0036819	0.254707
miR-151-5p	0.00685336	0.271925	0.782311		0.132399	0.672218	0.479908	0.00215288	0.298399	0.467383
miR-15b-5p	0.663103	0.662417	0.733656		0.175173	0.98413	0.568346	0.623869	0.428772	0.702661
miR-16a-5p	0.560372	0.264549	0.285868		0.98678	0.345734	0.328281	0.451446	0.0690235	0.724929
miR-16b-5p	0.278185	0.295434	0.432312		0.558823	0.656111	0.384792	0.249014	0.0841466	0.680835
miR-200a	0.0818924	0.553573	0.99731		0.543154	0.0560327	0.863279	0.41175	0.950015	0.146217
miR-22-3p	0.939066	0.721774	0.742224		0.889616	0.557954	0.953269	0.239173	0.363009	0.316419
miR-2284m	0.279763	0.485545	0.699455		0.388691	0.351288	0.144857	0.11687	0.0426993	0.0689898
miR-27b	0.221491	0.538021	0.840206		0.23182	0.220482	0.745376	0.00611462	0.000107451	0.0145804
miR-30e-5p	0.876529	0.941099	0.968106		0.136535	0.229614	0.18946	0.21942	0.422181	0.0808983
miR-32	0.653239	0.906126	0.962341		0.764494	0.5138	0.167285	0.320138	0.0716401	0.0675257
miR-340-5p	0.260859	0.731275	0.935457		0.65178	0.762591	0.615579	0.260364	0.615604	0.880699
miR-375-3p	0.830022	0.661632	0.697334		0.523507	0.259719	0.846403	0.135278	0.00867685	0.0555551
miR-6526	0.461992	0.721191	0.873411		0.867118	0.284742	0.695841	0.231112	0.00188054	0.0135587
miR-6529a	0.804423	0.890824	0.820781		0.321836	0.363635	0.587201	0.94062	0.564161	0.648679
miR-660	0.487041	0.449134	0.594316		0.407762	0.93461	0.232002	0.154485	0.647262	0.415548
miR-7	0.0724437	0.620945	0.907113		0.436243	0.288181	0.14479	0.00566551	0.0494725	0.873606
miR-93	0.704467	0.863607	0.723751		0.560418	0.499904	0.553543	0.928226	0.142677	0.190593
miR-99a-5p	0.130813	0.994667	0.561394		0.249055	0.0963608	0.148738	0.0605021	0.457229	0.700369
miR-6089-3p	0.452876	0.581528	0.739929		0.157241	0.194238	0.626818	0.0837529	0.0127102	0.374787
