# Supplementary material for: The micro-RNA content of unsorted cryopreserved bovine sperm and its relation to the fertility of sperm after sex-sorting
Source: BMC Genomics. 2021 Jan 7;22:30. doi: 10.1186/s12864-020-07280-9 (PMC7792310; doi:10.1186/s12864-020-07280-9)
Supplement: Supplementary file 3 — Additional file 3: Table S3. Coordinates (i.e. correlation) of miRNA expression on the first five principal components. Table S4. Quality of representation of each miRNA (expressed as a squared cosine) for each of the first five principal components. Table S5. Contribution of 85 miRNAs to the first five principal components. Table S6. The amount of variation explained by each of the 14 principal components expressed as eigenvalue, percentage of total variance and cumulative percentage. Table S7. MiRNAs whose expression levels significantly correlated with at least one of the first principal components. [file 12864_2020_7280_MOESM3_ESM.xlsx]

## Sheet: Table S3
Table S3: The amount of variation explained by each of the 14 principal components expressed as eigenvalue, percentage of total variance and cumulative percentage.
Principal component	Eigenvalue	Percentage of explained variance	Cumulative percentage of explained variance
Principal component 1	23.3923	27.5204	27.5204
Principal component 2	10.4941	12.346	39.8664
Principal component 3	9.3007	10.942	50.8084
Principal component 4	7.82802	9.20943	60.0178
Principal component 5	7.1766	8.44306	68.4609
Principal component 6	5.15332	6.06272	74.5236
Principal component 7	4.32492	5.08814	79.6117
Principal component 8	3.84273	4.52086	84.1326
Principal component 9	3.15778	3.71503	87.8476
Principal component 10	2.87822	3.38614	91.2338
Principal component 11	2.15939	2.54045	93.7742
Principal component 12	2.0352	2.39436	96.1686
Principal component 13	1.85118	2.17785	98.3464
Principal component 14	1.40554	1.65358	100

## Sheet: Table S4
Table S4: Coordinates (i.e. correlation) of miRNA expression on the first five principal components.
MiRNA	Principal component 1	Principal component 2	Principal component 3	Principal component 4	Principal component 5
miR-9-5p	0.304543	-0.186203	-0.265357	-0.750776	0.0466737
miR-2483-5p	0.711961	-0.43637	-0.136182	0.0291402	-0.0586362
miR-449a	-0.084696	-0.0844249	-0.187897	-0.292803	0.364896
miR-132-3p	0.125508	-0.233928	0.569831	-0.297236	0.344856
miR-34c	0.13097	-0.160964	-0.00560237	-0.643518	0.302466
miR-204-5p	0.834989	-0.307114	0.206741	0.0825649	-0.275446
miR-211	0.68784	-0.417164	-0.0348045	-0.0183265	-0.466442
miR-34b-3p	0.743584	-0.254783	0.43209	-0.0500185	-0.295026
miR-7859	0.516641	-0.13793	0.317796	-0.0332883	0.369234
miR-1306	0.334071	-0.464921	0.220614	0.195462	-0.403119
let-7f	0.109237	0.615252	-0.271537	-0.0336487	-0.365168
miR-21-5p	0.261442	0.129804	-0.399402	-0.619034	0.0503564
miR-1937	-0.374769	-0.12133	0.529197	-0.0375135	0.350086
miR-342	0.774512	-0.150946	0.1432	0.348569	-0.331933
miR-23a	0.787006	-0.169188	0.311881	-0.0150358	0.0621514
miR-30a-5p	0.906881	-0.114236	0.185597	0.0554972	-0.173714
miR-2340	-0.669055	-0.226325	-0.249822	-0.114758	-0.163428
miR-29a	0.704488	-0.112367	0.176727	0.168857	0.148902
miR-25-3p	0.264599	-0.346769	0.667321	0.102285	-0.191441
miR-27a-3p	0.777761	-0.101758	-0.378726	0.214633	0.3849
miR-30d-5p	0.901392	-0.0843445	0.0865003	0.0808976	0.126014
miR-148a	0.237206	0.0160103	0.643652	-0.515151	0.253728
miR-660	0.250155	0.412008	0.423735	-0.167891	-0.102897
miR-335	0.807099	0.0132991	0.0653726	0.337293	0.23109
miR-191-5p	0.801115	-0.085746	-0.111942	0.446008	-0.167719
miR-125a	0.590218	0.209296	0.266272	0.141796	-0.227814
miR-151-5p	0.474157	0.248311	0.571106	0.107058	0.0882344
miR-6089-3p	-0.656988	-0.117819	0.163353	0.0758753	0.141712
miR-16b-5p	0.778913	-0.311135	-0.234719	0.349323	0.180256
miR-128	0.564708	0.555516	0.36465	-0.0579066	0.218602
miR-93	-0.231439	0.159065	0.494453	0.417924	0.394349
miR-15b-5p	-0.0660043	-0.288335	-0.00441871	-0.0307778	0.615957
miR-1260b	-0.269294	-0.486486	0.547346	0.113294	0.146876
miR-100-5p	0.471017	0.342954	0.558196	-0.274535	-0.470718
miR-6526	-0.319925	-0.345373	0.203152	0.143242	0.577167
miR-122	0.233249	0.141254	0.560795	0.194508	0.561
miR-7	0.406553	0.14385	0.386947	-0.272231	-0.319775
miR-16a-5p	0.748808	-0.373385	-0.282431	0.394712	-0.179661
miR-27b	0.825748	0.354957	-0.214577	0.169787	0.0311259
miR-30e-5p	0.200607	0.0605273	-0.121836	-0.466786	0.515613
miR-375-3p	-0.555828	-0.173845	0.429855	0.02359	0.241464
miR-11987	-0.427038	-0.0403237	-0.395781	-0.395671	0.413758
miR-125b-5p	0.245299	0.462478	0.502923	-0.397255	-0.138557
miR-340-5p	0.177224	0.675597	0.311343	0.203393	-0.101676
miR-32	0.409771	0.185351	-0.477364	0.220882	0.432505
miR-99a-5p	0.0644241	0.237606	0.518413	-0.219398	-0.114723
miR-146a-5p	0.790614	-0.0663211	-0.0708226	0.157143	0.0715717
miR-2284m	-0.604466	-0.159229	0.417011	-0.395534	-0.332504
miR-200a	-0.100623	0.866585	-0.231367	-0.15142	0.0474218
miR-22-3p	-0.0519514	-0.579115	-0.120184	0.0507768	0.303352
miR-106b-3p	0.0454518	-0.154628	0.606203	-0.183296	0.283685
miR-15a-5p	-0.281711	-0.191752	-0.53715	0.229623	0.158557
miR-425-5p	0.403931	0.208609	0.550417	-0.0962254	0.411885
miR-3432a	0.263937	-0.0660318	0.310467	0.291602	-0.0721507
miR-6529a	0.301453	-0.383663	0.00143646	0.634448	0.115555
miR-2284x	-0.649539	0.211672	0.502384	-0.115899	0.0158227
miR-2285bf	0.251894	0.402076	-0.519238	0.170347	0.437371
let-7g	0.232896	0.269431	0.0709972	0.479196	-0.351061
miR-2888-3p	-0.845435	-0.352631	0.0484114	0.225935	-0.00358738
miR-2285bh	-0.544941	-0.0952178	0.0693283	-0.315216	-0.599157
miR-26a	0.454035	0.65081	0.0818134	0.509017	-0.151828
miR-7865	-0.686866	-0.0102085	0.191721	0.296071	-0.331896
miR-106b-5p	0.153216	0.345016	0.020588	0.131082	0.669564
miR-204-3p	-0.569592	-0.176571	0.21009	0.305223	0.212777
miR-2285aj-5p	-0.274519	-0.264956	0.245473	-0.623183	-0.527076
miR-200b	0.15072	0.798037	0.37508	0.155143	-0.0659525
let-7a-5p	0.224944	0.354878	-0.101891	0.637869	-0.342469
miR-186-5p	0.0493825	0.611956	0.395455	-0.00195607	0.431209
miR-2284f	0.511218	-0.0585682	-0.189897	0.252968	0.341418
miR-2889-3p	-0.775125	-0.0628377	-0.200878	0.305367	0.0240141
miR-5193-5p	-0.686127	-0.323887	0.058343	0.450432	-0.0387457
miR-132-5p	-0.487978	0.17888	0.296958	0.338561	0.150527
miR-1234	-0.586829	-0.439098	-0.0681005	0.308212	-0.337024
miR-3620-5p	-0.812928	-0.097211	0.228423	0.337692	-0.058825
miR-2887-3p	-0.702137	-0.0747159	0.104384	0.320687	0.193937
miR-658-3p	-0.752559	0.0324622	0.371294	0.390079	0.0809369
miR-92a	-0.552696	-0.102948	0.114586	-0.146535	0.0344221
miR-2284aa	-0.452444	0.59753	0.216089	0.204551	0.049013
miR-1246	-0.452316	0.492282	-0.25026	-0.0868687	0.103815
miR-10b	-0.200926	0.847825	-0.274482	0.0627207	0.118738
miR-423-5p	-0.571227	-0.254092	0.319879	0.505696	0.0568739
miR-11975	-0.633965	-0.0152761	0.369764	0.378614	-0.110185
let-7b	-0.494725	0.642518	-0.261239	0.0563421	-0.377877
miR-10a-5p	-0.311269	0.783898	-0.181403	0.0564384	-0.115703
miR-2285am	-0.552457	0.458175	-0.00810919	0.286987	0.0233803

## Sheet: Table S5
Table S5: Quality of representation of each miRNA (expressed as a squared cosine) for each of the first five principal components.
MiRNA	Principal component 1	Principal component 2	Principal component 3	Principal component 4	Principal component 5
miR_9_5p	0.0927467	0.0346717	0.0704145	0.563664	0.00217843
miR_2483_5p	0.506888	0.190419	0.0185457	0.000849152	0.0034382
miR_449a	0.00717342	0.00712757	0.0353053	0.0857338	0.133149
miR_132_3p	0.0157522	0.0547221	0.324708	0.0883494	0.118926
miR_34c	0.0171531	0.0259095	3.13865e-05	0.414116	0.0914854
miR_204_5p	0.697206	0.0943191	0.0427419	0.00681697	0.0758703
miR_211	0.473124	0.174026	0.00121136	0.00033586	0.217568
miR_34b_3p	0.552917	0.0649144	0.186702	0.00250185	0.0870401
miR_7859	0.266918	0.0190246	0.100994	0.00110811	0.136334
miR_1306	0.111604	0.216151	0.0486706	0.0382052	0.162505
let_7f	0.0119328	0.378535	0.0737323	0.00113224	0.133348
miR_21_5p	0.0683519	0.0168491	0.159522	0.383203	0.00253576
miR_1937	0.140452	0.0147209	0.280049	0.00140726	0.12256
miR_342	0.599869	0.0227847	0.0205063	0.1215	0.110179
miR_23a	0.619378	0.0286245	0.0972695	0.000226075	0.0038628
miR_30a_5p	0.822433	0.0130499	0.0344464	0.00307993	0.0301766
miR_2340	0.447634	0.0512231	0.0624109	0.0131694	0.0267086
miR_29a	0.496304	0.0126263	0.0312325	0.0285127	0.0221718
miR_25_3p	0.0700128	0.120249	0.445317	0.0104622	0.0366495
miR_27a_3p	0.604912	0.0103546	0.143433	0.0460675	0.148148
miR_30d_5p	0.812507	0.007114	0.00748231	0.00654443	0.0158795
miR_148a	0.0562668	0.00025633	0.414288	0.265381	0.0643777
miR_660	0.0625776	0.16975	0.179552	0.0281873	0.0105878
miR_335	0.651409	0.000176867	0.00427357	0.113766	0.0534027
miR_191_5p	0.641786	0.00735238	0.0125311	0.198923	0.0281296
miR_125a	0.348357	0.0438047	0.0709009	0.0201062	0.0518993
miR_151_5p	0.224825	0.0616586	0.326162	0.0114615	0.00778531
miR_6089_3p	0.431633	0.0138813	0.0266841	0.00575706	0.0200824
miR_16b_5p	0.606706	0.096805	0.055093	0.122026	0.0324923
miR_128	0.318895	0.308598	0.132969	0.00335317	0.047787
miR_93	0.0535638	0.0253017	0.244484	0.17466	0.155511
miR_15b_5p	0.00435657	0.0831373	1.9525e-05	0.000947275	0.379403
miR_1260b	0.0725192	0.236668	0.299588	0.0128355	0.0215727
miR_100_5p	0.221857	0.117618	0.311583	0.0753695	0.221575
miR_6526	0.102352	0.119283	0.0412707	0.0205182	0.333121
miR_122	0.0544053	0.0199528	0.314491	0.0378334	0.314721
miR_7	0.165286	0.0206929	0.149728	0.0741096	0.102256
miR_16a_5p	0.560713	0.139416	0.0797673	0.155798	0.032278
miR_27b	0.681861	0.125994	0.0460432	0.0288276	0.000968821
miR_30e_5p	0.0402431	0.00366355	0.014844	0.217889	0.265856
miR_375_3p	0.308945	0.0302222	0.184776	0.000556487	0.0583047
miR_11987	0.182361	0.001626	0.156643	0.156556	0.171196
miR_125b_5p	0.0601718	0.213886	0.252931	0.157811	0.0191981
miR_340_5p	0.0314084	0.456432	0.0969344	0.0413686	0.0103381
miR_32	0.167913	0.034355	0.227876	0.0487888	0.18706
miR_99a_5p	0.00415046	0.0564568	0.268752	0.0481353	0.0131614
miR_146a_5p	0.625071	0.00439849	0.00501584	0.0246939	0.0051225
miR_2284m	0.365379	0.0253539	0.173898	0.156447	0.110559
miR_200a	0.010125	0.750969	0.0535308	0.0229281	0.00224883
miR_22_3p	0.00269895	0.335374	0.0144441	0.00257828	0.0920224
miR_106b_3p	0.00206587	0.02391	0.367482	0.0335974	0.0804774
miR_15a_5p	0.0793609	0.0367687	0.28853	0.0527268	0.0251403
miR_425_5p	0.163161	0.0435177	0.302958	0.00925934	0.169649
miR_3432a	0.0696628	0.0043602	0.0963897	0.0850316	0.00520572
miR_6529a	0.0908739	0.147197	2.06342e-06	0.402525	0.0133529
miR_2284x	0.421901	0.0448052	0.252389	0.0134325	0.000250357
miR_2285bf	0.0634505	0.161665	0.269608	0.0290182	0.191293
let_7g	0.0542406	0.0725928	0.0050406	0.229629	0.123244
miR_2888_3p	0.714761	0.124349	0.00234366	0.0510467	1.28693e-05
miR_2285bh	0.296961	0.00906644	0.00480642	0.0993609	0.358989
miR_26a	0.206148	0.423554	0.00669343	0.259099	0.0230517
miR_7865	0.471786	0.000104214	0.0367568	0.0876583	0.110155
miR_106b_5p	0.023475	0.119036	0.000423866	0.0171826	0.448316
miR_204_3p	0.324435	0.0311775	0.0441378	0.0931613	0.0452742
miR_2285aj_5p	0.0753606	0.0702016	0.060257	0.388357	0.277809
miR_200b	0.0227166	0.636863	0.140685	0.0240694	0.00434974
let_7a_5p	0.0505999	0.125938	0.0103817	0.406877	0.117285
miR_186_5p	0.00243863	0.37449	0.156385	3.8262e-06	0.185941
miR_2284f	0.261344	0.00343024	0.036061	0.0639928	0.116566
miR_2889_3p	0.600818	0.00394857	0.0403519	0.0932493	0.000576678
miR_5193_5p	0.47077	0.104903	0.00340391	0.202889	0.00150123
miR_132_5p	0.238122	0.0319981	0.0881842	0.114624	0.0226583
miR_1234	0.344368	0.192807	0.00463767	0.0949949	0.113585
miR_3620_5p	0.660852	0.00944998	0.052177	0.114036	0.00346038
miR_2887_3p	0.492997	0.00558246	0.0108959	0.10284	0.0376115
miR_658_3p	0.566346	0.00105379	0.137859	0.152162	0.00655078
miR_92a	0.305473	0.0105982	0.0131298	0.0214727	0.00118488
miR_2284aa	0.204706	0.357042	0.0466944	0.041841	0.00240227
miR_1246	0.20459	0.242341	0.0626301	0.00754617	0.0107775
miR_10b	0.0403714	0.718807	0.0753405	0.00393389	0.0140988
miR_423_5p	0.326301	0.0645625	0.102322	0.255728	0.00323465
miR_11975	0.401911	0.000233359	0.136725	0.143349	0.0121407
let_7b	0.244752	0.412829	0.0682459	0.00317443	0.142791
miR_10a_5p	0.0968881	0.614495	0.032907	0.0031853	0.0133873
miR_2285am	0.305209	0.209924	6.5759e-05	0.0823618	0.000546639

## Sheet: Table S6
Table S6: Contribution of 85 miRNAs to the first five principal components.
MiRNA	Principal component 1	Principal component 2	Principal component 3	Principal component 4	Principal component 5
miR_9_5p	0.396483	0.330392	0.757088	7.2006	0.0303547
miR_2483_5p	2.1669	1.81453	0.199401	0.0108476	0.0479085
miR_449a	0.0306657	0.0679197	0.379598	1.09522	1.85532
miR_132_3p	0.0673393	0.521456	3.49122	1.12863	1.65713
miR_34c	0.0733278	0.246895	0.000337464	5.29017	1.27477
miR_204_5p	2.98049	0.898782	0.459555	0.0870842	1.05719
miR_211	2.02256	1.65832	0.0130243	0.00429048	3.03163
miR_34b_3p	2.36367	0.618579	2.0074	0.0319602	1.21283
miR_7859	1.14105	0.181289	1.08587	0.0141557	1.8997
miR_1306	0.477095	2.05974	0.523301	0.488058	2.26437
let_7f	0.0510116	3.60712	0.79276	0.0144639	1.85809
miR_21_5p	0.292198	0.160558	1.71516	4.89528	0.0353338
miR_1937	0.600418	0.140278	3.01106	0.0179772	1.70778
miR_342	2.56438	0.217119	0.220481	1.55212	1.53526
miR_23a	2.64779	0.272768	1.04583	0.00288802	0.0538249
miR_30a_5p	3.51582	0.124355	0.370364	0.039345	0.420486
miR_2340	1.91359	0.488113	0.671034	0.168234	0.372162
miR_29a	2.12165	0.120318	0.335808	0.364239	0.308946
miR_25_3p	0.299298	1.14587	4.788	0.133651	0.510681
miR_27a_3p	2.58594	0.0986709	1.54218	0.588496	2.06432
miR_30d_5p	3.47339	0.0677904	0.0804488	0.0836026	0.221267
miR_148a	0.240535	0.00244261	4.45437	3.39014	0.89705
miR_660	0.267514	1.61758	1.93052	0.360082	0.147532
miR_335	2.78471	0.00168539	0.0459489	1.45332	0.744122
miR_191_5p	2.74357	0.070062	0.134733	2.54117	0.391962
miR_125a	1.4892	0.417422	0.762318	0.25685	0.723174
miR_151_5p	0.961106	0.587555	3.50686	0.146417	0.108482
miR_6089_3p	1.84519	0.132277	0.286905	0.0735443	0.279831
miR_16b_5p	2.59361	0.92247	0.592353	1.55884	0.452754
miR_128	1.36325	2.94068	1.42967	0.0428356	0.665872
miR_93	0.22898	0.241104	2.62866	2.23122	2.16692
miR_15b_5p	0.0186239	0.792228	0.00020993	0.0121011	5.28666
miR_1260b	0.310013	2.25525	3.22113	0.163968	0.300598
miR_100_5p	0.948418	1.1208	3.3501	0.962818	3.08747
miR_6526	0.437546	1.13666	0.443738	0.262112	4.64177
miR_122	0.232578	0.190133	3.38137	0.483308	4.38537
miR_7	0.706581	0.197186	1.60986	0.946723	1.42485
miR_16a_5p	2.397	1.32852	0.857648	1.99026	0.449767
miR_27b	2.91489	1.20062	0.495051	0.368263	0.0134997
miR_30e_5p	0.172035	0.0349106	0.159601	2.78345	3.70449
miR_375_3p	1.32071	0.287992	1.98668	0.00710891	0.812427
miR_11987	0.779578	0.0154944	1.6842	1.99994	2.38548
miR_125b_5p	0.257229	2.03815	2.71949	2.01598	0.267509
miR_340_5p	0.134268	4.34941	1.04223	0.528468	0.144052
miR_32	0.717811	0.327374	2.4501	0.623259	2.60653
miR_99a_5p	0.0177428	0.537986	2.88959	0.614911	0.183394
miR_146a_5p	2.67212	0.0419139	0.0539297	0.315455	0.0713778
miR_2284m	1.56196	0.241602	1.86973	1.99855	1.54055
miR_200a	0.0432832	7.1561	0.575556	0.292898	0.0313356
miR_22_3p	0.0115378	3.19583	0.155301	0.0329366	1.28226
miR_106b_3p	0.00883139	0.227842	3.95112	0.429194	1.12139
miR_15a_5p	0.33926	0.350375	3.10224	0.673566	0.35031
miR_425_5p	0.697497	0.414687	3.25737	0.118285	2.36392
miR_3432a	0.297802	0.0415491	1.03637	1.08625	0.0725374
miR_6529a	0.388478	1.40267	2.21856e-05	5.1421	0.186062
miR_2284x	1.80359	0.426956	2.71366	0.171595	0.00348852
miR_2285bf	0.271245	1.54053	2.89879	0.370696	2.66551
let_7g	0.231874	0.691748	0.0541959	2.93342	1.7173
miR_2888_3p	3.05554	1.18494	0.0251988	0.652103	0.000179323
miR_2285bh	1.26948	0.0863956	0.051678	1.2693	5.00221
miR_26a	0.881264	4.03611	0.071967	3.30989	0.321206
miR_7865	2.01684	0.00099307	0.395205	1.1198	1.53492
miR_106b_5p	0.100353	1.13431	0.00455735	0.219501	6.24691
miR_204_3p	1.38693	0.297095	0.474564	1.1901	0.630859
miR_2285aj_5p	0.322159	0.668963	0.647875	4.96112	3.87103
miR_200b	0.0971113	6.06877	1.51263	0.307477	0.06061
let_7a_5p	0.21631	1.20009	0.111623	5.19771	1.63427
miR_186_5p	0.0104249	3.56857	1.68143	4.88783e-05	2.59093
miR_2284f	1.11722	0.0326873	0.387724	0.817485	1.62425
miR_2889_3p	2.56844	0.0376266	0.433858	1.19122	0.00803553
miR_5193_5p	2.0125	0.999634	0.0365984	2.59183	0.0209184
miR_132_5p	1.01795	0.304915	0.948145	1.46428	0.315725
miR_1234	1.47214	1.83729	0.0498637	1.21353	1.58271
miR_3620_5p	2.82508	0.0900504	0.561001	1.45677	0.0482175
miR_2887_3p	2.10751	0.0531962	0.117152	1.31375	0.524085
miR_658_3p	2.42107	0.0100418	1.48225	1.94381	0.0912797
miR_92a	1.30587	0.100992	0.14117	0.274305	0.0165104
miR_2284aa	0.875098	3.40231	0.502052	0.534503	0.0334736
miR_1246	0.874603	2.30931	0.673391	0.0963995	0.150175
miR_10b	0.172584	6.84963	0.810052	0.050254	0.196455
miR_423_5p	1.39491	0.615227	1.10016	3.26683	0.0450721
miR_11975	1.71813	0.00222371	1.47006	1.83123	0.169171
let_7b	1.04629	3.93391	0.733771	0.0405522	1.98968
miR_10a_5p	0.414188	5.85563	0.353812	0.040691	0.186541
miR_2285am	1.30474	2.0004	0.000707033	1.05214	0.00761696

## Sheet: Table S7
Table S7. MiRNAs whose expression levels significantly correlated with at least one of the first principal components
aa	MiRNA	Principal component 1		Principal component 2		Principal component 3		Principal component 4		Principal component 5
		Correlation coefficient	P value	Correlation coefficient	P value	Correlation coefficient	P value	Correlation coefficient	P value	Correlation coefficient	P value
1	miR-30a-5p	0.906881	<0.001
2	miR-30d-5p	0.901392	<0.001
3	miR-204-5p	0.834989	<0.001
4	miR-27b	0.825748	<0.001
5	miR-335	0.807099	<0.001
6	miR-191-5p	0.801115	<0.001
7	miR-146a-5p	0.790614	<0.001
8	miR-23a	0.787006	<0.001
9	miR-16b-5p	0.778913	<0.001
10	miR-27a-3p	0.777761	<0.001
11	miR-342	0.774512	<0.001
12	miR-16a-5p	0.748808	0.00131697
13	miR-34b-3p	0.743584	0.00148482
14	miR-2483-5p	0.711961	0.00290627
15	miR-29a	0.704488	0.00336437
16	miR-211	0.68784	0.00459273
17	miR-125a	0.590218	0.0205436
18	miR-128	0.564708	0.0282881	0.555516	0.0315598
19	miR-7859	0.516641	0.0486235
20	miR-2285bh	-0.544941	0.0356675							-0.599157	0.0182554
21	miR-2285am	-0.552457	0.0327095
22	miR-92a	-0.552696	0.0326185
23	miR-375-3p	-0.555828	0.0314445
24	miR-204-3p	-0.569592	0.0266575
25	miR-423-5p	-0.571227	0.0261278
26	miR-1234	-0.586828	0.0214664
27	miR-2284m	-0.604466	0.0169921
28	miR-11975	-0.633965	0.01115
29	miR-2284x	-0.649539	0.00877525
30	miR-6089-3p	-0.656988	0.00778978
31	miR-2340	-0.669055	0.00637977
32	miR-5193-5p	-0.686127	0.004737
33	miR-7865	-0.686867	0.00467427
34	miR-2887-3p	-0.702137	0.00351984
35	miR-658-3p	-0.752559	0.00120615
36	miR-2889-3p	-0.775125	<0.001
37	miR-3620-5p	-0.812928	<0.001
38	miR-2888-3p	-0.845435	<0.001
39	miR-200a			0.866585	<0.001
40	miR-10b			0.847825	<0.001
41	miR-200b			0.798037	<0.001
42	miR-10a-5p			0.783898	0.000543013
43	miR-340-5p			0.675597	0.00570427
44	miR-26a			0.65081	0.00860056
45	let-7b			0.642518	0.00979108
46	let-7f			0.615252	0.0146337
47	miR-186-5p			0.611956	0.0153257
48	miR-2284aa			0.59753	0.0186565
49	miR-22-3p			-0.579115	0.0236841
50	miR-25-3p					0.667321	0.0065689
51	miR-148a					0.643652	0.00962102	-0.515151	0.0493898
52	miR-106b-3p					0.606203	0.0165939
53	miR-151-5p					0.571106	0.0261668
54	miR-132-3p					0.569831	0.0265796
55	miR-122					0.560795	0.0296478			0.561	0.0295756
56	miR-100-5p					0.558196	0.0305781
57	miR-425-5p					0.550417	0.0334936
58	miR-1260b					0.547346	0.0347
59	miR-1937					0.529197	0.0425069
60	miR-99a-5p					0.518413	0.0477228
61	miR-2285bf					-0.519238	0.0473083
62	miR-15a-5p					-0.53715	0.0389402
63	let-7a-5p							0.637869	0.0105125
64	miR-6529a							0.634448	0.0110694
65	miR-21-5p							-0.619034	0.0138695
66	miR-2285aj-5p							-0.623183	0.0130673	-0.527076	0.0434978
67	miR-34c							-0.643518	0.00964099
68	miR-9-5p							-0.750776	0.00125786
69	miR-106b-5p									0.669564	0.00632501
70	miR-15b-5p									0.615957	0.0144888
71	miR-6526									0.577167	0.0242709
72	miR-30e-5p									0.515613	0.0491515
