# Supplementary material for: The micro-RNA content of unsorted cryopreserved bovine sperm and its relation to the fertility of sperm after sex-sorting
Source: BMC Genomics. 2021 Jan 7;22:30. doi: 10.1186/s12864-020-07280-9 (PMC7792310; doi:10.1186/s12864-020-07280-9)
Supplement: Supplementary file 4 — Additional file 4: Table S8. Potential target genes of differentially expressed miRNAs. Table S9. GO terms for the target genes of differentially expressed miRNAs. Table S10. Potential target genes of regression predictor miRNAs. Table S11. GO terms for the potential target genes of the regression predictor miRNAs. [file 12864_2020_7280_MOESM4_ESM.xlsx]

## Sheet: Table S8
Table S8: Potential target genes of differentially expressed miRNAs (miR-9-5p and miR-10a-5p)
Mienturnet Enrichment results miRTarBase
Gene Symbol	p-value	FDR	Odd ratio	Number of interactions	microRNA 1	microRNA 2
BCL6	2.31036e-05	0.0107547	0.00500192	2	hsa-miR-9-5p	hsa-miR-10a-5p
UHRF1	2.69542e-05	0.0107547	0.00538669	2	hsa-miR-10a-5p	hsa-miR-9-5p
RAP2A	5.06501e-05	0.0134729	0.0073105	2	hsa-miR-10a-5p	hsa-miR-9-5p
ADGRV1	0.00153876	0.0177961	0.00153905	1	hsa-miR-10a-5p
AKR1C8P	0.000769527	0.0177961	0.000769527	1	hsa-miR-9-5p
AMPD1	0.00153876	0.0177961	0.00153905	1	hsa-miR-10a-5p
AQP12B	0.00153876	0.0177961	0.00153905	1	hsa-miR-10a-5p
ARHGEF10	0.00153876	0.0177961	0.00153905	1	hsa-miR-9-5p
ATG3	0.00153876	0.0177961	0.00153905	1	hsa-miR-10a-5p
ATP6V1C2	0.000769527	0.0177961	0.000769527	1	hsa-miR-9-5p
AUH	0.00153876	0.0177961	0.00153905	1	hsa-miR-9-5p
AVIL	0.000769527	0.0177961	0.000769527	1	hsa-miR-9-5p
BOD1L1	0.00153876	0.0177961	0.00153905	1	hsa-miR-9-5p
C11orf63	0.000769527	0.0177961	0.000769527	1	hsa-miR-10a-5p
C12orf76	0.00153876	0.0177961	0.00153905	1	hsa-miR-10a-5p
C5	0.00153876	0.0177961	0.00153905	1	hsa-miR-10a-5p
CALML5	0.00153876	0.0177961	0.00153905	1	hsa-miR-9-5p
CCDC151	0.000769527	0.0177961	0.000769527	1	hsa-miR-10a-5p
CCNG1	0.000959687	0.0177961	0.0311658	2	hsa-miR-9-5p	hsa-miR-10a-5p
CHFR	0.00153876	0.0177961	0.00153905	1	hsa-miR-10a-5p
CMTM2	0.000769527	0.0177961	0.000769527	1	hsa-miR-9-5p
CNOT6	0.000334113	0.0177961	0.0184686	2	hsa-miR-9-5p	hsa-miR-10a-5p
CNST	0.00153876	0.0177961	0.00153905	1	hsa-miR-10a-5p
CPED1	0.00153876	0.0177961	0.00153905	1	hsa-miR-10a-5p
CUEDC1	0.00153876	0.0177961	0.00153905	1	hsa-miR-9-5p
CYP39A1	0.00153876	0.0177961	0.00153905	1	hsa-miR-9-5p
CYP4Z1	0.000769527	0.0177961	0.000769527	1	hsa-miR-9-5p
DRD2	0.000769527	0.0177961	0.000769527	1	hsa-miR-9-5p
E2F7	0.000293238	0.0177961	0.0173144	2	hsa-miR-9-5p	hsa-miR-10a-5p
ERMN	0.00153876	0.0177961	0.00153905	1	hsa-miR-10a-5p
ETS1	0.000489618	0.0177961	0.0223163	2	hsa-miR-9-5p	hsa-miR-10a-5p
foxg1a	0.00153876	0.0177961	0.00153905	1	hsa-miR-9-5p
GIP	0.00153876	0.0177961	0.00153905	1	hsa-miR-9-5p
GNAT2	0.00153876	0.0177961	0.00153905	1	hsa-miR-9-5p
GP1BA	0.00153876	0.0177961	0.00153905	1	hsa-miR-10a-5p
HOXC12	0.00153876	0.0177961	0.00153905	1	hsa-miR-9-5p
HTR3A	0.000769527	0.0177961	0.000769527	1	hsa-miR-9-5p
ID4	0.00121294	0.0177961	0.0350135	2	hsa-miR-9-5p	hsa-miR-10a-5p
IL23A	0.000769527	0.0177961	0.000769527	1	hsa-miR-10a-5p
KLHL6	0.000769527	0.0177961	0.000769527	1	hsa-miR-10a-5p
LRRTM1	0.000769527	0.0177961	0.000769527	1	hsa-miR-9-5p
MAGEA2B	0.00153876	0.0177961	0.00153905	1	hsa-miR-9-5p
MIRLET7D	0.000769527	0.0177961	0.000769527	1	hsa-miR-9-5p
MLNR	0.00153876	0.0177961	0.00153905	1	hsa-miR-10a-5p
MYF6	0.000769527	0.0177961	0.000769527	1	hsa-miR-9-5p
NCOR2	0.000597139	0.0177961	0.0246249	2	hsa-miR-10a-5p	hsa-miR-9-5p
NOMO1	0.00153876	0.0177961	0.00153905	1	hsa-miR-10a-5p
NOP16	0.00153876	0.0177961	0.00153905	1	hsa-miR-10a-5p
P4HA2	0.00153876	0.0177961	0.00153905	1	hsa-miR-9-5p
PDZK1	0.00153876	0.0177961	0.00153905	1	hsa-miR-9-5p
POU2F2	0.000348331	0.0177961	0.0188534	2	hsa-miR-9-5p	hsa-miR-10a-5p
PQLC3	0.00153876	0.0177961	0.00153905	1	hsa-miR-9-5p
PRTG	0.00153876	0.0177961	0.00153905	1	hsa-miR-9-5p
RHAG	0.00153876	0.0177961	0.00153905	1	hsa-miR-9-5p
SHBG	0.000769527	0.0177961	0.000769527	1	hsa-miR-10a-5p
SLC41A3	0.000769527	0.0177961	0.000769527	1	hsa-miR-10a-5p
SNHG16	0.000769527	0.0177961	0.000769527	1	hsa-miR-9-5p
SRSF1	0.00140784	0.0177961	0.0377068	2	hsa-miR-10a-5p	hsa-miR-9-5p
TC2N	0.000769527	0.0177961	0.000769527	1	hsa-miR-9-5p
TCL1B	0.00153876	0.0177961	0.00153905	1	hsa-miR-9-5p
TMEM179B	0.00153876	0.0177961	0.00153905	1	hsa-miR-10a-5p
TRPM7	0.000844169	0.0177961	0.029242	2	hsa-miR-9-5p	hsa-miR-10a-5p
TTC7A	0.00153876	0.0177961	0.00153905	1	hsa-miR-10a-5p
UGDH	0.000542045	0.0177961	0.0234706	2	hsa-miR-9-5p	hsa-miR-10a-5p
USP11	0.000769527	0.0177961	0.000769527	1	hsa-miR-10a-5p
VAMP5	0.00153876	0.0177961	0.00153905	1	hsa-miR-9-5p
WNT6	0.000769527	0.0177961	0.000769527	1	hsa-miR-9-5p
WNT8A	0.000769527	0.0177961	0.000769527	1	hsa-miR-9-5p
ZNF407	0.00153876	0.0177961	0.00153905	1	hsa-miR-9-5p
ADPRHL2	0.00230769	0.0180543	0.00230858	1	hsa-miR-10a-5p
AGBL2	0.00230769	0.0180543	0.00230858	1	hsa-miR-10a-5p
AGER	0.00230769	0.0180543	0.00230858	1	hsa-miR-10a-5p
AJUBA	0.00230769	0.0180543	0.00230858	1	hsa-miR-10a-5p
ATL1	0.00230769	0.0180543	0.00230858	1	hsa-miR-9-5p
BCL2L11	0.00218625	0.0180543	0.0469411	2	hsa-miR-10a-5p	hsa-miR-9-5p
C7orf31	0.00230769	0.0180543	0.00230858	1	hsa-miR-9-5p
CARD19	0.00230769	0.0180543	0.00230858	1	hsa-miR-9-5p
CCL19	0.00230769	0.0180543	0.00230858	1	hsa-miR-9-5p
CCNDBP1	0.00230769	0.0180543	0.00230858	1	hsa-miR-9-5p
CDH3	0.00230769	0.0180543	0.00230858	1	hsa-miR-9-5p
CHRNA5	0.00230769	0.0180543	0.00230858	1	hsa-miR-10a-5p
ELOVL2	0.00230769	0.0180543	0.00230858	1	hsa-miR-10a-5p
IL12A	0.00230769	0.0180543	0.00230858	1	hsa-miR-10a-5p
KLRK1	0.00230769	0.0180543	0.00230858	1	hsa-miR-9-5p
LINC00483	0.00230769	0.0180543	0.00230858	1	hsa-miR-9-5p
MCPH1	0.00230769	0.0180543	0.00230858	1	hsa-miR-10a-5p
MRC2	0.00230769	0.0180543	0.00230858	1	hsa-miR-10a-5p
MTX3	0.00167975	0.0180543	0.0411697	2	hsa-miR-9-5p	hsa-miR-10a-5p
NUB1	0.00230769	0.0180543	0.00230858	1	hsa-miR-10a-5p
PIGB	0.00230769	0.0180543	0.00230858	1	hsa-miR-9-5p
PLPP1	0.00230769	0.0180543	0.00230858	1	hsa-miR-9-5p
POLR2H	0.00230769	0.0180543	0.00230858	1	hsa-miR-10a-5p
PSMB1	0.00230769	0.0180543	0.00230858	1	hsa-miR-10a-5p
PTX3	0.00230769	0.0180543	0.00230858	1	hsa-miR-9-5p
PWP1	0.00230769	0.0180543	0.00230858	1	hsa-miR-10a-5p
RELN	0.00230769	0.0180543	0.00230858	1	hsa-miR-10a-5p
RNF123	0.00230769	0.0180543	0.00230858	1	hsa-miR-10a-5p
SLC22A5	0.00230769	0.0180543	0.00230858	1	hsa-miR-9-5p
TGFB3	0.00230769	0.0180543	0.00230858	1	hsa-miR-10a-5p
TRAPPC12	0.00230769	0.0180543	0.00230858	1	hsa-miR-10a-5p
TSPAN33	0.00230769	0.0180543	0.00230858	1	hsa-miR-10a-5p
TTC7B	0.00230769	0.0180543	0.00230858	1	hsa-miR-9-5p
ACAT1	0.00307633	0.0206295	0.00307811	1	hsa-miR-9-5p
ARMCX3	0.00307633	0.0206295	0.00307811	1	hsa-miR-10a-5p
FAIM	0.00307633	0.0206295	0.00307811	1	hsa-miR-9-5p
FERMT1	0.00307633	0.0206295	0.00307811	1	hsa-miR-9-5p
GALNTL6	0.00307633	0.0206295	0.00307811	1	hsa-miR-9-5p
GTF3C2	0.00307633	0.0206295	0.00307811	1	hsa-miR-10a-5p
KLRC1	0.00307633	0.0206295	0.00307811	1	hsa-miR-9-5p
MAPK8IP1	0.00307633	0.0206295	0.00307811	1	hsa-miR-10a-5p
PLCB4	0.00307633	0.0206295	0.00307811	1	hsa-miR-9-5p
PYGL	0.00307633	0.0206295	0.00307811	1	hsa-miR-10a-5p
RBM17	0.00307633	0.0206295	0.00307811	1	hsa-miR-10a-5p
RPS29	0.00307633	0.0206295	0.00307811	1	hsa-miR-10a-5p
SCAP	0.00307633	0.0206295	0.00307811	1	hsa-miR-10a-5p
SERPINB9	0.00307633	0.0206295	0.00307811	1	hsa-miR-9-5p
SF3B4	0.00307633	0.0206295	0.00307811	1	hsa-miR-10a-5p
SUPT6H	0.00307633	0.0206295	0.00307811	1	hsa-miR-10a-5p
WDR74	0.00307633	0.0206295	0.00307811	1	hsa-miR-10a-5p
ACAA1	0.00384467	0.0220723	0.00384763	1	hsa-miR-10a-5p
APRT	0.00384467	0.0220723	0.00384763	1	hsa-miR-10a-5p
BIK	0.00384467	0.0220723	0.00384763	1	hsa-miR-9-5p
CA13	0.00384467	0.0220723	0.00384763	1	hsa-miR-9-5p
CD34	0.00384467	0.0220723	0.00384763	1	hsa-miR-9-5p
COL6A2	0.00384467	0.0220723	0.00384763	1	hsa-miR-10a-5p
DLG4	0.00384467	0.0220723	0.00384763	1	hsa-miR-10a-5p
FAM219B	0.00384467	0.0220723	0.00384763	1	hsa-miR-10a-5p
GLOD4	0.00384467	0.0220723	0.00384763	1	hsa-miR-10a-5p
LCA5	0.00384467	0.0220723	0.00384763	1	hsa-miR-10a-5p
LDLRAP1	0.00384467	0.0220723	0.00384763	1	hsa-miR-9-5p
LSS	0.00384467	0.0220723	0.00384763	1	hsa-miR-10a-5p
MIS12	0.00384467	0.0220723	0.00384763	1	hsa-miR-10a-5p
MSANTD1	0.00384467	0.0220723	0.00384763	1	hsa-miR-10a-5p
NOX4	0.00384467	0.0220723	0.00384763	1	hsa-miR-9-5p
PIAS3	0.00384467	0.0220723	0.00384763	1	hsa-miR-10a-5p
PLEKHB1	0.00384467	0.0220723	0.00384763	1	hsa-miR-9-5p
PPM1G	0.00384467	0.0220723	0.00384763	1	hsa-miR-10a-5p
SMARCA1	0.00384467	0.0220723	0.00384763	1	hsa-miR-9-5p
SNX7	0.00384467	0.0220723	0.00384763	1	hsa-miR-9-5p
AMPD2	0.00461272	0.0234455	0.00461716	1	hsa-miR-10a-5p
BTAF1	0.00461272	0.0234455	0.00461716	1	hsa-miR-10a-5p
CAB39L	0.00461272	0.0234455	0.00461716	1	hsa-miR-10a-5p
CDK8	0.00461272	0.0234455	0.00461716	1	hsa-miR-10a-5p
CHL1	0.00461272	0.0234455	0.00461716	1	hsa-miR-10a-5p
DDX54	0.00461272	0.0234455	0.00461716	1	hsa-miR-10a-5p
DNAJB1	0.00461272	0.0234455	0.00461716	1	hsa-miR-10a-5p
LEMD3	0.00461272	0.0234455	0.00461716	1	hsa-miR-10a-5p
LRP1	0.00461272	0.0234455	0.00461716	1	hsa-miR-9-5p
MED1	0.00461272	0.0234455	0.00461716	1	hsa-miR-10a-5p
NIPSNAP2	0.00461272	0.0234455	0.00461716	1	hsa-miR-10a-5p
PSMD13	0.00461272	0.0234455	0.00461716	1	hsa-miR-10a-5p
QARS	0.00461272	0.0234455	0.00461716	1	hsa-miR-9-5p
RIOK2	0.00461272	0.0234455	0.00461716	1	hsa-miR-10a-5p
STK3	0.00461272	0.0234455	0.00461716	1	hsa-miR-9-5p
SYNE1	0.00461272	0.0234455	0.00461716	1	hsa-miR-9-5p
THUMPD1	0.00461272	0.0234455	0.00461716	1	hsa-miR-10a-5p
TRAK2	0.00461272	0.0234455	0.00461716	1	hsa-miR-9-5p
B3GNT5	0.00538047	0.0255572	0.00538669	1	hsa-miR-10a-5p
DSP	0.00538047	0.0255572	0.00538669	1	hsa-miR-9-5p
FAT2	0.00538047	0.0255572	0.00538669	1	hsa-miR-10a-5p
IGSF1	0.00538047	0.0255572	0.00538669	1	hsa-miR-10a-5p
KXD1	0.00538047	0.0255572	0.00538669	1	hsa-miR-10a-5p
MSR1	0.00538047	0.0255572	0.00538669	1	hsa-miR-9-5p
NOD2	0.00538047	0.0255572	0.00538669	1	hsa-miR-10a-5p
PRDX2	0.00538047	0.0255572	0.00538669	1	hsa-miR-10a-5p
RABL6	0.00538047	0.0255572	0.00538669	1	hsa-miR-10a-5p
SYMPK	0.00538047	0.0255572	0.00538669	1	hsa-miR-10a-5p
SYNJ1	0.00538047	0.0255572	0.00538669	1	hsa-miR-10a-5p
ACOT13	0.00614792	0.0272558	0.00615621	1	hsa-miR-10a-5p
ALCAM	0.00614792	0.0272558	0.00615621	1	hsa-miR-9-5p
EPB41L2	0.00614792	0.0272558	0.00615621	1	hsa-miR-10a-5p
FRMD4B	0.00614792	0.0272558	0.00615621	1	hsa-miR-9-5p
GEMIN5	0.00614792	0.0272558	0.00615621	1	hsa-miR-10a-5p
GORASP2	0.00614792	0.0272558	0.00615621	1	hsa-miR-10a-5p
IQCB1	0.00614792	0.0272558	0.00615621	1	hsa-miR-10a-5p
LMNA	0.00614792	0.0272558	0.00615621	1	hsa-miR-9-5p
NSUN7	0.00614792	0.0272558	0.00615621	1	hsa-miR-9-5p
SLC25A30	0.00614792	0.0272558	0.00615621	1	hsa-miR-9-5p
STT3A	0.00614792	0.0272558	0.00615621	1	hsa-miR-10a-5p
ZC3H12A	0.00614792	0.0272558	0.00615621	1	hsa-miR-9-5p
SFT2D2	0.00625426	0.027574	0.0792613	2	hsa-miR-9-5p	hsa-miR-10a-5p
ATG5	0.00691508	0.0281542	0.00692574	1	hsa-miR-9-5p
COX7B	0.00691508	0.0281542	0.00692574	1	hsa-miR-10a-5p
FLNB	0.00691508	0.0281542	0.00692574	1	hsa-miR-9-5p
GFOD1	0.00691508	0.0281542	0.00692574	1	hsa-miR-9-5p
HK1	0.00691508	0.0281542	0.00692574	1	hsa-miR-10a-5p
ITGB3BP	0.00691508	0.0281542	0.00692574	1	hsa-miR-9-5p
KIF1A	0.00691508	0.0281542	0.00692574	1	hsa-miR-9-5p
MED12	0.00691508	0.0281542	0.00692574	1	hsa-miR-10a-5p
MMP13	0.00691508	0.0281542	0.00692574	1	hsa-miR-9-5p
NCSTN	0.00691508	0.0281542	0.00692574	1	hsa-miR-10a-5p
OAF	0.00691508	0.0281542	0.00692574	1	hsa-miR-9-5p
PLA2G4F	0.00691508	0.0281542	0.00692574	1	hsa-miR-10a-5p
SERINC5	0.00691508	0.0281542	0.00692574	1	hsa-miR-9-5p
SLC25A13	0.00691508	0.0281542	0.00692574	1	hsa-miR-10a-5p
TUBA1A	0.00691508	0.0281542	0.00692574	1	hsa-miR-10a-5p
AP5S1	0.00768194	0.0300499	0.00769527	1	hsa-miR-10a-5p
KLF5	0.00768194	0.0300499	0.00769527	1	hsa-miR-9-5p
MAP3K8	0.00768194	0.0300499	0.00769527	1	hsa-miR-9-5p
PDGFRB	0.00768194	0.0300499	0.00769527	1	hsa-miR-9-5p
RPRD1A	0.00768194	0.0300499	0.00769527	1	hsa-miR-10a-5p
RTKN2	0.00768194	0.0300499	0.00769527	1	hsa-miR-10a-5p
SLC25A5	0.00768194	0.0300499	0.00769527	1	hsa-miR-10a-5p
TBC1D9	0.00768194	0.0300499	0.00769527	1	hsa-miR-9-5p
BCR	0.0084485	0.0310687	0.00846479	1	hsa-miR-10a-5p
CYFIP2	0.0084485	0.0310687	0.00846479	1	hsa-miR-9-5p
ERLIN1	0.0084485	0.0310687	0.00846479	1	hsa-miR-10a-5p
MMP14	0.0084485	0.0310687	0.00846479	1	hsa-miR-10a-5p
MOB3C	0.0084485	0.0310687	0.00846479	1	hsa-miR-10a-5p
NBEA	0.0084485	0.0310687	0.00846479	1	hsa-miR-9-5p
NDUFB6	0.0084485	0.0310687	0.00846479	1	hsa-miR-10a-5p
PI4K2A	0.0084485	0.0310687	0.00846479	1	hsa-miR-9-5p
RHOV	0.0084485	0.0310687	0.00846479	1	hsa-miR-9-5p
SOX7	0.0084485	0.0310687	0.00846479	1	hsa-miR-9-5p
TAF15	0.0084485	0.0310687	0.00846479	1	hsa-miR-10a-5p
WDR70	0.0084485	0.0310687	0.00846479	1	hsa-miR-9-5p
ZNF592	0.0084485	0.0310687	0.00846479	1	hsa-miR-10a-5p
ANO6	0.00921477	0.0322517	0.00923432	1	hsa-miR-10a-5p
ARHGAP19	0.00921477	0.0322517	0.00923432	1	hsa-miR-10a-5p
ARPC5	0.00921477	0.0322517	0.00923432	1	hsa-miR-10a-5p
ATP11C	0.00921477	0.0322517	0.00923432	1	hsa-miR-9-5p
CEP128	0.00921477	0.0322517	0.00923432	1	hsa-miR-10a-5p
COL4A2	0.00921477	0.0322517	0.00923432	1	hsa-miR-10a-5p
HES1	0.00921477	0.0322517	0.00923432	1	hsa-miR-9-5p
OAZ1	0.00921477	0.0322517	0.00923432	1	hsa-miR-10a-5p
PTPRK	0.00921477	0.0322517	0.00923432	1	hsa-miR-9-5p
TCF15	0.00921477	0.0322517	0.00923432	1	hsa-miR-10a-5p
TRMT13	0.00921477	0.0322517	0.00923432	1	hsa-miR-9-5p
GSS	0.00998074	0.0337484	0.0100038	1	hsa-miR-10a-5p
MALAT1	0.00998074	0.0337484	0.0100038	1	hsa-miR-9-5p
MARS	0.00998074	0.0337484	0.0100038	1	hsa-miR-10a-5p
MSL3	0.00998074	0.0337484	0.0100038	1	hsa-miR-10a-5p
PABPC3	0.00998074	0.0337484	0.0100038	1	hsa-miR-10a-5p
PAX1	0.00998074	0.0337484	0.0100038	1	hsa-miR-9-5p
SLC3A2	0.00998074	0.0337484	0.0100038	1	hsa-miR-10a-5p
SYNE2	0.00998074	0.0337484	0.0100038	1	hsa-miR-9-5p
GRN	0.0107464	0.0354365	0.0107734	1	hsa-miR-9-5p
HIST1H3F	0.0107464	0.0354365	0.0107734	1	hsa-miR-9-5p
NF1	0.0107464	0.0354365	0.0107734	1	hsa-miR-9-5p
USF2	0.0107464	0.0354365	0.0107734	1	hsa-miR-10a-5p
XRN1	0.0107464	0.0354365	0.0107734	1	hsa-miR-10a-5p
ZNF318	0.0107464	0.0354365	0.0107734	1	hsa-miR-10a-5p
BDNF	0.0115118	0.0368932	0.0115429	1	hsa-miR-10a-5p
CDX2	0.0115118	0.0368932	0.0115429	1	hsa-miR-9-5p
CXXC5	0.0115118	0.0368932	0.0115429	1	hsa-miR-9-5p
HIST1H4H	0.0115118	0.0368932	0.0115429	1	hsa-miR-9-5p
NOP2	0.0115118	0.0368932	0.0115429	1	hsa-miR-10a-5p
NRP1	0.0115118	0.0368932	0.0115429	1	hsa-miR-9-5p
SPI1	0.0115118	0.0368932	0.0115429	1	hsa-miR-9-5p
CXCR4	0.0122769	0.0369052	0.0123124	1	hsa-miR-9-5p
DDX42	0.0122769	0.0369052	0.0123124	1	hsa-miR-10a-5p
DKK1	0.0122769	0.0369052	0.0123124	1	hsa-miR-9-5p
DVL1	0.0122769	0.0369052	0.0123124	1	hsa-miR-10a-5p
FBN2	0.0122769	0.0369052	0.0123124	1	hsa-miR-9-5p
GPCPD1	0.0130417	0.0369052	0.013082	1	hsa-miR-10a-5p
IL5	0.0130417	0.0369052	0.013082	1	hsa-miR-9-5p
JAK1	0.0130417	0.0369052	0.013082	1	hsa-miR-9-5p
KLF17	0.0130417	0.0369052	0.013082	1	hsa-miR-9-5p
LYPD6	0.0130417	0.0369052	0.013082	1	hsa-miR-10a-5p
MN1	0.0130417	0.0369052	0.013082	1	hsa-miR-9-5p
MYEF2	0.0122769	0.0369052	0.0123124	1	hsa-miR-10a-5p
NFKB1	0.0130417	0.0369052	0.013082	1	hsa-miR-9-5p
NT5DC1	0.0130417	0.0369052	0.013082	1	hsa-miR-10a-5p
NUDT4	0.0130417	0.0369052	0.013082	1	hsa-miR-10a-5p
PARL	0.0130417	0.0369052	0.013082	1	hsa-miR-10a-5p
POLR2A	0.0122769	0.0369052	0.0123124	1	hsa-miR-10a-5p
PRRX1	0.0130417	0.0369052	0.013082	1	hsa-miR-9-5p
SDC1	0.0122769	0.0369052	0.0123124	1	hsa-miR-9-5p
SPTBN1	0.0122769	0.0369052	0.0123124	1	hsa-miR-9-5p
SYNPO	0.0130417	0.0369052	0.013082	1	hsa-miR-10a-5p
TESK2	0.0130417	0.0369052	0.013082	1	hsa-miR-9-5p
TIAM1	0.0130417	0.0369052	0.013082	1	hsa-miR-10a-5p
TRIM14	0.0122769	0.0369052	0.0123124	1	hsa-miR-9-5p
TRRAP	0.0130417	0.0369052	0.013082	1	hsa-miR-9-5p
TTYH1	0.0122769	0.0369052	0.0123124	1	hsa-miR-9-5p
URGCP	0.0122769	0.0369052	0.0123124	1	hsa-miR-10a-5p
XPO7	0.0122769	0.0369052	0.0123124	1	hsa-miR-10a-5p
XRN2	0.0130417	0.0369052	0.013082	1	hsa-miR-9-5p
ZC3H18	0.0122769	0.0369052	0.0123124	1	hsa-miR-10a-5p
ZFAND1	0.0130417	0.0369052	0.013082	1	hsa-miR-9-5p
ZNF502	0.0122769	0.0369052	0.0123124	1	hsa-miR-10a-5p
ZNF629	0.0130417	0.0369052	0.013082	1	hsa-miR-10a-5p
AXL	0.0138062	0.0377305	0.0138515	1	hsa-miR-10a-5p
CHMP2B	0.0138062	0.0377305	0.0138515	1	hsa-miR-9-5p
CNTLN	0.0138062	0.0377305	0.0138515	1	hsa-miR-10a-5p
CUL4A	0.0138062	0.0377305	0.0138515	1	hsa-miR-9-5p
HOXA1	0.0138062	0.0377305	0.0138515	1	hsa-miR-10a-5p
LRFN1	0.0138062	0.0377305	0.0138515	1	hsa-miR-10a-5p
MTR	0.0138062	0.0377305	0.0138515	1	hsa-miR-10a-5p
PHF20	0.0138062	0.0377305	0.0138515	1	hsa-miR-10a-5p
TENM3	0.0138062	0.0377305	0.0138515	1	hsa-miR-10a-5p
VDAC1	0.0138062	0.0377305	0.0138515	1	hsa-miR-10a-5p
API5	0.0145704	0.0391486	0.014621	1	hsa-miR-10a-5p
BACE1	0.0145704	0.0391486	0.014621	1	hsa-miR-9-5p
C2CD2	0.0145704	0.0391486	0.014621	1	hsa-miR-10a-5p
COL4A3	0.0145704	0.0391486	0.014621	1	hsa-miR-10a-5p
ELF3	0.0145704	0.0391486	0.014621	1	hsa-miR-9-5p
BECN1	0.0153343	0.0396011	0.0153905	1	hsa-miR-9-5p
CBX7	0.0153343	0.0396011	0.0153905	1	hsa-miR-9-5p
CHDH	0.0153343	0.0396011	0.0153905	1	hsa-miR-10a-5p
HDAC4	0.0153343	0.0396011	0.0153905	1	hsa-miR-9-5p
HOXD13	0.0153343	0.0396011	0.0153905	1	hsa-miR-10a-5p
KANK1	0.0153343	0.0396011	0.0153905	1	hsa-miR-10a-5p
KIAA1147	0.0153343	0.0396011	0.0153905	1	hsa-miR-10a-5p
KIF21A	0.0153343	0.0396011	0.0153905	1	hsa-miR-10a-5p
NKX2-2	0.0153343	0.0396011	0.0153905	1	hsa-miR-9-5p
NOB1	0.0153343	0.0396011	0.0153905	1	hsa-miR-10a-5p
RAPGEF2	0.0153343	0.0396011	0.0153905	1	hsa-miR-10a-5p
SAPCD2	0.0153343	0.0396011	0.0153905	1	hsa-miR-10a-5p
ALKBH4	0.0168612	0.0408973	0.0169296	1	hsa-miR-10a-5p
CDH1	0.0168612	0.0408973	0.0169296	1	hsa-miR-9-5p
DGAT1	0.0160979	0.0408973	0.0161601	1	hsa-miR-10a-5p
ELOVL7	0.0168612	0.0408973	0.0169296	1	hsa-miR-10a-5p
IL6	0.0168612	0.0408973	0.0169296	1	hsa-miR-9-5p
JPT2	0.0168612	0.0408973	0.0169296	1	hsa-miR-9-5p
KCNJ15	0.0168612	0.0408973	0.0169296	1	hsa-miR-9-5p
MMP9	0.0160979	0.0408973	0.0161601	1	hsa-miR-9-5p
PPP4R2	0.0160979	0.0408973	0.0161601	1	hsa-miR-9-5p
RAB18	0.0168612	0.0408973	0.0169296	1	hsa-miR-10a-5p
RIOK3	0.0168612	0.0408973	0.0169296	1	hsa-miR-10a-5p
RPL15	0.0160979	0.0408973	0.0161601	1	hsa-miR-10a-5p
SERPINE1	0.0168612	0.0408973	0.0169296	1	hsa-miR-10a-5p
SFPQ	0.0168612	0.0408973	0.0169296	1	hsa-miR-10a-5p
SLC39A14	0.0168612	0.0408973	0.0169296	1	hsa-miR-9-5p
SPARC	0.0160979	0.0408973	0.0161601	1	hsa-miR-10a-5p
SPECC1	0.0168612	0.0408973	0.0169296	1	hsa-miR-10a-5p
TGFBI	0.0168612	0.0408973	0.0169296	1	hsa-miR-9-5p
ZNF574	0.0168612	0.0408973	0.0169296	1	hsa-miR-10a-5p
ZNF618	0.0168612	0.0408973	0.0169296	1	hsa-miR-10a-5p
ALDH1A2	0.0176242	0.041365	0.0176991	1	hsa-miR-10a-5p
CGN	0.0176242	0.041365	0.0176991	1	hsa-miR-9-5p
ELAVL1	0.0176242	0.041365	0.0176991	1	hsa-miR-9-5p
GRK6	0.0176242	0.041365	0.0176991	1	hsa-miR-10a-5p
HLA-E	0.0176242	0.041365	0.0176991	1	hsa-miR-10a-5p
NTRK3	0.0176242	0.041365	0.0176991	1	hsa-miR-9-5p
RNF213	0.0176242	0.041365	0.0176991	1	hsa-miR-10a-5p
SPON2	0.0176242	0.041365	0.0176991	1	hsa-miR-9-5p
TAL1	0.0176242	0.041365	0.0176991	1	hsa-miR-9-5p
TFAP2C	0.0176242	0.041365	0.0176991	1	hsa-miR-10a-5p
TNFAIP8	0.0176242	0.041365	0.0176991	1	hsa-miR-9-5p
APBB2	0.0183869	0.0422845	0.0184686	1	hsa-miR-9-5p
C21orf59	0.0183869	0.0422845	0.0184686	1	hsa-miR-10a-5p
LHFPL4	0.0183869	0.0422845	0.0184686	1	hsa-miR-10a-5p
LOX	0.0183869	0.0422845	0.0184686	1	hsa-miR-9-5p
RRP1B	0.0183869	0.0422845	0.0184686	1	hsa-miR-10a-5p
SLC22A3	0.0183869	0.0422845	0.0184686	1	hsa-miR-9-5p
STARD13	0.0183869	0.0422845	0.0184686	1	hsa-miR-9-5p
C1GALT1	0.0191493	0.0429246	0.0192382	1	hsa-miR-10a-5p
CDK12	0.0191493	0.0429246	0.0192382	1	hsa-miR-9-5p
HIST2H2AC	0.0191493	0.0429246	0.0192382	1	hsa-miR-9-5p
INTS2	0.0191493	0.0429246	0.0192382	1	hsa-miR-10a-5p
KIAA0100	0.0191493	0.0429246	0.0192382	1	hsa-miR-10a-5p
PCMTD2	0.0191493	0.0429246	0.0192382	1	hsa-miR-9-5p
PRDM1	0.0191493	0.0429246	0.0192382	1	hsa-miR-9-5p
QPCT	0.0191493	0.0429246	0.0192382	1	hsa-miR-10a-5p
RALBP1	0.0191493	0.0429246	0.0192382	1	hsa-miR-10a-5p
ABCC1	0.0199114	0.0434134	0.0200077	1	hsa-miR-9-5p
CAMKK2	0.0199114	0.0434134	0.0200077	1	hsa-miR-9-5p
CCDC8	0.0199114	0.0434134	0.0200077	1	hsa-miR-10a-5p
ENDOD1	0.0199114	0.0434134	0.0200077	1	hsa-miR-9-5p
GLB1L3	0.0199114	0.0434134	0.0200077	1	hsa-miR-10a-5p
GPR63	0.0199114	0.0434134	0.0200077	1	hsa-miR-10a-5p
NR2E1	0.0199114	0.0434134	0.0200077	1	hsa-miR-9-5p
ONECUT2	0.0199114	0.0434134	0.0200077	1	hsa-miR-9-5p
PRPF8	0.0199114	0.0434134	0.0200077	1	hsa-miR-10a-5p
RNF146	0.0199114	0.0434134	0.0200077	1	hsa-miR-9-5p
ARFGEF1	0.0206733	0.0442286	0.0207772	1	hsa-miR-10a-5p
GNAL	0.0206733	0.0442286	0.0207772	1	hsa-miR-10a-5p
KPNB1	0.0206733	0.0442286	0.0207772	1	hsa-miR-9-5p
OPTN	0.0206733	0.0442286	0.0207772	1	hsa-miR-9-5p
PXDN	0.0206733	0.0442286	0.0207772	1	hsa-miR-9-5p
SMCHD1	0.0206733	0.0442286	0.0207772	1	hsa-miR-10a-5p
UBE3C	0.0206733	0.0442286	0.0207772	1	hsa-miR-10a-5p
ATP1A2	0.0214348	0.0444285	0.0215467	1	hsa-miR-10a-5p
CDC6	0.0214348	0.0444285	0.0215467	1	hsa-miR-10a-5p
COL12A1	0.0214348	0.0444285	0.0215467	1	hsa-miR-9-5p
CSGALNACT1	0.0214348	0.0444285	0.0215467	1	hsa-miR-10a-5p
GOSR2	0.0214348	0.0444285	0.0215467	1	hsa-miR-10a-5p
HIST1H2AI	0.0214348	0.0444285	0.0215467	1	hsa-miR-9-5p
KCNJ2	0.0214348	0.0444285	0.0215467	1	hsa-miR-9-5p
KCTD11	0.0214348	0.0444285	0.0215467	1	hsa-miR-10a-5p
RASSF8	0.0214348	0.0444285	0.0215467	1	hsa-miR-9-5p
RPS9	0.0214348	0.0444285	0.0215467	1	hsa-miR-10a-5p
SFRP1	0.0214348	0.0444285	0.0215467	1	hsa-miR-10a-5p
TLNRD1	0.0214348	0.0444285	0.0215467	1	hsa-miR-9-5p
ACAD8	0.022196	0.0451848	0.0223163	1	hsa-miR-10a-5p
ATG10	0.022196	0.0451848	0.0223163	1	hsa-miR-9-5p
CYP8B1	0.022196	0.0451848	0.0223163	1	hsa-miR-10a-5p
EMB	0.022196	0.0451848	0.0223163	1	hsa-miR-10a-5p
LRRC15	0.022196	0.0451848	0.0223163	1	hsa-miR-9-5p
PUM2	0.022196	0.0451848	0.0223163	1	hsa-miR-10a-5p
SEC23IP	0.022196	0.0451848	0.0223163	1	hsa-miR-9-5p
ABCG2	0.022957	0.0457991	0.0230858	1	hsa-miR-10a-5p
ACADSB	0.022957	0.0457991	0.0230858	1	hsa-miR-9-5p
ATP7A	0.022957	0.0457991	0.0230858	1	hsa-miR-9-5p
C6orf89	0.022957	0.0457991	0.0230858	1	hsa-miR-10a-5p
IGSF9B	0.022957	0.0457991	0.0230858	1	hsa-miR-10a-5p
RHOH	0.022957	0.0457991	0.0230858	1	hsa-miR-9-5p
STAU1	0.022957	0.0457991	0.0230858	1	hsa-miR-9-5p
VIM	0.022957	0.0457991	0.0230858	1	hsa-miR-9-5p
ASB1	0.0237176	0.0460502	0.0238553	1	hsa-miR-10a-5p
COPA	0.0237176	0.0460502	0.0238553	1	hsa-miR-10a-5p
HIST1H2AE	0.0237176	0.0460502	0.0238553	1	hsa-miR-9-5p
ID2	0.0237176	0.0460502	0.0238553	1	hsa-miR-9-5p
MKX	0.0237176	0.0460502	0.0238553	1	hsa-miR-9-5p
MMP2	0.0237176	0.0460502	0.0238553	1	hsa-miR-9-5p
NTMT1	0.0237176	0.0460502	0.0238553	1	hsa-miR-10a-5p
PANX1	0.0237176	0.0460502	0.0238553	1	hsa-miR-10a-5p
RUNDC3B	0.0237176	0.0460502	0.0238553	1	hsa-miR-10a-5p
TAGLN	0.0237176	0.0460502	0.0238553	1	hsa-miR-9-5p
ZFAND5	0.0237176	0.0460502	0.0238553	1	hsa-miR-10a-5p
ALDH1A3	0.0244779	0.0470684	0.0246249	1	hsa-miR-9-5p
LRP3	0.0244779	0.0470684	0.0246249	1	hsa-miR-10a-5p
MBD1	0.0244779	0.0470684	0.0246249	1	hsa-miR-10a-5p
MYLK	0.0244779	0.0470684	0.0246249	1	hsa-miR-9-5p
AP3B1	0.025238	0.0478383	0.0253944	1	hsa-miR-9-5p
ATP5F1	0.025238	0.0478383	0.0253944	1	hsa-miR-10a-5p
DYRK1B	0.025238	0.0478383	0.0253944	1	hsa-miR-9-5p
LPXN	0.025238	0.0478383	0.0253944	1	hsa-miR-9-5p
PANK2	0.025238	0.0478383	0.0253944	1	hsa-miR-10a-5p
SNX4	0.025238	0.0478383	0.0253944	1	hsa-miR-10a-5p
ACAA2	0.0259977	0.048247	0.0261639	1	hsa-miR-9-5p
AKR1B10	0.0259977	0.048247	0.0261639	1	hsa-miR-9-5p
ATXN7	0.0259977	0.048247	0.0261639	1	hsa-miR-9-5p
BCKDK	0.0259977	0.048247	0.0261639	1	hsa-miR-10a-5p
ESPL1	0.0259977	0.048247	0.0261639	1	hsa-miR-10a-5p
GALNT4	0.0259977	0.048247	0.0261639	1	hsa-miR-9-5p
PRKD3	0.0259977	0.048247	0.0261639	1	hsa-miR-9-5p
RAB34	0.0259977	0.048247	0.0261639	1	hsa-miR-9-5p
SPAG9	0.0259977	0.048247	0.0261639	1	hsa-miR-9-5p
ARF3	0.0267572	0.048973	0.0269334	1	hsa-miR-10a-5p
CENPL	0.0267572	0.048973	0.0269334	1	hsa-miR-10a-5p
OMA1	0.0267572	0.048973	0.0269334	1	hsa-miR-10a-5p
PPP1R12A	0.0267572	0.048973	0.0269334	1	hsa-miR-10a-5p
TESMIN	0.0267572	0.048973	0.0269334	1	hsa-miR-9-5p
USP9X	0.0267572	0.048973	0.0269334	1	hsa-miR-10a-5p
FZD2	0.0275164	0.0496789	0.027703	1	hsa-miR-10a-5p
GALNT1	0.0275164	0.0496789	0.027703	1	hsa-miR-10a-5p
MCU	0.0275164	0.0496789	0.027703	1	hsa-miR-10a-5p
NFATC3	0.0275164	0.0496789	0.027703	1	hsa-miR-9-5p
RNF2	0.0275164	0.0496789	0.027703	1	hsa-miR-10a-5p
ZNF223	0.0275164	0.0496789	0.027703	1	hsa-miR-10a-5p

## Sheet: Table S9
Table S9: GO terms for the target genes of differentially expressed miRNAs (miR-9-5p and miR-10a-5p)
_MEMBER_MyList	_LogP_MyList	GO	_PATTERN_	_RANK_	GiniIndex	Category	CategoryID	Description	PARENT_GO	LogP	Enrichment	Z-score	#TotalGeneInLibrary	#GeneInGO	#GeneInHitList	#GeneInGOAndHitList	%InGO	STDV %InGO	GeneID	Hits	Log(q-value)	EvidenceCutoff	GROUP_ID	FirstInGroupByEnrichment	FirstInGroupByLogP	BestLogPInGroup	BestEnrichmentInGroup	URL
1	-10.3199	GO:0048708	M1	1	0	GO Biological Processes	19	astrocyte differentiation	19_GO:0032502 developmental process	-10.3199	10.683	11.1897	27994	83	442	14	3.16742	0.833014	177|2896|3280|3398|3400|3569|4035|4152|4763|4821|4916|6886|7101|7431	AGER|GRN|HES1|ID2|ID4|IL6|LRP1|MBD1|NF1|NKX2-2|NTRK3|TAL1|NR2E1|VIM	-6.01281	0	1	1	1	-10.3199	21.1116
1	-9.04699	GO:0042063	M1	1	0	GO Biological Processes	19	gliogenesis	19_GO:0032502 developmental process	-9.04699	4.74496	8.35675	27994	307	442	23	5.20362	1.05642	177|2290|2896|3280|3398|3400|3569|4035|4152|4323|4763|4821|4916|5649|6886|7074|7101|7431|7852|9639|9968|23224|23385	AGER|FOXG1|GRN|HES1|ID2|ID4|IL6|LRP1|MBD1|MMP14|NF1|NKX2-2|NTRK3|RELN|TAL1|TIAM1|NR2E1|VIM|CXCR4|ARHGEF10|MED12|SYNE2|NCSTN	-5.5092	0	1	0	0	-10.3199	21.1116
1	-8.26811	GO:0010001	M1	1	0	GO Biological Processes	19	glial cell differentiation	19_GO:0032502 developmental process	-8.26811	5.23201	8.1626	27994	230	442	19	4.29864	0.964747	177|2896|3280|3398|3400|3569|4035|4152|4763|4821|4916|5649|6886|7101|7431|7852|9639|9968|23385	AGER|GRN|HES1|ID2|ID4|IL6|LRP1|MBD1|NF1|NKX2-2|NTRK3|RELN|TAL1|NR2E1|VIM|CXCR4|ARHGEF10|MED12|NCSTN	-4.97762	0	1	0	0	-10.3199	21.1116
1	-7.6818	GO:0048710	M1	1	0	GO Biological Processes	19	regulation of astrocyte differentiation	19_GO:0032502 developmental process	-7.6818	16.3445	10.8268	27994	31	442	8	1.80995	0.634098	3280|3398|3400|3569|4152|4763|4916|7101	HES1|ID2|ID4|IL6|MBD1|NF1|NTRK3|NR2E1	-4.49396	0	1	0	0	-10.3199	21.1116
1	-7.53407	GO:0045596	M1	1	0	GO Biological Processes	19	negative regulation of cell differentiation	19_GO:0048519 negative regulation of biological process	-7.53407	2.8714	6.67843	27994	772	442	35	7.91855	1.28439	604|627|2290|3280|3398|3400|3569|4035|4037|4152|4318|4763|4775|4821|4916|5469|6422|6886|7001|7101|7431|8365|8451|8829|9657|9693|9759|10401|22943|23189|51755|66008|80149|84059|283659	BCL6|BDNF|FOXG1|HES1|ID2|ID4|IL6|LRP1|LRP3|MBD1|MMP9|NF1|NFATC3|NKX2-2|NTRK3|MED1|SFRP1|TAL1|PRDX2|NR2E1|VIM|H4C8|CUL4A|NRP1|IQCB1|RAPGEF2|HDAC4|PIAS3|DKK1|KANK1|CDK12|TRAK2|ZC3H12A|ADGRV1|PRTG	-4.4099	0	1	0	0	-10.3199	21.1116
1	-7.22264	GO:0050768	M1	1	0	GO Biological Processes	19	negative regulation of neurogenesis	19_GO:0048519 negative regulation of biological process	-7.22264	4.29389	7.20356	27994	295	442	20	4.52489	0.988639	627|2290|3280|3398|3400|3569|4035|4152|4763|4821|4916|5469|7101|7431|8829|9693|22943|23189|66008|283659	BDNF|FOXG1|HES1|ID2|ID4|IL6|LRP1|MBD1|NF1|NKX2-2|NTRK3|MED1|NR2E1|VIM|NRP1|RAPGEF2|DKK1|KANK1|TRAK2|PRTG	-4.20321	0	1	0	0	-10.3199	21.1116
1	-7.13387	GO:0021782	M1	1	0	GO Biological Processes	19	glial cell development	19_GO:0032502 developmental process	-7.13387	6.74879	8.05994	27994	122	442	13	2.94118	0.80365	177|2896|3398|3400|3569|4035|4763|4821|4916|7431|9639|9968|23385	AGER|GRN|ID2|ID4|IL6|LRP1|NF1|NKX2-2|NTRK3|VIM|ARHGEF10|MED12|NCSTN	-4.14441	0	1	0	0	-10.3199	21.1116
1	-6.69368	GO:0051961	M1	1	0	GO Biological Processes	19	negative regulation of nervous system development	19_GO:0048519 negative regulation of biological process	-6.69368	3.98332	6.77675	27994	318	442	20	4.52489	0.988639	627|2290|3280|3398|3400|3569|4035|4152|4763|4821|4916|5469|7101|7431|8829|9693|22943|23189|66008|283659	BDNF|FOXG1|HES1|ID2|ID4|IL6|LRP1|MBD1|NF1|NKX2-2|NTRK3|MED1|NR2E1|VIM|NRP1|RAPGEF2|DKK1|KANK1|TRAK2|PRTG	-3.82939	0	1	0	0	-10.3199	21.1116
1	-6.68319	GO:0045686	M1	1	0	GO Biological Processes	19	negative regulation of glial cell differentiation	19_GO:0048519 negative regulation of biological process	-6.68319	15.8337	9.94656	27994	28	442	7	1.58371	0.593827	3280|3398|3400|4152|4763|4916|7101	HES1|ID2|ID4|MBD1|NF1|NTRK3|NR2E1	-3.82939	0	1	0	0	-10.3199	21.1116
1	-6.53954	GO:0045685	M1	1	0	GO Biological Processes	19	regulation of glial cell differentiation	19_GO:0032502 developmental process	-6.53954	8.44465	8.17681	27994	75	442	10	2.26244	0.707308	3280|3398|3400|3569|4152|4763|4821|4916|7101|7852	HES1|ID2|ID4|IL6|MBD1|NF1|NKX2-2|NTRK3|NR2E1|CXCR4	-3.72617	0	1	0	0	-10.3199	21.1116
1	-6.1734	GO:0010721	M1	1	0	GO Biological Processes	19	negative regulation of cell development	19_GO:0048519 negative regulation of biological process	-6.1734	3.69299	6.35603	27994	343	442	20	4.52489	0.988639	627|2290|3280|3398|3400|3569|4035|4152|4763|4821|4916|5469|7101|7431|8829|9693|22943|23189|66008|283659	BDNF|FOXG1|HES1|ID2|ID4|IL6|LRP1|MBD1|NF1|NKX2-2|NTRK3|MED1|NR2E1|VIM|NRP1|RAPGEF2|DKK1|KANK1|TRAK2|PRTG	-3.46269	0	1	0	0	-10.3199	21.1116
1	-6.02614	GO:0014013	M1	1	0	GO Biological Processes	19	regulation of gliogenesis	19_GO:0032502 developmental process	-6.02614	5.93764	7.09164	27994	128	442	12	2.71493	0.773021	3280|3398|3400|3569|4035|4152|4763|4821|4916|7074|7101|7852	HES1|ID2|ID4|IL6|LRP1|MBD1|NF1|NKX2-2|NTRK3|TIAM1|NR2E1|CXCR4	-3.35195	0	1	0	0	-10.3199	21.1116
1	-5.59715	GO:0048712	M1	1	0	GO Biological Processes	19	negative regulation of astrocyte differentiation	19_GO:0048519 negative regulation of biological process	-5.59715	21.1116	9.86815	27994	15	442	5	1.13122	0.503028	3400|4152|4763|4916|7101	ID4|MBD1|NF1|NTRK3|NR2E1	-3.1262	0	1	0	0	-10.3199	21.1116
1	-5.13443	GO:0014014	M1	1	0	GO Biological Processes	19	negative regulation of gliogenesis	19_GO:0048519 negative regulation of biological process	-5.13443	9.63791	7.42628	27994	46	442	7	1.58371	0.593827	3280|3398|3400|4152|4763|4916|7101	HES1|ID2|ID4|MBD1|NF1|NTRK3|NR2E1	-2.80456	0	1	0	0	-10.3199	21.1116
1	-4.81318	GO:0045665	M1	1	0	GO Biological Processes	19	negative regulation of neuron differentiation	19_GO:0048519 negative regulation of biological process	-4.81318	3.94083	5.60972	27994	225	442	14	3.16742	0.833014	2290|3280|3398|3400|4035|4821|5469|7101|7431|8829|9693|22943|23189|66008	FOXG1|HES1|ID2|ID4|LRP1|NKX2-2|MED1|NR2E1|VIM|NRP1|RAPGEF2|DKK1|KANK1|TRAK2	-2.57959	0	1	0	0	-10.3199	21.1116
1	-4.43792	GO:0048713	M1	1	0	GO Biological Processes	19	regulation of oligodendrocyte differentiation	19_GO:0032502 developmental process	-4.43792	9.50023	6.81393	27994	40	442	6	1.35747	0.550409	3280|3398|3400|4763|4821|7852	HES1|ID2|ID4|NF1|NKX2-2|CXCR4	-2.31572	0	1	0	0	-10.3199	21.1116
1	-4.40722	GO:0048715	M1	1	0	GO Biological Processes	19	negative regulation of oligodendrocyte differentiation	19_GO:0048519 negative regulation of biological process	-4.40722	19.4876	8.44464	27994	13	442	4	0.904977	0.450437	3280|3398|3400|4763	HES1|ID2|ID4|NF1	-2.2992	0	1	0	0	-10.3199	21.1116
1	-3.66422	GO:0014015	M1	1	0	GO Biological Processes	19	positive regulation of gliogenesis	19_GO:0048518 positive regulation of biological process	-3.66422	5.75771	5.29503	27994	77	442	7	1.58371	0.593827	3280|3398|3569|4035|4821|7074|7852	HES1|ID2|IL6|LRP1|NKX2-2|TIAM1|CXCR4	-1.7756	0	1	0	0	-10.3199	21.1116
1	-3.63268	GO:0048709	M1	1	0	GO Biological Processes	19	oligodendrocyte differentiation	19_GO:0032502 developmental process	-3.63268	4.91921	5.04713	27994	103	442	8	1.80995	0.634098	3280|3398|3400|4763|4821|7852|9968|23385	HES1|ID2|ID4|NF1|NKX2-2|CXCR4|MED12|NCSTN	-1.75268	0	1	0	0	-10.3199	21.1116
1	-3.06922	GO:0014003	M1	1	0	GO Biological Processes	19	oligodendrocyte development	19_GO:0032502 developmental process	-3.06922	6.73775	4.98634	27994	47	442	5	1.13122	0.503028	3398|3400|4821|9968|23385	ID2|ID4|NKX2-2|MED12|NCSTN	-1.37947	0	1	0	0	-10.3199	21.1116
1	-2.29627	GO:0045687	M1	1	0	GO Biological Processes	19	positive regulation of glial cell differentiation	19_GO:0048518 positive regulation of biological process	-2.29627	5.75771	4.0003	27994	44	442	4	0.904977	0.450437	3280|3398|4821|7852	HES1|ID2|NKX2-2|CXCR4	-0.863105	0	1	0	0	-10.3199	21.1116
1	-10.1784	GO:0043062	M1	1	0	GO Biological Processes	19	extracellular structure organization	19_GO:0071840 cellular component organization or biogenesis	-10.1784	4.14857	8.60508	27994	458	442	30	6.78733	1.1964	323|538|947|999|1284|1285|1292|1303|1999|2113|2201|3569|4015|4035|4313|4318|4322|4323|4763|5054|5806|6382|6678|6939|7045|7101|7837|8694|55612|55790	APBB2|ATP7A|CD34|CDH1|COL4A2|COL4A3|COL6A2|COL12A1|ELF3|ETS1|FBN2|IL6|LOX|LRP1|MMP2|MMP9|MMP13|MMP14|NF1|SERPINE1|PTX3|SDC1|SPARC|TCF15|TGFBI|NR2E1|PXDN|DGAT1|FERMT1|CSGALNACT1	-6.01281	0	2	1	1	-10.1784	14.0744
1	-9.57497	GO:0030198	M1	1	0	GO Biological Processes	19	extracellular matrix organization	19_GO:0071840 cellular component organization or biogenesis	-9.57497	4.30741	8.40642	27994	397	442	27	6.1086	1.13913	323|538|999|1284|1285|1292|1303|1999|2113|2201|3569|4015|4035|4313|4318|4322|4323|4763|5054|5806|6678|6939|7045|7101|7837|55612|55790	APBB2|ATP7A|CDH1|COL4A2|COL4A3|COL6A2|COL12A1|ELF3|ETS1|FBN2|IL6|LOX|LRP1|MMP2|MMP9|MMP13|MMP14|NF1|SERPINE1|PTX3|SPARC|TCF15|TGFBI|NR2E1|PXDN|FERMT1|CSGALNACT1	-5.71044	0	2	0	0	-10.1784	14.0744
1	-5.7711	R-HSA-1474244	M1	1	0	Reactome Gene Sets	6	Extracellular matrix organization		-5.7711	3.78747	6.15839	27994	301	442	18	4.0724	0.940125	999|1284|1285|1292|1303|2201|4015|4313|4318|4322|4323|5054|6382|6678|7043|7837|8974|23385	CDH1|COL4A2|COL4A3|COL6A2|COL12A1|FBN2|LOX|MMP2|MMP9|MMP13|MMP14|SERPINE1|SDC1|SPARC|TGFB3|PXDN|P4HA2|NCSTN	-3.23347	0	2	0	0	-10.1784	14.0744
1	-5.30038	GO:0031012	M1	1	0	GO Cellular Components	20	extracellular matrix		-5.30038	2.78273	5.4416	27994	569	442	25	5.65611	1.09876	1284|1285|1292|1303|2201|2811|4015|4313|4318|4322|4323|5054|5272|5649|5806|6422|6678|7043|7045|7475|7478|7837|10417|131578|347730	COL4A2|COL4A3|COL6A2|COL12A1|FBN2|GP1BA|LOX|MMP2|MMP9|MMP13|MMP14|SERPINE1|SERPINB9|RELN|PTX3|SFRP1|SPARC|TGFB3|TGFBI|WNT6|WNT8A|PXDN|SPON2|LRRC15|LRRTM1	-2.93417	0	2	0	0	-10.1784	14.0744
1	-5.28956	R-HSA-2022090	M1	1	0	Reactome Gene Sets	6	Assembly of collagen fibrils and other multimeric structures		-5.28956	8.30621	7.23532	27994	61	442	8	1.80995	0.634098	1284|1285|1292|1303|4015|4318|4322|7837	COL4A2|COL4A3|COL6A2|COL12A1|LOX|MMP9|MMP13|PXDN	-2.93356	0	2	0	0	-10.1784	14.0744
1	-5.13052	R-HSA-1442490	M1	1	0	Reactome Gene Sets	6	Collagen degradation		-5.13052	7.91686	7.01653	27994	64	442	8	1.80995	0.634098	1284|1285|1292|1303|4313|4318|4322|4323	COL4A2|COL4A3|COL6A2|COL12A1|MMP2|MMP9|MMP13|MMP14	-2.80382	0	2	0	0	-10.1784	14.0744
1	-4.89181	R-HSA-1474290	M1	1	0	Reactome Gene Sets	6	Collagen formation		-4.89181	6.33348	6.41887	27994	90	442	9	2.0362	0.671787	1284|1285|1292|1303|4015|4318|4322|7837|8974	COL4A2|COL4A3|COL6A2|COL12A1|LOX|MMP9|MMP13|PXDN|P4HA2	-2.63169	0	2	0	0	-10.1784	14.0744
1	-4.8374	GO:0005518	M1	1	0	GO Molecular Functions	21	collagen binding		-4.8374	7.23827	6.61886	27994	70	442	8	1.80995	0.634098	1292|4015|4318|4322|6678|7045|9902|131578	COL6A2|LOX|MMP9|MMP13|SPARC|TGFBI|MRC2|LRRC15	-2.59613	0	2	0	0	-10.1784	14.0744
1	-4.83318	R-HSA-1474228	M1	1	0	Reactome Gene Sets	6	Degradation of the extracellular matrix		-4.83318	4.97631	5.97392	27994	140	442	11	2.48869	0.740972	999|1284|1285|1292|1303|2201|4313|4318|4322|4323|23385	CDH1|COL4A2|COL4A3|COL6A2|COL12A1|FBN2|MMP2|MMP9|MMP13|MMP14|NCSTN	-2.59448	0	2	0	0	-10.1784	14.0744
1	-3.80301	R-HSA-2243919	M1	1	0	Reactome Gene Sets	6	Crosslinking of collagen fibrils		-3.80301	14.0744	7.02789	27994	18	442	4	0.904977	0.450437	1284|1285|4015|7837	COL4A2|COL4A3|LOX|PXDN	-1.86662	0	2	0	0	-10.1784	14.0744
1	-3.11246	M198	M1	1	0	Canonical Pathways	11	PID SYNDECAN 1 PATHWAY		-3.11246	6.88422	5.05885	27994	46	442	5	1.13122	0.503028	1285|1292|1303|4318|6382	COL4A3|COL6A2|COL12A1|MMP9|SDC1	-1.4047	0	2	0	0	-10.1784	14.0744
1	-2.90304	M6487	M1	1	0	BioCarta Gene Sets	15	BIOCARTA PLATELETAPP PATHWAY		-2.90304	13.5718	5.9593	27994	14	442	3	0.678733	0.390535	1284|1285|5054	COL4A2|COL4A3|SERPINE1	-1.26447	0	2	0	0	-10.1784	14.0744
1	-2.88959	R-HSA-3000178	M1	1	0	Reactome Gene Sets	6	ECM proteoglycans		-2.88959	5.00012	4.4228	27994	76	442	6	1.35747	0.550409	1284|1285|1292|5054|6678|7043	COL4A2|COL4A3|COL6A2|SERPINE1|SPARC|TGFB3	-1.25551	0	2	0	0	-10.1784	14.0744
1	-2.85093	GO:0062023	M1	1	0	GO Cellular Components	20	collagen-containing extracellular matrix		-2.85093	2.36766	3.61137	27994	428	442	16	3.61991	0.888447	1284|1285|1292|1303|2201|4313|4318|5054|5272|6422|6678|7043|7045|7478|7837|131578	COL4A2|COL4A3|COL6A2|COL12A1|FBN2|MMP2|MMP9|SERPINE1|SERPINB9|SFRP1|SPARC|TGFB3|TGFBI|WNT8A|PXDN|LRRC15	-1.23042	0	2	0	0	-10.1784	14.0744
1	-2.71932	ko04512	M1	1	0	KEGG Pathway	24	ECM-receptor interaction		-2.71932	4.63426	4.17433	27994	82	442	6	1.35747	0.550409	1284|1285|1292|2811|5649|6382	COL4A2|COL4A3|COL6A2|GP1BA|RELN|SDC1	-1.14483	0	2	0	0	-10.1784	14.0744
1	-2.63259	hsa04510	M1	1	0	KEGG Pathway	24	Focal adhesion		-2.63259	2.94581	3.6276	27994	215	442	10	2.26244	0.707308	1284|1285|1292|2317|3569|4638|4659|5159|5649|7837	COL4A2|COL4A3|COL6A2|FLNB|IL6|MYLK|PPP1R12A|PDGFRB|RELN|PXDN	-1.08665	0	2	0	0	-10.1784	14.0744
1	-2.61419	hsa04512	M1	1	0	KEGG Pathway	24	ECM-receptor interaction		-2.61419	4.41871	4.02167	27994	86	442	6	1.35747	0.550409	1284|1285|1292|2811|5649|6382	COL4A2|COL4A3|COL6A2|GP1BA|RELN|SDC1	-1.07426	0	2	0	0	-10.1784	14.0744
1	-2.58886	GO:0005581	M1	1	0	GO Cellular Components	20	collagen trimer		-2.58886	4.36792	3.98496	27994	87	442	6	1.35747	0.550409	1284|1285|1292|1303|4015|4481	COL4A2|COL4A3|COL6A2|COL12A1|LOX|MSR1	-1.05632	0	2	0	0	-10.1784	14.0744
1	-2.51502	ko04974	M1	1	0	KEGG Pathway	24	Protein digestion and absorption		-2.51502	4.22232	3.87808	27994	90	442	6	1.35747	0.550409	477|1284|1285|1292|1303|6520	ATP1A2|COL4A2|COL4A3|COL6A2|COL12A1|SLC3A2	-1.00896	0	2	0	0	-10.1784	14.0744
1	-2.42128	hsa04974	M1	1	0	KEGG Pathway	24	Protein digestion and absorption		-2.42128	4.04265	3.7426	27994	94	442	6	1.35747	0.550409	477|1284|1285|1292|1303|6520	ATP1A2|COL4A2|COL4A3|COL6A2|COL12A1|SLC3A2	-0.941914	0	2	0	0	-10.1784	14.0744
1	-2.41304	GO:0005788	M1	1	0	GO Cellular Components	20	endoplasmic reticulum lumen		-2.41304	2.46759	3.28027	27994	308	442	12	2.71493	0.773021	1284|1285|1292|1303|2695|3569|3592|7475|8974|23621|51561|340348	COL4A2|COL4A3|COL6A2|COL12A1|GIP|IL6|IL12A|WNT6|P4HA2|BACE1|IL23A|TSPAN33	-0.935455	0	2	0	0	-10.1784	14.0744
1	-2.40745	GO:0030020	M1	1	0	GO Molecular Functions	21	extracellular matrix structural constituent conferring tensile strength		-2.40745	6.17901	4.20323	27994	41	442	4	0.904977	0.450437	1284|1285|1292|1303	COL4A2|COL4A3|COL6A2|COL12A1	-0.934711	0	2	0	0	-10.1784	14.0744
1	-2.3817	R-HSA-1650814	M1	1	0	Reactome Gene Sets	6	Collagen biosynthesis and modifying enzymes		-2.3817	4.72648	3.86797	27994	67	442	5	1.13122	0.503028	1284|1285|1292|1303|8974	COL4A2|COL4A3|COL6A2|COL12A1|P4HA2	-0.917715	0	2	0	0	-10.1784	14.0744
1	-2.29627	M3005	M1	1	0	Canonical Pathways	11	NABA COLLAGENS		-2.29627	5.75771	4.0003	27994	44	442	4	0.904977	0.450437	1284|1285|1292|1303	COL4A2|COL4A3|COL6A2|COL12A1	-0.863105	0	2	0	0	-10.1784	14.0744
1	-2.29627	R-HSA-8948216	M1	1	0	Reactome Gene Sets	6	Collagen chain trimerization		-2.29627	5.75771	4.0003	27994	44	442	4	0.904977	0.450437	1284|1285|1292|1303	COL4A2|COL4A3|COL6A2|COL12A1	-0.863105	0	2	0	0	-10.1784	14.0744
1	-2.25333	GO:0005201	M1	1	0	GO Molecular Functions	21	extracellular matrix structural constituent		-2.25333	2.9981	3.29991	27994	169	442	8	1.80995	0.634098	1284|1285|1292|1303|2201|6678|7045|7837	COL4A2|COL4A3|COL6A2|COL12A1|FBN2|SPARC|TGFBI|PXDN	-0.837895	0	2	0	0	-10.1784	14.0744
1	-9.84621	GO:0007420	M1	1	0	GO Biological Processes	19	brain development	19_GO:0032502 developmental process	-9.84621	3.24581	7.95566	27994	761	442	39	8.82353	1.34912	38|220|477|515|538|547|558|613|999|1813|2113|2290|3280|3337|3398|3400|4035|4763|4821|5469|5649|6422|6594|7101|7852|8829|8854|8867|9693|10018|10092|22803|22931|22943|23224|23385|79648|79864|84002	ACAT1|ALDH1A3|ATP1A2|ATP5PB|ATP7A|KIF1A|AXL|BCR|CDH1|DRD2|ETS1|FOXG1|HES1|DNAJB1|ID2|ID4|LRP1|NF1|NKX2-2|MED1|RELN|SFRP1|SMARCA1|NR2E1|CXCR4|NRP1|ALDH1A2|SYNJ1|RAPGEF2|BCL2L11|ARPC5|XRN2|RAB18|DKK1|SYNE2|NCSTN|MCPH1|JHY|B3GNT5	-5.85674	0	3	1	1	-9.84621	10.5558
1	-9.00968	GO:0030900	M1	1	0	GO Biological Processes	19	forebrain development	19_GO:0032502 developmental process	-9.00968	4.20078	8.08329	27994	392	442	26	5.88235	1.11918	220|477|538|547|558|999|1813|2113|2290|3280|3337|3398|3400|4035|4763|5649|7101|7852|8829|8854|9693|10092|22803|22943|23224|79648	ALDH1A3|ATP1A2|ATP7A|KIF1A|AXL|CDH1|DRD2|ETS1|FOXG1|HES1|DNAJB1|ID2|ID4|LRP1|NF1|RELN|NR2E1|CXCR4|NRP1|ALDH1A2|RAPGEF2|ARPC5|XRN2|DKK1|SYNE2|MCPH1	-5.5092	0	3	0	0	-9.84621	10.5558
1	-5.89069	GO:0021761	M1	1	0	GO Biological Processes	19	limbic system development	19_GO:0032502 developmental process	-5.89069	6.39159	7.14338	27994	109	442	11	2.48869	0.740972	220|477|1813|2113|3400|4763|5649|7101|8829|10092|22803	ALDH1A3|ATP1A2|DRD2|ETS1|ID4|NF1|RELN|NR2E1|NRP1|ARPC5|XRN2	-3.30491	0	3	0	0	-9.84621	10.5558
1	-5.29096	GO:0021537	M1	1	0	GO Biological Processes	19	telencephalon development	19_GO:0032502 developmental process	-5.29096	3.85307	5.88799	27994	263	442	16	3.61991	0.888447	220|477|1813|2290|3280|3398|3400|4035|4763|5649|7101|7852|8829|22803|23224|79648	ALDH1A3|ATP1A2|DRD2|FOXG1|HES1|ID2|ID4|LRP1|NF1|RELN|NR2E1|CXCR4|NRP1|XRN2|SYNE2|MCPH1	-2.93356	0	3	0	0	-9.84621	10.5558
1	-5.18254	GO:0021885	M1	1	0	GO Biological Processes	19	forebrain cell migration	19_GO:0040011 locomotion	-5.18254	8.04252	7.08785	27994	63	442	8	1.80995	0.634098	558|1813|2290|5649|7101|7852|8829|23224	AXL|DRD2|FOXG1|RELN|NR2E1|CXCR4|NRP1|SYNE2	-2.84949	0	3	0	0	-9.84621	10.5558
1	-4.6087	GO:0008347	M1	1	0	GO Biological Processes	19	glial cell migration	19_GO:0040011 locomotion	-4.6087	8.0608	6.63879	27994	55	442	7	1.58371	0.593827	2290|4035|4323|5649|7074|7101|23224	FOXG1|LRP1|MMP14|RELN|TIAM1|NR2E1|SYNE2	-2.43658	0	3	0	0	-9.84621	10.5558
1	-4.35865	GO:0022029	M1	1	0	GO Biological Processes	19	telencephalon cell migration	19_GO:0040011 locomotion	-4.35865	7.38906	6.27488	27994	60	442	7	1.58371	0.593827	1813|2290|5649|7101|7852|8829|23224	DRD2|FOXG1|RELN|NR2E1|CXCR4|NRP1|SYNE2	-2.26314	0	3	0	0	-9.84621	10.5558
1	-4.18428	GO:0021953	M1	1	0	GO Biological Processes	19	central nervous system neuron differentiation	19_GO:0032502 developmental process	-4.18428	3.91762	5.16495	27994	194	442	12	2.71493	0.773021	538|1813|2290|3280|3400|4821|6422|6886|7101|8829|9693|22943	ATP7A|DRD2|FOXG1|HES1|ID4|NKX2-2|SFRP1|TAL1|NR2E1|NRP1|RAPGEF2|DKK1	-2.13929	0	3	0	0	-9.84621	10.5558
1	-3.92551	GO:0021872	M1	1	0	GO Biological Processes	19	forebrain generation of neurons	19_GO:0032502 developmental process	-3.92551	6.33348	5.65888	27994	70	442	7	1.58371	0.593827	538|1813|2290|3280|7101|8829|9693	ATP7A|DRD2|FOXG1|HES1|NR2E1|NRP1|RAPGEF2	-1.95998	0	3	0	0	-9.84621	10.5558
1	-3.80104	GO:0021884	M1	1	0	GO Biological Processes	19	forebrain neuron development	19_GO:0032502 developmental process	-3.80104	9.59619	6.25815	27994	33	442	5	1.13122	0.503028	538|1813|2290|8829|9693	ATP7A|DRD2|FOXG1|NRP1|RAPGEF2	-1.86593	0	3	0	0	-9.84621	10.5558
1	-3.56042	GO:0021879	M1	1	0	GO Biological Processes	19	forebrain neuron differentiation	19_GO:0032502 developmental process	-3.56042	6.66683	5.42434	27994	57	442	6	1.35747	0.550409	538|1813|2290|3280|8829|9693	ATP7A|DRD2|FOXG1|HES1|NRP1|RAPGEF2	-1.71099	0	3	0	0	-9.84621	10.5558
1	-3.29491	GO:0021801	M1	1	0	GO Biological Processes	19	cerebral cortex radial glia guided migration	19_GO:0040011 locomotion	-3.29491	10.5558	5.93179	27994	24	442	4	0.904977	0.450437	2290|5649|7101|23224	FOXG1|RELN|NR2E1|SYNE2	-1.53333	0	3	0	0	-9.84621	10.5558
1	-3.29491	GO:0022030	M1	1	0	GO Biological Processes	19	telencephalon glial cell migration	19_GO:0040011 locomotion	-3.29491	10.5558	5.93179	27994	24	442	4	0.904977	0.450437	2290|5649|7101|23224	FOXG1|RELN|NR2E1|SYNE2	-1.53333	0	3	0	0	-9.84621	10.5558
1	-3.28834	GO:0021543	M1	1	0	GO Biological Processes	19	pallium development	19_GO:0032502 developmental process	-3.28834	3.59857	4.38013	27994	176	442	10	2.26244	0.707308	2290|3400|4035|4763|5649|7101|8829|22803|23224|79648	FOXG1|ID4|LRP1|NF1|RELN|NR2E1|NRP1|XRN2|SYNE2|MCPH1	-1.52933	0	3	0	0	-9.84621	10.5558
1	-3.16133	GO:0021987	M1	1	0	GO Biological Processes	19	cerebral cortex development	19_GO:0032502 developmental process	-3.16133	4.18743	4.45041	27994	121	442	8	1.80995	0.634098	2290|4035|4763|5649|7101|8829|23224|79648	FOXG1|LRP1|NF1|RELN|NR2E1|NRP1|SYNE2|MCPH1	-1.43442	0	3	0	0	-9.84621	10.5558
1	-3.15683	GO:0021795	M1	1	0	GO Biological Processes	19	cerebral cortex cell migration	19_GO:0040011 locomotion	-3.15683	7.0372	5.13356	27994	45	442	5	1.13122	0.503028	2290|5649|7101|8829|23224	FOXG1|RELN|NR2E1|NRP1|SYNE2	-1.43442	0	3	0	0	-9.84621	10.5558
1	-2.86129	GO:0021799	M1	1	0	GO Biological Processes	19	cerebral cortex radially oriented cell migration	19_GO:0040011 locomotion	-2.86129	8.17224	5.06061	27994	31	442	4	0.904977	0.450437	2290|5649|7101|23224	FOXG1|RELN|NR2E1|SYNE2	-1.23673	0	3	0	0	-9.84621	10.5558
1	-2.66597	GO:0021954	M1	1	0	GO Biological Processes	19	central nervous system neuron development	19_GO:0032502 developmental process	-2.66597	4.52392	4.0968	27994	84	442	6	1.35747	0.550409	538|1813|2290|7101|8829|9693	ATP7A|DRD2|FOXG1|NR2E1|NRP1|RAPGEF2	-1.10572	0	3	0	0	-9.84621	10.5558
1	-9.31538	GO:0001568	M1	1	0	GO Biological Processes	19	blood vessel development	19_GO:0032502 developmental process	-9.31538	3.11091	7.64282	27994	794	442	39	8.82353	1.34912	538|639|688|947|1045|1284|1285|2113|2896|3198|3280|3569|3592|3716|4015|4035|4313|4323|4638|4763|5054|5159|5396|5469|6422|6678|6688|6886|7045|7101|7852|8829|8854|9693|56913|57674|80149|90627|144455	ATP7A|PRDM1|KLF5|CD34|CDX2|COL4A2|COL4A3|ETS1|GRN|HOXA1|HES1|IL6|IL12A|JAK1|LOX|LRP1|MMP2|MMP14|MYLK|NF1|SERPINE1|PDGFRB|PRRX1|MED1|SFRP1|SPARC|SPI1|TAL1|TGFBI|NR2E1|CXCR4|NRP1|ALDH1A2|RAPGEF2|C1GALT1|RNF213|ZC3H12A|STARD13|E2F7	-5.57445	0	4	1	1	-9.31538	3.22497
1	-9.04864	GO:0048514	M1	1	0	GO Biological Processes	19	blood vessel morphogenesis	19_GO:0032502 developmental process	-9.04864	3.22497	7.58954	27994	707	442	36	8.1448	1.30101	639|688|947|1284|1285|2113|2896|3198|3280|3569|3592|3716|4015|4035|4313|4323|4638|4763|5054|5159|5396|5469|6422|6678|6688|6886|7045|7101|7852|8829|9693|56913|57674|80149|90627|144455	PRDM1|KLF5|CD34|COL4A2|COL4A3|ETS1|GRN|HOXA1|HES1|IL6|IL12A|JAK1|LOX|LRP1|MMP2|MMP14|MYLK|NF1|SERPINE1|PDGFRB|PRRX1|MED1|SFRP1|SPARC|SPI1|TAL1|TGFBI|NR2E1|CXCR4|NRP1|RAPGEF2|C1GALT1|RNF213|ZC3H12A|STARD13|E2F7	-5.5092	0	4	0	0	-9.31538	3.22497
1	-5.72544	GO:0001525	M1	1	0	GO Biological Processes	19	angiogenesis	19_GO:0032502 developmental process	-5.72544	2.79876	5.69393	27994	611	442	27	6.1086	1.13913	688|947|1284|1285|2113|2896|3569|3592|3716|4313|4323|4763|5054|5159|5469|6422|6678|6886|7045|7101|7852|8829|56913|57674|80149|90627|144455	KLF5|CD34|COL4A2|COL4A3|ETS1|GRN|IL6|IL12A|JAK1|MMP2|MMP14|NF1|SERPINE1|PDGFRB|MED1|SFRP1|SPARC|TAL1|TGFBI|NR2E1|CXCR4|NRP1|C1GALT1|RNF213|ZC3H12A|STARD13|E2F7	-3.2179	0	4	0	0	-9.31538	3.22497
1	-3.99213	GO:1901342	M1	1	0	GO Biological Processes	19	regulation of vasculature development	19_GO:0032502 developmental process	-3.99213	2.69812	4.57879	27994	446	442	19	4.29864	0.964747	947|1284|1285|2113|2896|3569|3592|3716|4763|4775|5054|6422|6678|7101|7852|8829|9693|80149|90627	CD34|COL4A2|COL4A3|ETS1|GRN|IL6|IL12A|JAK1|NF1|NFATC3|SERPINE1|SFRP1|SPARC|NR2E1|CXCR4|NRP1|RAPGEF2|ZC3H12A|STARD13	-1.99976	0	4	0	0	-9.31538	3.22497
1	-3.57038	GO:0045765	M1	1	0	GO Biological Processes	19	regulation of angiogenesis	19_GO:0032502 developmental process	-3.57038	2.66508	4.26982	27994	404	442	17	3.84615	0.914714	947|1284|1285|2113|2896|3569|3592|3716|4763|5054|6422|6678|7101|7852|8829|80149|90627	CD34|COL4A2|COL4A3|ETS1|GRN|IL6|IL12A|JAK1|NF1|SERPINE1|SFRP1|SPARC|NR2E1|CXCR4|NRP1|ZC3H12A|STARD13	-1.71869	0	4	0	0	-9.31538	3.22497
1	-2.35796	GO:1904018	M1	1	0	GO Biological Processes	19	positive regulation of vasculature development	19_GO:0048518 positive regulation of biological process	-2.35796	2.6951	3.30511	27994	235	442	10	2.26244	0.707308	947|2113|2896|3716|5054|7101|7852|8829|9693|80149	CD34|ETS1|GRN|JAK1|SERPINE1|NR2E1|CXCR4|NRP1|RAPGEF2|ZC3H12A	-0.902095	0	4	0	0	-9.31538	3.22497
1	-2.23493	GO:0010631	M1	1	0	GO Biological Processes	19	epithelial cell migration	19_GO:0040011 locomotion	-2.23493	2.2496	3.04786	27994	366	442	13	2.94118	0.80365	2113|2196|2896|4318|4763|6678|7101|8829|9404|23189|55612|80149|90627	ETS1|FAT2|GRN|MMP9|NF1|SPARC|NR2E1|NRP1|LPXN|KANK1|FERMT1|ZC3H12A|STARD13	-0.823727	0	4	0	0	-9.31538	3.22497
1	-2.21896	GO:0045766	M1	1	0	GO Biological Processes	19	positive regulation of angiogenesis	19_GO:0048518 positive regulation of biological process	-2.21896	2.74045	3.19109	27994	208	442	9	2.0362	0.671787	947|2113|2896|3716|5054|7101|7852|8829|80149	CD34|ETS1|GRN|JAK1|SERPINE1|NR2E1|CXCR4|NRP1|ZC3H12A	-0.814207	0	4	0	0	-9.31538	3.22497
1	-2.20628	GO:0090132	M1	1	0	GO Biological Processes	19	epithelium migration	19_GO:0032501 multicellular organismal process	-2.20628	2.23131	3.0157	27994	369	442	13	2.94118	0.80365	2113|2196|2896|4318|4763|6678|7101|8829|9404|23189|55612|80149|90627	ETS1|FAT2|GRN|MMP9|NF1|SPARC|NR2E1|NRP1|LPXN|KANK1|FERMT1|ZC3H12A|STARD13	-0.808098	0	4	0	0	-9.31538	3.22497
1	-2.15009	GO:0090130	M1	1	0	GO Biological Processes	19	tissue migration	19_GO:0032501 multicellular organismal process	-2.15009	2.19561	2.95229	27994	375	442	13	2.94118	0.80365	2113|2196|2896|4318|4763|6678|7101|8829|9404|23189|55612|80149|90627	ETS1|FAT2|GRN|MMP9|NF1|SPARC|NR2E1|NRP1|LPXN|KANK1|FERMT1|ZC3H12A|STARD13	-0.774483	0	4	0	0	-9.31538	3.22497
1	-9.26289	GO:1903706	M1	1	0	GO Biological Processes	19	regulation of hemopoiesis	19_GO:0002376 immune system process	-9.26289	3.80009	8.00198	27994	500	442	30	6.78733	1.1964	177|399|558|604|639|2113|2811|3280|3398|3567|3592|4015|4323|4763|5469|5689|5719|6363|6422|6688|6886|7001|8365|8451|8546|8968|10401|51561|80149|286410	AGER|RHOH|AXL|BCL6|PRDM1|ETS1|GP1BA|HES1|ID2|IL5|IL12A|LOX|MMP14|NF1|MED1|PSMB1|PSMD13|CCL19|SFRP1|SPI1|TAL1|PRDX2|H4C8|CUL4A|AP3B1|H3C7|PIAS3|IL23A|ZC3H12A|ATP11C	-5.57445	0	5	1	1	-9.26289	12.667
1	-7.90999	GO:0002521	M1	1	0	GO Biological Processes	19	leukocyte differentiation	19_GO:0002376 immune system process	-7.90999	3.40763	7.14878	27994	539	442	29	6.56109	1.17772	177|399|538|558|604|639|3398|3567|3569|3592|4318|4323|4763|5075|5452|5469|6363|6422|6688|6886|7001|8451|8546|9474|9759|10401|51561|80149|286410	AGER|RHOH|ATP7A|AXL|BCL6|PRDM1|ID2|IL5|IL6|IL12A|MMP9|MMP14|NF1|PAX1|POU2F2|MED1|CCL19|SFRP1|SPI1|TAL1|PRDX2|CUL4A|AP3B1|ATG5|HDAC4|PIAS3|IL23A|ZC3H12A|ATP11C	-4.69868	0	5	0	0	-9.26289	12.667
1	-7.2956	GO:1902105	M1	1	0	GO Biological Processes	19	regulation of leukocyte differentiation	19_GO:0002376 immune system process	-7.2956	4.338	7.26243	27994	292	442	20	4.52489	0.988639	177|399|558|604|639|3398|3567|3592|4323|4763|6363|6422|6886|7001|8451|8546|10401|51561|80149|286410	AGER|RHOH|AXL|BCL6|PRDM1|ID2|IL5|IL12A|MMP14|NF1|CCL19|SFRP1|TAL1|PRDX2|CUL4A|AP3B1|PIAS3|IL23A|ZC3H12A|ATP11C	-4.24399	0	5	0	0	-9.26289	12.667
1	-6.50165	GO:0030155	M1	1	0	GO Biological Processes	19	regulation of cell adhesion	19_GO:0022610 biological adhesion	-6.50165	2.74623	6.08915	27994	738	442	32	7.23982	1.23263	177|399|604|999|1326|2113|3133|3280|3569|3592|3716|4035|4323|4659|4763|5054|6363|6422|7001|7045|7852|8546|8829|9404|9480|22914|23189|51561|55612|55714|64127|80149	AGER|RHOH|BCL6|CDH1|MAP3K8|ETS1|HLA-E|HES1|IL6|IL12A|JAK1|LRP1|MMP14|PPP1R12A|NF1|SERPINE1|CCL19|SFRP1|PRDX2|TGFBI|CXCR4|AP3B1|NRP1|LPXN|ONECUT2|KLRK1|KANK1|IL23A|FERMT1|TENM3|NOD2|ZC3H12A	-3.69782	0	5	0	0	-9.26289	12.667
1	-6.29916	GO:0030098	M1	1	0	GO Biological Processes	19	lymphocyte differentiation	19_GO:0002376 immune system process	-6.29916	3.61422	6.3939	27994	368	442	21	4.75113	1.01185	399|538|558|604|639|3398|3569|3592|4323|5075|5452|6363|6422|6688|7001|8546|9474|9759|51561|80149|286410	RHOH|ATP7A|AXL|BCL6|PRDM1|ID2|IL6|IL12A|MMP14|PAX1|POU2F2|CCL19|SFRP1|SPI1|PRDX2|AP3B1|ATG5|HDAC4|IL23A|ZC3H12A|ATP11C	-3.53155	0	5	0	0	-9.26289	12.667
1	-6.2198	GO:0046631	M1	1	0	GO Biological Processes	19	alpha-beta T cell activation	19_GO:0002376 immune system process	-6.2198	5.6394	7.1187	27994	146	442	13	2.94118	0.80365	177|538|604|639|3133|3569|3592|5075|6363|8546|9479|51561|80149	AGER|ATP7A|BCL6|PRDM1|HLA-E|IL6|IL12A|PAX1|CCL19|AP3B1|MAPK8IP1|IL23A|ZC3H12A	-3.4856	0	5	0	0	-9.26289	12.667
1	-5.92809	GO:1903708	M1	1	0	GO Biological Processes	19	positive regulation of hemopoiesis	19_GO:0002376 immune system process	-5.92809	4.58948	6.56531	27994	207	442	15	3.39367	0.861244	177|399|558|604|2113|3398|3567|3592|4323|5469|6363|6886|8546|51561|286410	AGER|RHOH|AXL|BCL6|ETS1|ID2|IL5|IL12A|MMP14|MED1|CCL19|TAL1|AP3B1|IL23A|ATP11C	-3.32238	0	5	0	0	-9.26289	12.667
1	-5.90843	GO:0045619	M1	1	0	GO Biological Processes	19	regulation of lymphocyte differentiation	19_GO:0002376 immune system process	-5.90843	4.89883	6.66513	27994	181	442	14	3.16742	0.833014	399|558|604|639|3398|3592|4323|6363|6422|7001|8546|51561|80149|286410	RHOH|AXL|BCL6|PRDM1|ID2|IL12A|MMP14|CCL19|SFRP1|PRDX2|AP3B1|IL23A|ZC3H12A|ATP11C	-3.31108	0	5	0	0	-9.26289	12.667
1	-5.76556	GO:0002694	M1	1	0	GO Biological Processes	19	regulation of leukocyte activation	19_GO:0002376 immune system process	-5.76556	2.81257	5.72323	27994	608	442	27	6.1086	1.13913	177|399|558|604|613|639|1326|2896|3133|3280|3398|3567|3569|3592|4323|6363|6422|6830|7001|8546|8723|9479|22914|51561|64127|80149|286410	AGER|RHOH|AXL|BCL6|BCR|PRDM1|MAP3K8|GRN|HLA-E|HES1|ID2|IL5|IL6|IL12A|MMP14|CCL19|SFRP1|SUPT6H|PRDX2|AP3B1|SNX4|MAPK8IP1|KLRK1|IL23A|NOD2|ZC3H12A|ATP11C	-3.23347	0	5	0	0	-9.26289	12.667
1	-5.67671	GO:0046649	M1	1	0	GO Biological Processes	19	lymphocyte activation	19_GO:0002376 immune system process	-5.67671	2.55982	5.54793	27994	767	442	31	7.01357	1.2147	177|399|538|558|604|639|1326|3133|3280|3398|3567|3569|3592|4323|5075|5452|6363|6422|6688|6830|7001|8546|9474|9479|9759|22914|23385|51561|64127|80149|286410	AGER|RHOH|ATP7A|AXL|BCL6|PRDM1|MAP3K8|HLA-E|HES1|ID2|IL5|IL6|IL12A|MMP14|PAX1|POU2F2|CCL19|SFRP1|SPI1|SUPT6H|PRDX2|AP3B1|ATG5|MAPK8IP1|HDAC4|KLRK1|NCSTN|IL23A|NOD2|ZC3H12A|ATP11C	-3.18355	0	5	0	0	-9.26289	12.667
1	-5.66439	GO:0050865	M1	1	0	GO Biological Processes	19	regulation of cell activation	19_GO:0050789 regulation of biological process	-5.66439	2.71574	5.619	27994	653	442	28	6.33484	1.15863	177|399|558|604|613|639|1326|2896|3133|3280|3398|3567|3569|3592|4323|5159|6363|6422|6830|7001|8546|8723|9479|22914|51561|64127|80149|286410	AGER|RHOH|AXL|BCL6|BCR|PRDM1|MAP3K8|GRN|HLA-E|HES1|ID2|IL5|IL6|IL12A|MMP14|PDGFRB|CCL19|SFRP1|SUPT6H|PRDX2|AP3B1|SNX4|MAPK8IP1|KLRK1|IL23A|NOD2|ZC3H12A|ATP11C	-3.18008	0	5	0	0	-9.26289	12.667
1	-5.54272	GO:0051249	M1	1	0	GO Biological Processes	19	regulation of lymphocyte activation	19_GO:0002376 immune system process	-5.54272	2.95153	5.66157	27994	515	442	24	5.42986	1.07786	177|399|558|604|639|1326|3133|3280|3398|3567|3569|3592|4323|6363|6422|6830|7001|8546|9479|22914|51561|64127|80149|286410	AGER|RHOH|AXL|BCL6|PRDM1|MAP3K8|HLA-E|HES1|ID2|IL5|IL6|IL12A|MMP14|CCL19|SFRP1|SUPT6H|PRDX2|AP3B1|MAPK8IP1|KLRK1|IL23A|NOD2|ZC3H12A|ATP11C	-3.08046	0	5	0	0	-9.26289	12.667
1	-5.49256	GO:0046634	M1	1	0	GO Biological Processes	19	regulation of alpha-beta T cell activation	19_GO:0002376 immune system process	-5.49256	6.52937	6.90942	27994	97	442	10	2.26244	0.707308	177|604|639|3133|3592|6363|8546|9479|51561|80149	AGER|BCL6|PRDM1|HLA-E|IL12A|CCL19|AP3B1|MAPK8IP1|IL23A|ZC3H12A	-3.04716	0	5	0	0	-9.26289	12.667
1	-4.98522	GO:1902107	M1	1	0	GO Biological Processes	19	positive regulation of leukocyte differentiation	19_GO:0002376 immune system process	-4.98522	4.72061	5.99662	27994	161	442	12	2.71493	0.773021	177|399|558|604|3398|3567|3592|4323|6363|8546|51561|286410	AGER|RHOH|AXL|BCL6|ID2|IL5|IL12A|MMP14|CCL19|AP3B1|IL23A|ATP11C	-2.70396	0	5	0	0	-9.26289	12.667
1	-4.65175	GO:0002697	M1	1	0	GO Biological Processes	19	regulation of immune effector process	19_GO:0002376 immune system process	-4.65175	2.82985	5.06721	27994	470	442	21	4.75113	1.01185	177|604|613|727|2896|3133|3567|3569|3592|5272|6363|6830|7043|8723|8780|10417|22914|23369|51561|64127|80149	AGER|BCL6|BCR|C5|GRN|HLA-E|IL5|IL6|IL12A|SERPINB9|CCL19|SUPT6H|TGFB3|SNX4|RIOK3|SPON2|KLRK1|PUM2|IL23A|NOD2|ZC3H12A	-2.46163	0	5	0	0	-9.26289	12.667
1	-4.62787	GO:0035710	M1	1	0	GO Biological Processes	19	CD4-positive, alpha-beta T cell activation	19_GO:0002376 immune system process	-4.62787	5.87643	6.09352	27994	97	442	9	2.0362	0.671787	177|538|604|3569|3592|5075|6363|51561|80149	AGER|ATP7A|BCL6|IL6|IL12A|PAX1|CCL19|IL23A|ZC3H12A	-2.44909	0	5	0	0	-9.26289	12.667
1	-4.60459	GO:0050863	M1	1	0	GO Biological Processes	19	regulation of T cell activation	19_GO:0002376 immune system process	-4.60459	3.24305	5.20745	27994	332	442	17	3.84615	0.914714	177|399|604|639|1326|3133|3280|3569|3592|6363|7001|8546|9479|22914|51561|64127|80149	AGER|RHOH|BCL6|PRDM1|MAP3K8|HLA-E|HES1|IL6|IL12A|CCL19|PRDX2|AP3B1|MAPK8IP1|KLRK1|IL23A|NOD2|ZC3H12A	-2.43511	0	5	0	0	-9.26289	12.667
1	-4.60284	GO:1903039	M1	1	0	GO Biological Processes	19	positive regulation of leukocyte cell-cell adhesion	19_GO:0022610 biological adhesion	-4.60284	3.77314	5.40708	27994	235	442	14	3.16742	0.833014	177|399|604|1326|2113|3133|3280|3569|3592|6363|8546|22914|51561|64127	AGER|RHOH|BCL6|MAP3K8|ETS1|HLA-E|HES1|IL6|IL12A|CCL19|AP3B1|KLRK1|IL23A|NOD2	-2.43511	0	5	0	0	-9.26289	12.667
1	-4.46594	GO:0042110	M1	1	0	GO Biological Processes	19	T cell activation	19_GO:0002376 immune system process	-4.46594	2.748	4.91335	27994	484	442	21	4.75113	1.01185	177|399|538|604|639|1326|3133|3280|3569|3592|5075|6363|7001|8546|9474|9479|22914|23385|51561|64127|80149	AGER|RHOH|ATP7A|BCL6|PRDM1|MAP3K8|HLA-E|HES1|IL6|IL12A|PAX1|CCL19|PRDX2|AP3B1|ATG5|MAPK8IP1|KLRK1|NCSTN|IL23A|NOD2|ZC3H12A	-2.33187	0	5	0	0	-9.26289	12.667
1	-4.40318	GO:0050870	M1	1	0	GO Biological Processes	19	positive regulation of T cell activation	19_GO:0022610 biological adhesion	-4.40318	3.84744	5.29609	27994	214	442	13	2.94118	0.80365	177|399|604|1326|3133|3280|3569|3592|6363|8546|22914|51561|64127	AGER|RHOH|BCL6|MAP3K8|HLA-E|HES1|IL6|IL12A|CCL19|AP3B1|KLRK1|IL23A|NOD2	-2.29832	0	5	0	0	-9.26289	12.667
1	-4.3712	GO:0022409	M1	1	0	GO Biological Processes	19	positive regulation of cell-cell adhesion	19_GO:0022610 biological adhesion	-4.3712	3.4051	5.11372	27994	279	442	15	3.39367	0.861244	177|399|604|1326|2113|3133|3280|3569|3592|3716|6363|8546|22914|51561|64127	AGER|RHOH|BCL6|MAP3K8|ETS1|HLA-E|HES1|IL6|IL12A|JAK1|CCL19|AP3B1|KLRK1|IL23A|NOD2	-2.27177	0	5	0	0	-9.26289	12.667
1	-4.35325	GO:0045621	M1	1	0	GO Biological Processes	19	positive regulation of lymphocyte differentiation	19_GO:0002376 immune system process	-4.35325	5.4287	5.75856	27994	105	442	9	2.0362	0.671787	399|558|604|3592|4323|6363|8546|51561|286410	RHOH|AXL|BCL6|IL12A|MMP14|CCL19|AP3B1|IL23A|ATP11C	-2.25958	0	5	0	0	-9.26289	12.667
1	-4.3223	GO:0050867	M1	1	0	GO Biological Processes	19	positive regulation of cell activation	19_GO:0048518 positive regulation of biological process	-4.3223	2.85834	4.86613	27994	421	442	19	4.29864	0.964747	177|399|558|604|1326|3133|3280|3567|3569|3592|4323|5159|6363|8546|8723|22914|51561|64127|286410	AGER|RHOH|AXL|BCL6|MAP3K8|HLA-E|HES1|IL5|IL6|IL12A|MMP14|PDGFRB|CCL19|AP3B1|SNX4|KLRK1|IL23A|NOD2|ATP11C	-2.23436	0	5	0	0	-9.26289	12.667
1	-4.32073	GO:0046632	M1	1	0	GO Biological Processes	19	alpha-beta T cell differentiation	19_GO:0002376 immune system process	-4.32073	5.37749	5.71911	27994	106	442	9	2.0362	0.671787	538|604|639|3569|5075|6363|8546|51561|80149	ATP7A|BCL6|PRDM1|IL6|PAX1|CCL19|AP3B1|IL23A|ZC3H12A	-2.23436	0	5	0	0	-9.26289	12.667
1	-4.2113	GO:0051251	M1	1	0	GO Biological Processes	19	positive regulation of lymphocyte activation	19_GO:0002376 immune system process	-4.2113	3.01594	4.85542	27994	357	442	17	3.84615	0.914714	177|399|558|604|1326|3133|3280|3567|3569|3592|4323|6363|8546|22914|51561|64127|286410	AGER|RHOH|AXL|BCL6|MAP3K8|HLA-E|HES1|IL5|IL6|IL12A|MMP14|CCL19|AP3B1|KLRK1|IL23A|NOD2|ATP11C	-2.15969	0	5	0	0	-9.26289	12.667
1	-4.10409	GO:1903037	M1	1	0	GO Biological Processes	19	regulation of leukocyte cell-cell adhesion	19_GO:0022610 biological adhesion	-4.10409	3.08011	4.80705	27994	329	442	16	3.61991	0.888447	177|399|604|1326|2113|3133|3280|3569|3592|6363|7001|8546|22914|51561|64127|80149	AGER|RHOH|BCL6|MAP3K8|ETS1|HLA-E|HES1|IL6|IL12A|CCL19|PRDX2|AP3B1|KLRK1|IL23A|NOD2|ZC3H12A	-2.08123	0	5	0	0	-9.26289	12.667
1	-4.05591	GO:0022407	M1	1	0	GO Biological Processes	19	regulation of cell-cell adhesion	19_GO:0022610 biological adhesion	-4.05591	2.72871	4.63465	27994	441	442	19	4.29864	0.964747	177|399|604|999|1326|2113|3133|3280|3569|3592|3716|6363|7001|8546|22914|51561|55714|64127|80149	AGER|RHOH|BCL6|CDH1|MAP3K8|ETS1|HLA-E|HES1|IL6|IL12A|JAK1|CCL19|PRDX2|AP3B1|KLRK1|IL23A|TENM3|NOD2|ZC3H12A	-2.04569	0	5	0	0	-9.26289	12.667
1	-4.02798	GO:0002696	M1	1	0	GO Biological Processes	19	positive regulation of leukocyte activation	19_GO:0002376 immune system process	-4.02798	2.80795	4.64781	27994	406	442	18	4.0724	0.940125	177|399|558|604|1326|3133|3280|3567|3569|3592|4323|6363|8546|8723|22914|51561|64127|286410	AGER|RHOH|AXL|BCL6|MAP3K8|HLA-E|HES1|IL5|IL6|IL12A|MMP14|CCL19|AP3B1|SNX4|KLRK1|IL23A|NOD2|ATP11C	-2.02975	0	5	0	0	-9.26289	12.667
1	-3.8575	GO:0002703	M1	1	0	GO Biological Processes	19	regulation of leukocyte mediated immunity	19_GO:0002376 immune system process	-3.8575	3.61913	4.82535	27994	210	442	12	2.71493	0.773021	177|604|613|3133|3569|3592|5272|6830|8723|22914|51561|64127	AGER|BCL6|BCR|HLA-E|IL6|IL12A|SERPINB9|SUPT6H|SNX4|KLRK1|IL23A|NOD2	-1.9076	0	5	0	0	-9.26289	12.667
1	-3.74377	GO:0045785	M1	1	0	GO Biological Processes	19	positive regulation of cell adhesion	19_GO:0022610 biological adhesion	-3.74377	2.66361	4.39286	27994	428	442	18	4.0724	0.940125	177|399|604|1326|2113|3133|3280|3569|3592|3716|6363|6422|8546|8829|22914|51561|55612|64127	AGER|RHOH|BCL6|MAP3K8|ETS1|HLA-E|HES1|IL6|IL12A|JAK1|CCL19|SFRP1|AP3B1|NRP1|KLRK1|IL23A|FERMT1|NOD2	-1.82463	0	5	0	0	-9.26289	12.667
1	-3.73759	GO:0032814	M1	1	0	GO Biological Processes	19	regulation of natural killer cell activation	19_GO:0002376 immune system process	-3.73759	9.31395	6.14381	27994	34	442	5	1.13122	0.503028	558|639|3133|3592|51561	AXL|PRDM1|HLA-E|IL12A|IL23A	-1.82123	0	5	0	0	-9.26289	12.667
1	-3.6724	GO:0030217	M1	1	0	GO Biological Processes	19	T cell differentiation	19_GO:0002376 immune system process	-3.6724	3.25436	4.56228	27994	253	442	13	2.94118	0.80365	399|538|604|639|3569|3592|5075|6363|7001|8546|9474|51561|80149	RHOH|ATP7A|BCL6|PRDM1|IL6|IL12A|PAX1|CCL19|PRDX2|AP3B1|ATG5|IL23A|ZC3H12A	-1.77836	0	5	0	0	-9.26289	12.667
1	-3.62924	GO:0043367	M1	1	0	GO Biological Processes	19	CD4-positive, alpha-beta T cell differentiation	19_GO:0002376 immune system process	-3.62924	5.6839	5.24671	27994	78	442	7	1.58371	0.593827	538|604|3569|5075|6363|51561|80149	ATP7A|BCL6|IL6|PAX1|CCL19|IL23A|ZC3H12A	-1.75037	0	5	0	0	-9.26289	12.667
1	-3.6143	GO:0032816	M1	1	0	GO Biological Processes	19	positive regulation of natural killer cell activation	19_GO:0002376 immune system process	-3.6143	12.667	6.61082	27994	20	442	4	0.904977	0.450437	558|3133|3592|51561	AXL|HLA-E|IL12A|IL23A	-1.74466	0	5	0	0	-9.26289	12.667
1	-3.60286	GO:0007159	M1	1	0	GO Biological Processes	19	leukocyte cell-cell adhesion	19_GO:0022610 biological adhesion	-3.60286	2.78395	4.33912	27994	364	442	16	3.61991	0.888447	177|399|604|1326|2113|3133|3280|3569|3592|6363|7001|8546|22914|51561|64127|80149	AGER|RHOH|BCL6|MAP3K8|ETS1|HLA-E|HES1|IL6|IL12A|CCL19|PRDX2|AP3B1|KLRK1|IL23A|NOD2|ZC3H12A	-1.74158	0	5	0	0	-9.26289	12.667
1	-3.49251	GO:0050671	M1	1	0	GO Biological Processes	19	positive regulation of lymphocyte proliferation	19_GO:0008283 cell proliferation	-3.49251	4.19128	4.72518	27994	136	442	9	2.0362	0.671787	177|604|3133|3280|3567|3569|3592|6363|51561	AGER|BCL6|HLA-E|HES1|IL5|IL6|IL12A|CCL19|IL23A	-1.66481	0	5	0	0	-9.26289	12.667
1	-3.46898	GO:0032946	M1	1	0	GO Biological Processes	19	positive regulation of mononuclear cell proliferation	19_GO:0008283 cell proliferation	-3.46898	4.16068	4.69714	27994	137	442	9	2.0362	0.671787	177|604|3133|3280|3567|3569|3592|6363|51561	AGER|BCL6|HLA-E|HES1|IL5|IL6|IL12A|CCL19|IL23A	-1.64782	0	5	0	0	-9.26289	12.667
1	-3.43793	GO:0042093	M1	1	0	GO Biological Processes	19	T-helper cell differentiation	19_GO:0002376 immune system process	-3.43793	6.33348	5.23817	27994	60	442	6	1.35747	0.550409	538|604|3569|6363|51561|80149	ATP7A|BCL6|IL6|CCL19|IL23A|ZC3H12A	-1.6284	0	5	0	0	-9.26289	12.667
1	-3.36776	GO:0030101	M1	1	0	GO Biological Processes	19	natural killer cell activation	19_GO:0002376 immune system process	-3.36776	5.15516	4.88801	27994	86	442	7	1.58371	0.593827	558|639|3133|3398|3592|22914|51561	AXL|PRDM1|HLA-E|ID2|IL12A|KLRK1|IL23A	-1.57878	0	5	0	0	-9.26289	12.667
1	-3.36026	GO:0002294	M1	1	0	GO Biological Processes	19	CD4-positive, alpha-beta T cell differentiation involved in immune response	19_GO:0002376 immune system process	-3.36026	6.12918	5.12097	27994	62	442	6	1.35747	0.550409	538|604|3569|6363|51561|80149	ATP7A|BCL6|IL6|CCL19|IL23A|ZC3H12A	-1.57672	0	5	0	0	-9.26289	12.667
1	-3.34692	GO:0032680	M1	1	0	GO Biological Processes	19	regulation of tumor necrosis factor production	19_GO:0032501 multicellular organismal process	-3.34692	3.66097	4.44669	27994	173	442	10	2.26244	0.707308	177|558|947|3133|3569|6363|10417|51561|64127|80149	AGER|AXL|CD34|HLA-E|IL6|CCL19|SPON2|IL23A|NOD2|ZC3H12A	-1.56965	0	5	0	0	-9.26289	12.667
1	-3.32255	GO:0002287	M1	1	0	GO Biological Processes	19	alpha-beta T cell activation involved in immune response	19_GO:0002376 immune system process	-3.32255	6.03189	5.06428	27994	63	442	6	1.35747	0.550409	538|604|3569|6363|51561|80149	ATP7A|BCL6|IL6|CCL19|IL23A|ZC3H12A	-1.55057	0	5	0	0	-9.26289	12.667
1	-3.32255	GO:0002293	M1	1	0	GO Biological Processes	19	alpha-beta T cell differentiation involved in immune response	19_GO:0002376 immune system process	-3.32255	6.03189	5.06428	27994	63	442	6	1.35747	0.550409	538|604|3569|6363|51561|80149	ATP7A|BCL6|IL6|CCL19|IL23A|ZC3H12A	-1.55057	0	5	0	0	-9.26289	12.667
1	-3.28834	GO:1903555	M1	1	0	GO Biological Processes	19	regulation of tumor necrosis factor superfamily cytokine production	19_GO:0032501 multicellular organismal process	-3.28834	3.59857	4.38013	27994	176	442	10	2.26244	0.707308	177|558|947|3133|3569|6363|10417|51561|64127|80149	AGER|AXL|CD34|HLA-E|IL6|CCL19|SPON2|IL23A|NOD2|ZC3H12A	-1.52933	0	5	0	0	-9.26289	12.667
1	-3.28554	GO:0046637	M1	1	0	GO Biological Processes	19	regulation of alpha-beta T cell differentiation	19_GO:0002376 immune system process	-3.28554	5.93764	5.0088	27994	64	442	6	1.35747	0.550409	604|639|6363|8546|51561|80149	BCL6|PRDM1|CCL19|AP3B1|IL23A|ZC3H12A	-1.52738	0	5	0	0	-9.26289	12.667
1	-3.25002	GO:0032640	M1	1	0	GO Biological Processes	19	tumor necrosis factor production	19_GO:0032501 multicellular organismal process	-3.25002	3.55814	4.33656	27994	178	442	10	2.26244	0.707308	177|558|947|3133|3569|6363|10417|51561|64127|80149	AGER|AXL|CD34|HLA-E|IL6|CCL19|SPON2|IL23A|NOD2|ZC3H12A	-1.49707	0	5	0	0	-9.26289	12.667
1	-3.19052	GO:0032760	M1	1	0	GO Biological Processes	19	positive regulation of tumor necrosis factor production	19_GO:0048518 positive regulation of biological process	-3.19052	4.81896	4.64708	27994	92	442	7	1.58371	0.593827	177|3133|3569|6363|10417|51561|64127	AGER|HLA-E|IL6|CCL19|SPON2|IL23A|NOD2	-1.45794	0	5	0	0	-9.26289	12.667
1	-3.18208	GO:0045580	M1	1	0	GO Biological Processes	19	regulation of T cell differentiation	19_GO:0002376 immune system process	-3.18208	3.80009	4.35523	27994	150	442	9	2.0362	0.671787	399|604|639|3592|6363|7001|8546|51561|80149	RHOH|BCL6|PRDM1|IL12A|CCL19|PRDX2|AP3B1|IL23A|ZC3H12A	-1.4511	0	5	0	0	-9.26289	12.667
1	-3.18208	GO:0070665	M1	1	0	GO Biological Processes	19	positive regulation of leukocyte proliferation	19_GO:0008283 cell proliferation	-3.18208	3.80009	4.35523	27994	150	442	9	2.0362	0.671787	177|604|3133|3280|3567|3569|3592|6363|51561	AGER|BCL6|HLA-E|HES1|IL5|IL6|IL12A|CCL19|IL23A	-1.4511	0	5	0	0	-9.26289	12.667
1	-3.15671	GO:0071706	M1	1	0	GO Biological Processes	19	tumor necrosis factor superfamily cytokine production	19_GO:0032501 multicellular organismal process	-3.15671	3.46092	4.23033	27994	183	442	10	2.26244	0.707308	177|558|947|3133|3569|6363|10417|51561|64127|80149	AGER|AXL|CD34|HLA-E|IL6|CCL19|SPON2|IL23A|NOD2|ZC3H12A	-1.43442	0	5	0	0	-9.26289	12.667
1	-3.13461	GO:1903557	M1	1	0	GO Biological Processes	19	positive regulation of tumor necrosis factor superfamily cytokine production	19_GO:0048518 positive regulation of biological process	-3.13461	4.71642	4.57137	27994	94	442	7	1.58371	0.593827	177|3133|3569|6363|10417|51561|64127	AGER|HLA-E|IL6|CCL19|SPON2|IL23A|NOD2	-1.41793	0	5	0	0	-9.26289	12.667
1	-3.12048	GO:0002822	M1	1	0	GO Biological Processes	19	regulation of adaptive immune response based on somatic recombination of immune receptors built from immunoglobulin superfamily domains	19_GO:0002376 immune system process	-3.12048	3.72558	4.28175	27994	153	442	9	2.0362	0.671787	177|604|3133|3569|3592|6363|6830|51561|80149	AGER|BCL6|HLA-E|IL6|IL12A|CCL19|SUPT6H|IL23A|ZC3H12A	-1.40811	0	5	0	0	-9.26289	12.667
1	-3.1072	GO:0031341	M1	1	0	GO Biological Processes	19	regulation of cell killing	19_GO:0001906 cell killing	-3.1072	4.66678	4.53431	27994	95	442	7	1.58371	0.593827	177|3133|3592|5272|10018|22914|51561	AGER|HLA-E|IL12A|SERPINB9|BCL2L11|KLRK1|IL23A	-1.40255	0	5	0	0	-9.26289	12.667
1	-3.10029	GO:0002706	M1	1	0	GO Biological Processes	19	regulation of lymphocyte mediated immunity	19_GO:0002376 immune system process	-3.10029	3.70139	4.25767	27994	154	442	9	2.0362	0.671787	177|604|3133|3569|3592|5272|6830|22914|51561	AGER|BCL6|HLA-E|IL6|IL12A|SERPINB9|SUPT6H|KLRK1|IL23A	-1.39713	0	5	0	0	-9.26289	12.667
1	-3.04791	GO:0002699	M1	1	0	GO Biological Processes	19	positive regulation of immune effector process	19_GO:0002376 immune system process	-3.04791	3.12414	4.03366	27994	223	442	11	2.48869	0.740972	3133|3567|3569|3592|6363|8723|10417|22914|23369|51561|64127	HLA-E|IL5|IL6|IL12A|CCL19|SNX4|SPON2|KLRK1|PUM2|IL23A|NOD2	-1.35948	0	5	0	0	-9.26289	12.667
1	-3.04463	GO:0002292	M1	1	0	GO Biological Processes	19	T cell differentiation involved in immune response	19_GO:0002376 immune system process	-3.04463	5.35224	4.65072	27994	71	442	6	1.35747	0.550409	538|604|3569|6363|51561|80149	ATP7A|BCL6|IL6|CCL19|IL23A|ZC3H12A	-1.35692	0	5	0	0	-9.26289	12.667
1	-2.95004	GO:0042102	M1	1	0	GO Biological Processes	19	positive regulation of T cell proliferation	19_GO:0022610 biological adhesion	-2.95004	4.38954	4.32229	27994	101	442	7	1.58371	0.593827	177|3133|3280|3569|3592|6363|51561	AGER|HLA-E|HES1|IL6|IL12A|CCL19|IL23A	-1.2977	0	5	0	0	-9.26289	12.667
1	-2.92952	GO:0042098	M1	1	0	GO Biological Processes	19	T cell proliferation	19_GO:0008283 cell proliferation	-2.92952	3.23137	3.97056	27994	196	442	10	2.26244	0.707308	177|3133|3280|3569|3592|6363|7001|9479|23385|51561	AGER|HLA-E|HES1|IL6|IL12A|CCL19|PRDX2|MAPK8IP1|NCSTN|IL23A	-1.27851	0	5	0	0	-9.26289	12.667
1	-2.91958	GO:0001910	M1	1	0	GO Biological Processes	19	regulation of leukocyte mediated cytotoxicity	19_GO:0001906 cell killing	-2.91958	5.06679	4.46675	27994	75	442	6	1.35747	0.550409	177|3133|3592|5272|22914|51561	AGER|HLA-E|IL12A|SERPINB9|KLRK1|IL23A	-1.27122	0	5	0	0	-9.26289	12.667
1	-2.8349	GO:0002819	M1	1	0	GO Biological Processes	19	regulation of adaptive immune response	19_GO:0002376 immune system process	-2.8349	3.39294	3.94022	27994	168	442	9	2.0362	0.671787	177|604|3133|3569|3592|6363|6830|51561|80149	AGER|BCL6|HLA-E|IL6|IL12A|CCL19|SUPT6H|IL23A|ZC3H12A	-1.21969	0	5	0	0	-9.26289	12.667
1	-2.83075	GO:0032731	M1	1	0	GO Biological Processes	19	positive regulation of interleukin-1 beta production	19_GO:0048518 positive regulation of biological process	-2.83075	5.97499	4.59164	27994	53	442	5	1.13122	0.503028	177|3569|6363|24145|64127	AGER|IL6|CCL19|PANX1|NOD2	-1.21969	0	5	0	0	-9.26289	12.667
1	-2.69847	GO:0046651	M1	1	0	GO Biological Processes	19	lymphocyte proliferation	19_GO:0008283 cell proliferation	-2.69847	2.67612	3.59588	27994	284	442	12	2.71493	0.773021	177|604|3133|3280|3567|3569|3592|6363|7001|9479|23385|51561	AGER|BCL6|HLA-E|HES1|IL5|IL6|IL12A|CCL19|PRDX2|MAPK8IP1|NCSTN|IL23A	-1.13061	0	5	0	0	-9.26289	12.667
1	-2.66168	GO:0001914	M1	1	0	GO Biological Processes	19	regulation of T cell mediated cytotoxicity	19_GO:0001906 cell killing	-2.66168	7.23827	4.67731	27994	35	442	4	0.904977	0.450437	177|3133|3592|51561	AGER|HLA-E|IL12A|IL23A	-1.10519	0	5	0	0	-9.26289	12.667
1	-2.66082	GO:0032943	M1	1	0	GO Biological Processes	19	mononuclear cell proliferation	19_GO:0008283 cell proliferation	-2.66082	2.64815	3.55469	27994	287	442	12	2.71493	0.773021	177|604|3133|3280|3567|3569|3592|6363|7001|9479|23385|51561	AGER|BCL6|HLA-E|HES1|IL5|IL6|IL12A|CCL19|PRDX2|MAPK8IP1|NCSTN|IL23A	-1.10486	0	5	0	0	-9.26289	12.667
1	-2.61591	GO:0045622	M1	1	0	GO Biological Processes	19	regulation of T-helper cell differentiation	19_GO:0002376 immune system process	-2.61591	7.0372	4.59085	27994	36	442	4	0.904977	0.450437	604|6363|51561|80149	BCL6|CCL19|IL23A|ZC3H12A	-1.07426	0	5	0	0	-9.26289	12.667
1	-2.59032	GO:0032653	M1	1	0	GO Biological Processes	19	regulation of interleukin-10 production	19_GO:0032501 multicellular organismal process	-2.59032	5.2779	4.20145	27994	60	442	5	1.13122	0.503028	177|947|3569|51561|64127	AGER|CD34|IL6|IL23A|NOD2	-1.05632	0	5	0	0	-9.26289	12.667
1	-2.59032	GO:0032732	M1	1	0	GO Biological Processes	19	positive regulation of interleukin-1 production	19_GO:0048518 positive regulation of biological process	-2.59032	5.2779	4.20145	27994	60	442	5	1.13122	0.503028	177|3569|6363|24145|64127	AGER|IL6|CCL19|PANX1|NOD2	-1.05632	0	5	0	0	-9.26289	12.667
1	-2.57478	GO:0050670	M1	1	0	GO Biological Processes	19	regulation of lymphocyte proliferation	19_GO:0008283 cell proliferation	-2.57478	2.892	3.56021	27994	219	442	10	2.26244	0.707308	177|604|3133|3280|3567|3569|3592|6363|9479|51561	AGER|BCL6|HLA-E|HES1|IL5|IL6|IL12A|CCL19|MAPK8IP1|IL23A	-1.04773	0	5	0	0	-9.26289	12.667
1	-2.57281	GO:0032740	M1	1	0	GO Biological Processes	19	positive regulation of interleukin-17 production	19_GO:0048518 positive regulation of biological process	-2.57281	10.5558	5.13653	27994	18	442	3	0.678733	0.390535	3569|51561|64127	IL6|IL23A|NOD2	-1.04773	0	5	0	0	-9.26289	12.667
1	-2.55875	GO:0031343	M1	1	0	GO Biological Processes	19	positive regulation of cell killing	19_GO:0001906 cell killing	-2.55875	5.19138	4.15071	27994	61	442	5	1.13122	0.503028	3133|3592|10018|22914|51561	HLA-E|IL12A|BCL2L11|KLRK1|IL23A	-1.03763	0	5	0	0	-9.26289	12.667
1	-2.54644	GO:0032944	M1	1	0	GO Biological Processes	19	regulation of mononuclear cell proliferation	19_GO:0008283 cell proliferation	-2.54644	2.86583	3.52709	27994	221	442	10	2.26244	0.707308	177|604|3133|3280|3567|3569|3592|6363|9479|51561	AGER|BCL6|HLA-E|HES1|IL5|IL6|IL12A|CCL19|MAPK8IP1|IL23A	-1.02777	0	5	0	0	-9.26289	12.667
1	-2.52867	GO:0032733	M1	1	0	GO Biological Processes	19	positive regulation of interleukin-10 production	19_GO:0048518 positive regulation of biological process	-2.52867	6.66683	4.42745	27994	38	442	4	0.904977	0.450437	947|3569|51561|64127	CD34|IL6|IL23A|NOD2	-1.01787	0	5	0	0	-9.26289	12.667
1	-2.49745	GO:0032613	M1	1	0	GO Biological Processes	19	interleukin-10 production	19_GO:0032501 multicellular organismal process	-2.49745	5.02657	4.05249	27994	63	442	5	1.13122	0.503028	177|947|3569|51561|64127	AGER|CD34|IL6|IL23A|NOD2	-0.999818	0	5	0	0	-9.26289	12.667
1	-2.49745	GO:0046635	M1	1	0	GO Biological Processes	19	positive regulation of alpha-beta T cell activation	19_GO:0022610 biological adhesion	-2.49745	5.02657	4.05249	27994	63	442	5	1.13122	0.503028	3133|3592|6363|8546|51561	HLA-E|IL12A|CCL19|AP3B1|IL23A	-0.999818	0	5	0	0	-9.26289	12.667
1	-2.49745	GO:2000514	M1	1	0	GO Biological Processes	19	regulation of CD4-positive, alpha-beta T cell activation	19_GO:0002376 immune system process	-2.49745	5.02657	4.05249	27994	63	442	5	1.13122	0.503028	177|604|6363|51561|80149	AGER|BCL6|CCL19|IL23A|ZC3H12A	-0.999818	0	5	0	0	-9.26289	12.667
1	-2.48705	GO:0032660	M1	1	0	GO Biological Processes	19	regulation of interleukin-17 production	19_GO:0032501 multicellular organismal process	-2.48705	6.49588	4.3501	27994	39	442	4	0.904977	0.450437	3569|3592|51561|64127	IL6|IL12A|IL23A|NOD2	-0.992203	0	5	0	0	-9.26289	12.667
1	-2.4675	GO:0045582	M1	1	0	GO Biological Processes	19	positive regulation of T cell differentiation	19_GO:0022610 biological adhesion	-2.4675	4.13053	3.80938	27994	92	442	6	1.35747	0.550409	399|604|3592|6363|8546|51561	RHOH|BCL6|IL12A|CCL19|AP3B1|IL23A	-0.975889	0	5	0	0	-9.26289	12.667
1	-2.40745	GO:0042269	M1	1	0	GO Biological Processes	19	regulation of natural killer cell mediated cytotoxicity	19_GO:0001906 cell killing	-2.40745	6.17901	4.20323	27994	41	442	4	0.904977	0.450437	3133|3592|5272|22914	HLA-E|IL12A|SERPINB9|KLRK1	-0.934711	0	5	0	0	-9.26289	12.667
1	-2.34696	GO:0070661	M1	1	0	GO Biological Processes	19	leukocyte proliferation	19_GO:0008283 cell proliferation	-2.34696	2.42044	3.206	27994	314	442	12	2.71493	0.773021	177|604|3133|3280|3567|3569|3592|6363|7001|9479|23385|51561	AGER|BCL6|HLA-E|HES1|IL5|IL6|IL12A|CCL19|PRDX2|MAPK8IP1|NCSTN|IL23A	-0.89529	0	5	0	0	-9.26289	12.667
1	-2.3325	GO:0032651	M1	1	0	GO Biological Processes	19	regulation of interleukin-1 beta production	19_GO:0032501 multicellular organismal process	-2.3325	3.87764	3.61442	27994	98	442	6	1.35747	0.550409	177|3569|6363|24145|64127|80149	AGER|IL6|CCL19|PANX1|NOD2|ZC3H12A	-0.886078	0	5	0	0	-9.26289	12.667
1	-2.29627	GO:0032620	M1	1	0	GO Biological Processes	19	interleukin-17 production	19_GO:0032501 multicellular organismal process	-2.29627	5.75771	4.0003	27994	44	442	4	0.904977	0.450437	3569|3592|51561|64127	IL6|IL12A|IL23A|NOD2	-0.863105	0	5	0	0	-9.26289	12.667
1	-2.29459	GO:0070663	M1	1	0	GO Biological Processes	19	regulation of leukocyte proliferation	19_GO:0008283 cell proliferation	-2.29459	2.63895	3.22975	27994	240	442	10	2.26244	0.707308	177|604|3133|3280|3567|3569|3592|6363|9479|51561	AGER|BCL6|HLA-E|HES1|IL5|IL6|IL12A|CCL19|MAPK8IP1|IL23A	-0.861827	0	5	0	0	-9.26289	12.667
1	-2.28387	GO:0042129	M1	1	0	GO Biological Processes	19	regulation of T cell proliferation	19_GO:0008283 cell proliferation	-2.28387	3.034	3.33915	27994	167	442	8	1.80995	0.634098	177|3133|3280|3569|3592|6363|9479|51561	AGER|HLA-E|HES1|IL6|IL12A|CCL19|MAPK8IP1|IL23A	-0.854003	0	5	0	0	-9.26289	12.667
1	-2.26119	GO:0002715	M1	1	0	GO Biological Processes	19	regulation of natural killer cell mediated immunity	19_GO:0002376 immune system process	-2.26119	5.62976	3.93678	27994	45	442	4	0.904977	0.450437	3133|3592|5272|22914	HLA-E|IL12A|SERPINB9|KLRK1	-0.843049	0	5	0	0	-9.26289	12.667
1	-2.24155	GO:0002705	M1	1	0	GO Biological Processes	19	positive regulation of leukocyte mediated immunity	19_GO:0002376 immune system process	-2.24155	3.28403	3.36934	27994	135	442	7	1.58371	0.593827	3133|3569|3592|8723|22914|51561|64127	HLA-E|IL6|IL12A|SNX4|KLRK1|IL23A|NOD2	-0.829195	0	5	0	0	-9.26289	12.667
1	-2.22704	GO:0001913	M1	1	0	GO Biological Processes	19	T cell mediated cytotoxicity	19_GO:0001906 cell killing	-2.22704	5.50738	3.87513	27994	46	442	4	0.904977	0.450437	177|3133|3592|51561	AGER|HLA-E|IL12A|IL23A	-0.818877	0	5	0	0	-9.26289	12.667
1	-2.22318	GO:0002709	M1	1	0	GO Biological Processes	19	regulation of T cell mediated immunity	19_GO:0002376 immune system process	-2.22318	4.338	3.61695	27994	73	442	5	1.13122	0.503028	177|3133|3569|3592|51561	AGER|HLA-E|IL6|IL12A|IL23A	-0.816911	0	5	0	0	-9.26289	12.667
1	-2.20869	GO:0045954	M1	1	0	GO Biological Processes	19	positive regulation of natural killer cell mediated cytotoxicity	19_GO:0001906 cell killing	-2.20869	7.91686	4.29366	27994	24	442	3	0.678733	0.390535	3133|3592|22914	HLA-E|IL12A|KLRK1	-0.808598	0	5	0	0	-9.26289	12.667
1	-2.16131	GO:0043370	M1	1	0	GO Biological Processes	19	regulation of CD4-positive, alpha-beta T cell differentiation	19_GO:0002376 immune system process	-2.16131	5.2779	3.75709	27994	48	442	4	0.904977	0.450437	604|6363|51561|80149	BCL6|CCL19|IL23A|ZC3H12A	-0.778358	0	5	0	0	-9.26289	12.667
1	-2.14883	GO:0032611	M1	1	0	GO Biological Processes	19	interleukin-1 beta production	19_GO:0032501 multicellular organismal process	-2.14883	3.55149	3.34922	27994	107	442	6	1.35747	0.550409	177|3569|6363|24145|64127|80149	AGER|IL6|CCL19|PANX1|NOD2|ZC3H12A	-0.774483	0	5	0	0	-9.26289	12.667
1	-2.11074	GO:0001909	M1	1	0	GO Biological Processes	19	leukocyte mediated cytotoxicity	19_GO:0001906 cell killing	-2.11074	3.48632	3.29416	27994	109	442	6	1.35747	0.550409	177|3133|3592|5272|22914|51561	AGER|HLA-E|IL12A|SERPINB9|KLRK1|IL23A	-0.751673	0	5	0	0	-9.26289	12.667
1	-2.11074	GO:0002286	M1	1	0	GO Biological Processes	19	T cell activation involved in immune response	19_GO:0002376 immune system process	-2.11074	3.48632	3.29416	27994	109	442	6	1.35747	0.550409	538|604|3569|6363|51561|80149	ATP7A|BCL6|IL6|CCL19|IL23A|ZC3H12A	-0.751673	0	5	0	0	-9.26289	12.667
1	-2.0988	GO:0002711	M1	1	0	GO Biological Processes	19	positive regulation of T cell mediated immunity	19_GO:0002376 immune system process	-2.0988	5.06679	3.64545	27994	50	442	4	0.904977	0.450437	3133|3569|3592|51561	HLA-E|IL6|IL12A|IL23A	-0.744147	0	5	0	0	-9.26289	12.667
1	-2.05764	GO:1901224	M1	1	0	GO Biological Processes	19	positive regulation of NIK/NF-kappaB signaling	19_GO:0048518 positive regulation of biological process	-2.05764	3.95843	3.35625	27994	80	442	5	1.13122	0.503028	177|6363|51561|64127|219790	AGER|CCL19|IL23A|NOD2|RTKN2	-0.715886	0	5	0	0	-9.26289	12.667
1	-2.05531	GO:0032652	M1	1	0	GO Biological Processes	19	regulation of interleukin-1 production	19_GO:0032501 multicellular organismal process	-2.05531	3.39294	3.21394	27994	112	442	6	1.35747	0.550409	177|3569|6363|24145|64127|80149	AGER|IL6|CCL19|PANX1|NOD2|ZC3H12A	-0.714534	0	5	0	0	-9.26289	12.667
1	-2.03923	GO:0001912	M1	1	0	GO Biological Processes	19	positive regulation of leukocyte mediated cytotoxicity	19_GO:0001906 cell killing	-2.03923	4.87191	3.53963	27994	52	442	4	0.904977	0.450437	3133|3592|22914|51561	HLA-E|IL12A|KLRK1|IL23A	-0.703624	0	5	0	0	-9.26289	12.667
1	-2.01975	GO:0001916	M1	1	0	GO Biological Processes	19	positive regulation of T cell mediated cytotoxicity	19_GO:0001906 cell killing	-2.01975	6.78588	3.87965	27994	28	442	3	0.678733	0.390535	3133|3592|51561	HLA-E|IL12A|IL23A	-0.690847	0	5	0	0	-9.26289	12.667
1	-8.97579	GO:0007423	M1	1	0	GO Biological Processes	19	sensory organ development	19_GO:0032502 developmental process	-8.97579	3.50643	7.71216	27994	578	442	32	7.23982	1.23263	220|613|627|639|1813|1855|2201|2290|2535|2780|3198|3280|4763|4916|5159|5396|5469|6678|6939|7043|7101|7431|7475|8829|8854|9474|10018|22803|22931|23347|55714|84059	ALDH1A3|BCR|BDNF|PRDM1|DRD2|DVL1|FBN2|FOXG1|FZD2|GNAT2|HOXA1|HES1|NF1|NTRK3|PDGFRB|PRRX1|MED1|SPARC|TCF15|TGFB3|NR2E1|VIM|WNT6|NRP1|ALDH1A2|ATG5|BCL2L11|XRN2|RAB18|SMCHD1|TENM3|ADGRV1	-5.5092	0	6	1	1	-8.97579	3.50643
1	-4.33607	GO:0001654	M1	1	0	GO Biological Processes	19	eye development	19_GO:0032502 developmental process	-4.33607	2.96882	4.92037	27994	384	442	18	4.0724	0.940125	220|627|639|1813|2201|2780|4763|4916|5159|5469|7101|7431|7475|8829|8854|22803|22931|55714	ALDH1A3|BDNF|PRDM1|DRD2|FBN2|GNAT2|NF1|NTRK3|PDGFRB|MED1|NR2E1|VIM|WNT6|NRP1|ALDH1A2|XRN2|RAB18|TENM3	-2.24606	0	6	0	0	-8.97579	3.50643
1	-4.27815	GO:0150063	M1	1	0	GO Biological Processes	19	visual system development	19_GO:0032502 developmental process	-4.27815	2.93821	4.8694	27994	388	442	18	4.0724	0.940125	220|627|639|1813|2201|2780|4763|4916|5159|5469|7101|7431|7475|8829|8854|22803|22931|55714	ALDH1A3|BDNF|PRDM1|DRD2|FBN2|GNAT2|NF1|NTRK3|PDGFRB|MED1|NR2E1|VIM|WNT6|NRP1|ALDH1A2|XRN2|RAB18|TENM3	-2.20602	0	6	0	0	-8.97579	3.50643
1	-4.1929	GO:0048880	M1	1	0	GO Biological Processes	19	sensory system development	19_GO:0032502 developmental process	-4.1929	2.89347	4.79415	27994	394	442	18	4.0724	0.940125	220|627|639|1813|2201|2780|4763|4916|5159|5469|7101|7431|7475|8829|8854|22803|22931|55714	ALDH1A3|BDNF|PRDM1|DRD2|FBN2|GNAT2|NF1|NTRK3|PDGFRB|MED1|NR2E1|VIM|WNT6|NRP1|ALDH1A2|XRN2|RAB18|TENM3	-2.14627	0	6	0	0	-8.97579	3.50643
1	-3.60917	GO:0043010	M1	1	0	GO Biological Processes	19	camera-type eye development	19_GO:0032502 developmental process	-3.60917	2.90527	4.38943	27994	327	442	15	3.39367	0.861244	220|1813|2201|2780|4763|4916|5159|5469|7101|7431|7475|8829|8854|22803|55714	ALDH1A3|DRD2|FBN2|GNAT2|NF1|NTRK3|PDGFRB|MED1|NR2E1|VIM|WNT6|NRP1|ALDH1A2|XRN2|TENM3	-1.74317	0	6	0	0	-8.97579	3.50643
1	-8.79343	GO:0040017	M1	1	0	GO Biological Processes	19	positive regulation of locomotion	19_GO:0040011 locomotion	-8.79343	3.36562	7.55073	27994	621	442	33	7.46606	1.25022	177|538|2113|2896|3569|3592|4035|4318|4323|4638|4916|5054|5159|5649|6363|6678|7074|7852|8829|9043|9480|9693|9759|23224|25978|50507|51561|80149|90550|91392|131578|196527|378938	AGER|ATP7A|ETS1|GRN|IL6|IL12A|LRP1|MMP9|MMP14|MYLK|NTRK3|SERPINE1|PDGFRB|RELN|CCL19|SPARC|TIAM1|CXCR4|NRP1|SPAG9|ONECUT2|RAPGEF2|HDAC4|SYNE2|CHMP2B|NOX4|IL23A|ZC3H12A|MCU|ZNF502|LRRC15|ANO6|MALAT1	-5.36824	0	7	1	1	-8.79343	10.5558
1	-8.39053	GO:0051272	M1	1	0	GO Biological Processes	19	positive regulation of cellular component movement	19_GO:0048518 positive regulation of biological process	-8.39053	3.31705	7.33456	27994	611	442	32	7.23982	1.23263	177|538|604|2113|2896|3569|3592|4035|4318|4323|4638|4916|5054|5159|5649|6363|6678|7074|7852|8829|9043|9480|9693|9759|23224|50507|51561|80149|90550|131578|196527|378938	AGER|ATP7A|BCL6|ETS1|GRN|IL6|IL12A|LRP1|MMP9|MMP14|MYLK|NTRK3|SERPINE1|PDGFRB|RELN|CCL19|SPARC|TIAM1|CXCR4|NRP1|SPAG9|ONECUT2|RAPGEF2|HDAC4|SYNE2|NOX4|IL23A|ZC3H12A|MCU|LRRC15|ANO6|MALAT1	-5.07008	0	7	0	0	-8.79343	10.5558
1	-8.12613	GO:2000147	M1	1	0	GO Biological Processes	19	positive regulation of cell motility	19_GO:0040011 locomotion	-8.12613	3.31093	7.20427	27994	593	442	31	7.01357	1.2147	177|538|2113|2896|3569|3592|4035|4318|4323|4638|4916|5054|5159|5649|6363|6678|7074|7852|8829|9043|9480|9693|9759|23224|50507|51561|80149|90550|131578|196527|378938	AGER|ATP7A|ETS1|GRN|IL6|IL12A|LRP1|MMP9|MMP14|MYLK|NTRK3|SERPINE1|PDGFRB|RELN|CCL19|SPARC|TIAM1|CXCR4|NRP1|SPAG9|ONECUT2|RAPGEF2|HDAC4|SYNE2|NOX4|IL23A|ZC3H12A|MCU|LRRC15|ANO6|MALAT1	-4.86367	0	7	0	0	-8.79343	10.5558
1	-7.99918	GO:0030335	M1	1	0	GO Biological Processes	19	positive regulation of cell migration	19_GO:0040011 locomotion	-7.99918	3.35105	7.16347	27994	567	442	30	6.78733	1.1964	177|538|2113|2896|3569|3592|4035|4318|4323|4638|4916|5054|5159|5649|6363|6678|7074|7852|8829|9043|9480|9693|9759|23224|50507|51561|80149|90550|131578|196527	AGER|ATP7A|ETS1|GRN|IL6|IL12A|LRP1|MMP9|MMP14|MYLK|NTRK3|SERPINE1|PDGFRB|RELN|CCL19|SPARC|TIAM1|CXCR4|NRP1|SPAG9|ONECUT2|RAPGEF2|HDAC4|SYNE2|NOX4|IL23A|ZC3H12A|MCU|LRRC15|ANO6	-4.76304	0	7	0	0	-8.79343	10.5558
1	-7.54447	GO:0032103	M1	1	0	GO Biological Processes	19	positive regulation of response to external stimulus	19_GO:0048518 positive regulation of biological process	-7.54447	4.11023	7.29733	27994	339	442	22	4.97738	1.03443	177|2113|2896|3133|3569|3592|4035|4363|4916|5054|5159|6363|7074|7852|8723|8829|10133|23369|51561|64127|90550|196527	AGER|ETS1|GRN|HLA-E|IL6|IL12A|LRP1|ABCC1|NTRK3|SERPINE1|PDGFRB|CCL19|TIAM1|CXCR4|SNX4|NRP1|OPTN|PUM2|IL23A|NOD2|MCU|ANO6	-4.4099	0	7	0	0	-8.79343	10.5558
1	-6.28872	GO:0050921	M1	1	0	GO Biological Processes	19	positive regulation of chemotaxis	19_GO:0040011 locomotion	-6.28872	5.71773	7.18887	27994	144	442	13	2.94118	0.80365	177|3569|3592|4916|5054|5159|6363|7074|7852|8829|51561|90550|196527	AGER|IL6|IL12A|NTRK3|SERPINE1|PDGFRB|CCL19|TIAM1|CXCR4|NRP1|IL23A|MCU|ANO6	-3.5297	0	7	0	0	-8.79343	10.5558
1	-5.38468	GO:0050920	M1	1	0	GO Biological Processes	19	regulation of chemotaxis	19_GO:0040011 locomotion	-5.38468	4.14857	6.05957	27994	229	442	15	3.39367	0.861244	177|727|3569|3592|4916|5054|5159|6363|7074|7852|8829|22914|51561|90550|196527	AGER|C5|IL6|IL12A|NTRK3|SERPINE1|PDGFRB|CCL19|TIAM1|CXCR4|NRP1|KLRK1|IL23A|MCU|ANO6	-2.97676	0	7	0	0	-8.79343	10.5558
1	-4.42424	GO:0002685	M1	1	0	GO Biological Processes	19	regulation of leukocyte migration	19_GO:0040011 locomotion	-4.42424	3.86551	5.31712	27994	213	442	13	2.94118	0.80365	177|399|613|727|3569|3592|4323|5054|6363|22914|51561|90550|196527	AGER|RHOH|BCR|C5|IL6|IL12A|MMP14|SERPINE1|CCL19|KLRK1|IL23A|MCU|ANO6	-2.30596	0	7	0	0	-8.79343	10.5558
1	-3.82929	GO:0060326	M1	1	0	GO Biological Processes	19	cell chemotaxis	19_GO:0040011 locomotion	-3.82929	3.04494	4.60065	27994	312	442	15	3.39367	0.861244	727|3569|3592|4015|4363|5054|5159|6363|7074|7852|8829|22914|51561|90550|196527	C5|IL6|IL12A|LOX|ABCC1|SERPINE1|PDGFRB|CCL19|TIAM1|CXCR4|NRP1|KLRK1|IL23A|MCU|ANO6	-1.88645	0	7	0	0	-8.79343	10.5558
1	-3.79328	GO:0002688	M1	1	0	GO Biological Processes	19	regulation of leukocyte chemotaxis	19_GO:0040011 locomotion	-3.79328	4.59688	5.08426	27994	124	442	9	2.0362	0.671787	727|3569|3592|5054|6363|22914|51561|90550|196527	C5|IL6|IL12A|SERPINE1|CCL19|KLRK1|IL23A|MCU|ANO6	-1.86325	0	7	0	0	-8.79343	10.5558
1	-3.3546	GO:0002687	M1	1	0	GO Biological Processes	19	positive regulation of leukocyte migration	19_GO:0040011 locomotion	-3.3546	4.01418	4.56084	27994	142	442	9	2.0362	0.671787	177|3569|3592|4323|5054|6363|51561|90550|196527	AGER|IL6|IL12A|MMP14|SERPINE1|CCL19|IL23A|MCU|ANO6	-1.57644	0	7	0	0	-8.79343	10.5558
1	-3.29491	GO:0002407	M1	1	0	GO Biological Processes	19	dendritic cell chemotaxis	19_GO:0040011 locomotion	-3.29491	10.5558	5.93179	27994	24	442	4	0.904977	0.450437	3592|6363|7852|196527	IL12A|CCL19|CXCR4|ANO6	-1.53333	0	7	0	0	-8.79343	10.5558
1	-3.08016	GO:0002690	M1	1	0	GO Biological Processes	19	positive regulation of leukocyte chemotaxis	19_GO:0040011 locomotion	-3.08016	4.61817	4.49777	27994	96	442	7	1.58371	0.593827	3569|3592|5054|6363|51561|90550|196527	IL6|IL12A|SERPINE1|CCL19|IL23A|MCU|ANO6	-1.38516	0	7	0	0	-8.79343	10.5558
1	-2.97264	GO:0036336	M1	1	0	GO Biological Processes	19	dendritic cell migration	19_GO:0040011 locomotion	-2.97264	8.73584	5.27908	27994	29	442	4	0.904977	0.450437	3592|6363|7852|196527	IL12A|CCL19|CXCR4|ANO6	-1.31282	0	7	0	0	-8.79343	10.5558
1	-2.50461	GO:0097529	M1	1	0	GO Biological Processes	19	myeloid leukocyte migration	19_GO:0040011 locomotion	-2.50461	2.82745	3.47809	27994	224	442	10	2.26244	0.707308	177|399|727|3569|4323|5054|6363|51561|90550|196527	AGER|RHOH|C5|IL6|MMP14|SERPINE1|CCL19|IL23A|MCU|ANO6	-1.00234	0	7	0	0	-8.79343	10.5558
1	-2.40742	GO:0050900	M1	1	0	GO Biological Processes	19	leukocyte migration	19_GO:0040011 locomotion	-2.40742	2.07856	3.13827	27994	518	442	17	3.84615	0.914714	177|399|613|727|947|3569|3592|4323|5054|6363|6382|6520|7852|22914|51561|90550|196527	AGER|RHOH|BCR|C5|CD34|IL6|IL12A|MMP14|SERPINE1|CCL19|SDC1|SLC3A2|CXCR4|KLRK1|IL23A|MCU|ANO6	-0.934711	0	7	0	0	-8.79343	10.5558
1	-2.38387	GO:0030595	M1	1	0	GO Biological Processes	19	leukocyte chemotaxis	19_GO:0040011 locomotion	-2.38387	2.71823	3.33581	27994	233	442	10	2.26244	0.707308	727|3569|3592|5054|6363|7852|22914|51561|90550|196527	C5|IL6|IL12A|SERPINE1|CCL19|CXCR4|KLRK1|IL23A|MCU|ANO6	-0.919013	0	7	0	0	-8.79343	10.5558
1	-2.3323	GO:1902622	M1	1	0	GO Biological Processes	19	regulation of neutrophil migration	19_GO:0040011 locomotion	-2.3323	5.89161	4.06581	27994	43	442	4	0.904977	0.450437	399|6363|51561|90550	RHOH|CCL19|IL23A|MCU	-0.886078	0	7	0	0	-8.79343	10.5558
1	-2.11003	GO:0090023	M1	1	0	GO Biological Processes	19	positive regulation of neutrophil chemotaxis	19_GO:0040011 locomotion	-2.11003	7.30787	4.07566	27994	26	442	3	0.678733	0.390535	6363|51561|90550	CCL19|IL23A|MCU	-0.751673	0	7	0	0	-8.79343	10.5558
1	-8.51604	GO:0048732	M1	1	0	GO Biological Processes	19	gland development	19_GO:0032502 developmental process	-8.51604	3.85144	7.67105	27994	444	442	27	6.1086	1.13913	38|220|353|538|999|1813|1999|2113|3239|3280|3398|3400|3569|4763|5075|5159|5469|6422|7001|7043|7392|8829|8854|9480|9612|10018|144455	ACAT1|ALDH1A3|APRT|ATP7A|CDH1|DRD2|ELF3|ETS1|HOXD13|HES1|ID2|ID4|IL6|NF1|PAX1|PDGFRB|MED1|SFRP1|PRDX2|TGFB3|USF2|NRP1|ALDH1A2|ONECUT2|NCOR2|BCL2L11|E2F7	-5.12863	0	8	1	1	-8.51604	7.53986
1	-6.13699	GO:0035270	M1	1	0	GO Biological Processes	19	endocrine system development	19_GO:0032502 developmental process	-6.13699	6.08014	7.20991	27994	125	442	12	2.71493	0.773021	999|1813|2113|2695|3280|3569|4763|4821|5075|5159|8854|9480	CDH1|DRD2|ETS1|GIP|HES1|IL6|NF1|NKX2-2|PAX1|PDGFRB|ALDH1A2|ONECUT2	-3.44125	0	8	0	0	-8.51604	7.53986
1	-3.37706	GO:0001889	M1	1	0	GO Biological Processes	19	liver development	19_GO:0032502 developmental process	-3.37706	4.04265	4.58759	27994	141	442	9	2.0362	0.671787	38|538|3280|3569|4763|5469|8854|9480|144455	ACAT1|ATP7A|HES1|IL6|NF1|MED1|ALDH1A2|ONECUT2|E2F7	-1.58072	0	8	0	0	-8.51604	7.53986
1	-3.3103	GO:0061008	M1	1	0	GO Biological Processes	19	hepaticobiliary system development	19_GO:0032502 developmental process	-3.3103	3.95843	4.50805	27994	144	442	9	2.0362	0.671787	38|538|3280|3569|4763|5469|8854|9480|144455	ACAT1|ATP7A|HES1|IL6|NF1|MED1|ALDH1A2|ONECUT2|E2F7	-1.5392	0	8	0	0	-8.51604	7.53986
1	-3.29724	GO:0021983	M1	1	0	GO Biological Processes	19	pituitary gland development	19_GO:0032502 developmental process	-3.29724	7.53986	5.37212	27994	42	442	5	1.13122	0.503028	999|1813|2113|3280|8854	CDH1|DRD2|ETS1|HES1|ALDH1A2	-1.53333	0	8	0	0	-8.51604	7.53986
1	-3.15683	GO:0031018	M1	1	0	GO Biological Processes	19	endocrine pancreas development	19_GO:0032502 developmental process	-3.15683	7.0372	5.13356	27994	45	442	5	1.13122	0.503028	2695|3280|3569|4821|9480	GIP|HES1|IL6|NKX2-2|ONECUT2	-1.43442	0	8	0	0	-8.51604	7.53986
1	-2.95006	GO:0021536	M1	1	0	GO Biological Processes	19	diencephalon development	19_GO:0032502 developmental process	-2.95006	5.13526	4.51149	27994	74	442	6	1.35747	0.550409	999|1813|2113|3280|8829|8854	CDH1|DRD2|ETS1|HES1|NRP1|ALDH1A2	-1.2977	0	8	0	0	-8.51604	7.53986
1	-2.80246	GO:0031016	M1	1	0	GO Biological Processes	19	pancreas development	19_GO:0032502 developmental process	-2.80246	4.81024	4.29543	27994	79	442	6	1.35747	0.550409	2695|3280|3569|4821|8854|9480	GIP|HES1|IL6|NKX2-2|ALDH1A2|ONECUT2	-1.20569	0	8	0	0	-8.51604	7.53986
1	-8.47906	GO:0009611	M1	1	0	GO Biological Processes	19	response to wounding	19_GO:0050896 response to stimulus	-8.47906	3.13096	7.27413	27994	708	442	35	7.91855	1.28439	177|538|558|688|947|1001|1813|1832|2113|2695|2811|2896|3569|4015|4035|4548|4618|4638|4763|4916|5054|5159|6382|6678|7001|7043|7852|8546|8829|8968|10565|23189|84962|196527|221477	AGER|ATP7A|AXL|KLF5|CD34|CDH3|DRD2|DSP|ETS1|GIP|GP1BA|GRN|IL6|LOX|LRP1|MTR|MYF6|MYLK|NF1|NTRK3|SERPINE1|PDGFRB|SDC1|SPARC|PRDX2|TGFB3|CXCR4|AP3B1|NRP1|H3C7|ARFGEF1|KANK1|AJUBA|ANO6|C6orf89	-5.12641	0	9	1	1	-8.47906	8.39377
1	-7.10722	GO:1903036	M1	1	0	GO Biological Processes	19	positive regulation of response to wounding	19_GO:0048518 positive regulation of biological process	-7.10722	8.39377	8.54431	27994	83	442	11	2.48869	0.740972	538|2896|4035|4638|4916|5054|7001|7852|10565|23189|196527	ATP7A|GRN|LRP1|MYLK|NTRK3|SERPINE1|PRDX2|CXCR4|ARFGEF1|KANK1|ANO6	-4.13822	0	9	0	0	-8.47906	8.39377
1	-5.97066	GO:0042060	M1	1	0	GO Biological Processes	19	wound healing	19_GO:0050896 response to stimulus	-5.97066	2.88371	5.87243	27994	593	442	27	6.1086	1.13913	177|558|688|947|1001|1832|2113|2811|3569|4015|4618|4638|4763|5054|5159|6382|6678|7001|7043|7852|8546|8968|10565|23189|84962|196527|221477	AGER|AXL|KLF5|CD34|CDH3|DSP|ETS1|GP1BA|IL6|LOX|MYF6|MYLK|NF1|SERPINE1|PDGFRB|SDC1|SPARC|PRDX2|TGFB3|CXCR4|AP3B1|H3C7|ARFGEF1|KANK1|AJUBA|ANO6|C6orf89	-3.34076	0	9	0	0	-8.47906	8.39377
1	-5.47396	GO:1903034	M1	1	0	GO Biological Processes	19	regulation of response to wounding	19_GO:0050896 response to stimulus	-5.47396	4.50095	6.24568	27994	197	442	14	3.16742	0.833014	177|538|947|2811|2896|4035|4638|4916|5054|7001|7852|10565|23189|196527	AGER|ATP7A|CD34|GP1BA|GRN|LRP1|MYLK|NTRK3|SERPINE1|PRDX2|CXCR4|ARFGEF1|KANK1|ANO6	-3.03675	0	9	0	0	-8.47906	8.39377
1	-3.92551	GO:0090303	M1	1	0	GO Biological Processes	19	positive regulation of wound healing	19_GO:0048518 positive regulation of biological process	-3.92551	6.33348	5.65888	27994	70	442	7	1.58371	0.593827	4638|5054|7001|7852|10565|23189|196527	MYLK|SERPINE1|PRDX2|CXCR4|ARFGEF1|KANK1|ANO6	-1.95998	0	9	0	0	-8.47906	8.39377
1	-3.50999	GO:0061041	M1	1	0	GO Biological Processes	19	regulation of wound healing	19_GO:0050896 response to stimulus	-3.50999	3.83848	4.63167	27994	165	442	10	2.26244	0.707308	177|947|2811|4638|5054|7001|7852|10565|23189|196527	AGER|CD34|GP1BA|MYLK|SERPINE1|PRDX2|CXCR4|ARFGEF1|KANK1|ANO6	-1.67752	0	9	0	0	-8.47906	8.39377
1	-2.15823	GO:0071677	M1	1	0	GO Biological Processes	19	positive regulation of mononuclear cell migration	19_GO:0040011 locomotion	-2.15823	7.60018	4.18164	27994	25	442	3	0.678733	0.390535	177|5054|196527	AGER|SERPINE1|ANO6	-0.778358	0	9	0	0	-8.47906	8.39377
1	-2.01975	GO:0030194	M1	1	0	GO Biological Processes	19	positive regulation of blood coagulation	19_GO:0048518 positive regulation of biological process	-2.01975	6.78588	3.87965	27994	28	442	3	0.678733	0.390535	5054|7001|196527	SERPINE1|PRDX2|ANO6	-0.690847	0	9	0	0	-8.47906	8.39377
1	-2.01975	GO:1900048	M1	1	0	GO Biological Processes	19	positive regulation of hemostasis	19_GO:0048518 positive regulation of biological process	-2.01975	6.78588	3.87965	27994	28	442	3	0.678733	0.390535	5054|7001|196527	SERPINE1|PRDX2|ANO6	-0.690847	0	9	0	0	-8.47906	8.39377
1	-2.01369	GO:0030193	M1	1	0	GO Biological Processes	19	regulation of blood coagulation	19_GO:0032501 multicellular organismal process	-2.01369	3.86188	3.28717	27994	82	442	5	1.13122	0.503028	947|2811|5054|7001|196527	CD34|GP1BA|SERPINE1|PRDX2|ANO6	-0.687609	0	9	0	0	-8.47906	8.39377
1	-7.64943	GO:0005912	M1	1	0	GO Cellular Components	20	adherens junction		-7.64943	3.31536	6.97174	27994	554	442	29	6.56109	1.17772	214|999|1001|1832|2037|2196|2317|2535|3716|4035|4323|4659|5159|5796|6203|6235|7431|8829|9404|9902|10092|10677|23150|23224|23385|50507|55612|84962|340348	ALCAM|CDH1|CDH3|DSP|EPB41L2|FAT2|FLNB|FZD2|JAK1|LRP1|MMP14|PPP1R12A|PDGFRB|PTPRK|RPS9|RPS29|VIM|NRP1|LPXN|MRC2|ARPC5|AVIL|FRMD4B|SYNE2|NCSTN|NOX4|FERMT1|AJUBA|TSPAN33	-4.48387	0	10	1	1	-7.64943	3.33341
1	-7.38221	GO:0070161	M1	1	0	GO Cellular Components	20	anchoring junction		-7.38221	3.2223	6.78944	27994	570	442	29	6.56109	1.17772	214|999|1001|1832|2037|2196|2317|2535|3716|4035|4323|4659|5159|5796|6203|6235|7431|8829|9404|9902|10092|10677|23150|23224|23385|50507|55612|84962|340348	ALCAM|CDH1|CDH3|DSP|EPB41L2|FAT2|FLNB|FZD2|JAK1|LRP1|MMP14|PPP1R12A|PDGFRB|PTPRK|RPS9|RPS29|VIM|NRP1|LPXN|MRC2|ARPC5|AVIL|FRMD4B|SYNE2|NCSTN|NOX4|FERMT1|AJUBA|TSPAN33	-4.27735	0	10	0	0	-7.64943	3.33341
1	-5.98099	GO:0005925	M1	1	0	GO Cellular Components	20	focal adhesion		-5.98099	3.33341	6.08798	27994	418	442	22	4.97738	1.03443	214|2037|2317|2535|3716|4035|4323|4659|5159|6203|6235|7431|8829|9404|9902|10092|10677|23224|23385|50507|55612|84962	ALCAM|EPB41L2|FLNB|FZD2|JAK1|LRP1|MMP14|PPP1R12A|PDGFRB|RPS9|RPS29|VIM|NRP1|LPXN|MRC2|ARPC5|AVIL|SYNE2|NCSTN|NOX4|FERMT1|AJUBA	-3.34076	0	10	0	0	-7.64943	3.33341
1	-5.92972	GO:0005924	M1	1	0	GO Cellular Components	20	cell-substrate adherens junction		-5.92972	3.30966	6.04792	27994	421	442	22	4.97738	1.03443	214|2037|2317|2535|3716|4035|4323|4659|5159|6203|6235|7431|8829|9404|9902|10092|10677|23224|23385|50507|55612|84962	ALCAM|EPB41L2|FLNB|FZD2|JAK1|LRP1|MMP14|PPP1R12A|PDGFRB|RPS9|RPS29|VIM|NRP1|LPXN|MRC2|ARPC5|AVIL|SYNE2|NCSTN|NOX4|FERMT1|AJUBA	-3.32238	0	10	0	0	-7.64943	3.33341
1	-5.84541	GO:0030055	M1	1	0	GO Cellular Components	20	cell-substrate junction		-5.84541	3.27081	5.98195	27994	426	442	22	4.97738	1.03443	214|2037|2317|2535|3716|4035|4323|4659|5159|6203|6235|7431|8829|9404|9902|10092|10677|23224|23385|50507|55612|84962	ALCAM|EPB41L2|FLNB|FZD2|JAK1|LRP1|MMP14|PPP1R12A|PDGFRB|RPS9|RPS29|VIM|NRP1|LPXN|MRC2|ARPC5|AVIL|SYNE2|NCSTN|NOX4|FERMT1|AJUBA	-3.27645	0	10	0	0	-7.64943	3.33341
1	-7.34631	GO:0010942	M1	1	0	GO Biological Processes	19	positive regulation of cell death	19_GO:0048518 positive regulation of biological process	-7.34631	2.87501	6.58811	27994	749	442	34	7.69231	1.26747	220|323|604|638|1285|2896|3569|3592|4035|4318|4763|4916|5159|6421|6422|6788|7043|7074|8678|8854|9693|9759|10018|22943|23076|23385|23421|23621|25816|50507|80149|83595|115209|196527	ALDH1A3|APBB2|BCL6|BIK|COL4A3|GRN|IL6|IL12A|LRP1|MMP9|NF1|NTRK3|PDGFRB|SFPQ|SFRP1|STK3|TGFB3|TIAM1|BECN1|ALDH1A2|RAPGEF2|HDAC4|BCL2L11|DKK1|RRP1B|NCSTN|ITGB3BP|BACE1|TNFAIP8|NOX4|ZC3H12A|SOX7|OMA1|ANO6	-4.25993	0	11	1	1	-7.34631	2.95009
1	-7.1985	GO:0043065	M1	1	0	GO Biological Processes	19	positive regulation of apoptotic process	19_GO:0048518 positive regulation of biological process	-7.1985	2.95009	6.55475	27994	687	442	32	7.23982	1.23263	220|323|604|638|1285|2896|3569|3592|4318|4763|4916|5159|6421|6422|6788|7043|7074|8678|8854|9693|9759|10018|23076|23385|23421|23621|25816|50507|80149|83595|115209|196527	ALDH1A3|APBB2|BCL6|BIK|COL4A3|GRN|IL6|IL12A|MMP9|NF1|NTRK3|PDGFRB|SFPQ|SFRP1|STK3|TGFB3|TIAM1|BECN1|ALDH1A2|RAPGEF2|HDAC4|BCL2L11|RRP1B|NCSTN|ITGB3BP|BACE1|TNFAIP8|NOX4|ZC3H12A|SOX7|OMA1|ANO6	-4.19431	0	11	0	0	-7.34631	2.95009
1	-7.07002	GO:0043068	M1	1	0	GO Biological Processes	19	positive regulation of programmed cell death	19_GO:0048518 positive regulation of biological process	-7.07002	2.91195	6.46955	27994	696	442	32	7.23982	1.23263	220|323|604|638|1285|2896|3569|3592|4318|4763|4916|5159|6421|6422|6788|7043|7074|8678|8854|9693|9759|10018|23076|23385|23421|23621|25816|50507|80149|83595|115209|196527	ALDH1A3|APBB2|BCL6|BIK|COL4A3|GRN|IL6|IL12A|MMP9|NF1|NTRK3|PDGFRB|SFPQ|SFRP1|STK3|TGFB3|TIAM1|BECN1|ALDH1A2|RAPGEF2|HDAC4|BCL2L11|RRP1B|NCSTN|ITGB3BP|BACE1|TNFAIP8|NOX4|ZC3H12A|SOX7|OMA1|ANO6	-4.13491	0	11	0	0	-7.34631	2.95009
1	-7.30805	GO:0030424	M1	1	0	GO Cellular Components	20	axon		-7.30805	3.04873	6.66205	27994	644	442	31	7.01357	1.2147	214|323|547|613|627|1314|1742|1813|1855|3359|4035|4763|4916|5796|6711|7074|8239|8546|8829|8867|9479|10092|10677|23621|26119|51062|55714|57471|66008|133418|347730	ALCAM|APBB2|KIF1A|BCR|BDNF|COPA|DLG4|DRD2|DVL1|HTR3A|LRP1|NF1|NTRK3|PTPRK|SPTBN1|TIAM1|USP9X|AP3B1|NRP1|SYNJ1|MAPK8IP1|ARPC5|AVIL|BACE1|LDLRAP1|ATL1|TENM3|ERMN|TRAK2|EMB|LRRTM1	-4.24399	0	12	1	1	-7.30805	4.338
1	-7.09965	GO:0042330	M1	1	0	GO Biological Processes	19	taxis	19_GO:0040011 locomotion	-7.09965	2.98386	6.52253	27994	658	442	31	7.01357	1.2147	177|214|323|399|627|727|1855|2290|3398|3569|3592|4015|4035|4363|4916|5054|5159|5649|6363|6711|7074|7852|8829|10752|10928|22914|51561|90550|133418|146225|196527	AGER|ALCAM|APBB2|RHOH|BDNF|C5|DVL1|FOXG1|ID2|IL6|IL12A|LOX|LRP1|ABCC1|NTRK3|SERPINE1|PDGFRB|RELN|CCL19|SPTBN1|TIAM1|CXCR4|NRP1|CHL1|RALBP1|KLRK1|IL23A|MCU|EMB|CMTM2|ANO6	-4.13822	0	12	0	0	-7.30805	4.338
1	-6.85516	GO:0045664	M1	1	0	GO Biological Processes	19	regulation of neuron differentiation	19_GO:0032502 developmental process	-6.85516	2.90871	6.35798	27994	675	442	31	7.01357	1.2147	547|604|627|1742|1855|2290|2896|3280|3398|3400|4035|4821|4916|5396|5469|5649|5911|6422|7074|7101|7431|7852|8829|9043|9693|10677|22943|23189|55714|66008|147040	KIF1A|BCL6|BDNF|DLG4|DVL1|FOXG1|GRN|HES1|ID2|ID4|LRP1|NKX2-2|NTRK3|PRRX1|MED1|RELN|RAP2A|SFRP1|TIAM1|NR2E1|VIM|CXCR4|NRP1|SPAG9|RAPGEF2|AVIL|DKK1|KANK1|TENM3|TRAK2|KCTD11	-3.96836	0	12	0	0	-7.30805	4.338
1	-6.6125	GO:0006935	M1	1	0	GO Biological Processes	19	chemotaxis	19_GO:0040011 locomotion	-6.6125	2.89641	6.2253	27994	656	442	30	6.78733	1.1964	177|214|323|399|627|727|1855|2290|3569|3592|4015|4035|4363|4916|5054|5159|5649|6363|6711|7074|7852|8829|10752|10928|22914|51561|90550|133418|146225|196527	AGER|ALCAM|APBB2|RHOH|BDNF|C5|DVL1|FOXG1|IL6|IL12A|LOX|LRP1|ABCC1|NTRK3|SERPINE1|PDGFRB|RELN|CCL19|SPTBN1|TIAM1|CXCR4|NRP1|CHL1|RALBP1|KLRK1|IL23A|MCU|EMB|CMTM2|ANO6	-3.76916	0	12	0	0	-7.30805	4.338
1	-6.57983	GO:0031344	M1	1	0	GO Biological Processes	19	regulation of cell projection organization	19_GO:0071840 cellular component organization or biogenesis	-6.57983	2.76874	6.14185	27994	732	442	32	7.23982	1.23263	538|547|627|688|1742|1855|2896|4035|4916|5396|5649|5911|6363|6422|7043|7074|7101|7431|7852|8829|9474|9693|9759|10677|22943|23189|23224|55714|57471|64422|66008|115948	ATP7A|KIF1A|BDNF|KLF5|DLG4|DVL1|GRN|LRP1|NTRK3|PRRX1|RELN|RAP2A|CCL19|SFRP1|TGFB3|TIAM1|NR2E1|VIM|CXCR4|NRP1|ATG5|RAPGEF2|HDAC4|AVIL|DKK1|KANK1|SYNE2|TENM3|ERMN|ATG3|TRAK2|CCDC151	-3.7567	0	12	0	0	-7.30805	4.338
1	-6.31037	GO:0000904	M1	1	0	GO Biological Processes	19	cell morphogenesis involved in differentiation	19_GO:0032502 developmental process	-6.31037	2.69152	5.95967	27994	753	442	32	7.23982	1.23263	214|323|399|547|558|627|1742|1813|1855|2290|2317|3280|3398|4035|4916|5649|5911|6711|6886|7074|7101|7852|8239|8829|9404|9693|10752|22943|23189|51062|66008|133418	ALCAM|APBB2|RHOH|KIF1A|AXL|BDNF|DLG4|DRD2|DVL1|FOXG1|FLNB|HES1|ID2|LRP1|NTRK3|RELN|RAP2A|SPTBN1|TAL1|TIAM1|NR2E1|CXCR4|USP9X|NRP1|LPXN|RAPGEF2|CHL1|DKK1|KANK1|ATL1|TRAK2|EMB	-3.53398	0	12	0	0	-7.30805	4.338
1	-6.22448	GO:0120035	M1	1	0	GO Biological Processes	19	regulation of plasma membrane bounded cell projection organization	19_GO:0071840 cellular component organization or biogenesis	-6.22448	2.71936	5.92839	27994	722	442	31	7.01357	1.2147	538|547|627|688|1742|1855|2896|4035|4916|5396|5649|5911|6363|6422|7043|7074|7101|7431|7852|8829|9474|9693|9759|10677|22943|23189|23224|55714|64422|66008|115948	ATP7A|KIF1A|BDNF|KLF5|DLG4|DVL1|GRN|LRP1|NTRK3|PRRX1|RELN|RAP2A|CCL19|SFRP1|TGFB3|TIAM1|NR2E1|VIM|CXCR4|NRP1|ATG5|RAPGEF2|HDAC4|AVIL|DKK1|KANK1|SYNE2|TENM3|ATG3|TRAK2|CCDC151	-3.4856	0	12	0	0	-7.30805	4.338
1	-5.99464	GO:0050769	M1	1	0	GO Biological Processes	19	positive regulation of neurogenesis	19_GO:0048518 positive regulation of biological process	-5.99464	3.1341	6.00491	27994	485	442	24	5.42986	1.07786	604|627|1742|1813|1855|2290|2896|3280|3398|3569|4035|4821|4916|5649|7074|7852|8829|9043|9693|10677|22943|55179|55714|147040	BCL6|BDNF|DLG4|DRD2|DVL1|FOXG1|GRN|HES1|ID2|IL6|LRP1|NKX2-2|NTRK3|RELN|TIAM1|CXCR4|NRP1|SPAG9|RAPGEF2|AVIL|DKK1|FAIM|TENM3|KCTD11	-3.34076	0	12	0	0	-7.30805	4.338
1	-5.78508	GO:0010720	M1	1	0	GO Biological Processes	19	positive regulation of cell development	19_GO:0048518 positive regulation of biological process	-5.78508	2.88896	5.77103	27994	570	442	26	5.88235	1.11918	604|627|1742|1813|1855|2290|2896|3280|3398|3567|3569|4035|4618|4821|4916|5649|7074|7852|8829|9043|9693|10677|22943|55179|55714|147040	BCL6|BDNF|DLG4|DRD2|DVL1|FOXG1|GRN|HES1|ID2|IL5|IL6|LRP1|MYF6|NKX2-2|NTRK3|RELN|TIAM1|CXCR4|NRP1|SPAG9|RAPGEF2|AVIL|DKK1|FAIM|TENM3|KCTD11	-3.23757	0	12	0	0	-7.30805	4.338
1	-5.53013	GO:0051962	M1	1	0	GO Biological Processes	19	positive regulation of nervous system development	19_GO:0048518 positive regulation of biological process	-5.53013	2.86843	5.61561	27994	552	442	25	5.65611	1.09876	604|627|1742|1813|1855|2290|2896|3280|3398|3569|4035|4821|4916|5649|7074|7852|8829|9043|9693|10677|22943|55179|55714|147040|347730	BCL6|BDNF|DLG4|DRD2|DVL1|FOXG1|GRN|HES1|ID2|IL6|LRP1|NKX2-2|NTRK3|RELN|TIAM1|CXCR4|NRP1|SPAG9|RAPGEF2|AVIL|DKK1|FAIM|TENM3|KCTD11|LRRTM1	-3.07214	0	12	0	0	-7.30805	4.338
1	-5.33029	GO:0048667	M1	1	0	GO Biological Processes	19	cell morphogenesis involved in neuron differentiation	19_GO:0032502 developmental process	-5.33029	2.72633	5.43259	27994	604	442	26	5.88235	1.11918	214|323|399|547|627|1742|1813|1855|2290|3280|3398|4035|4916|5649|5911|6711|7074|7101|7852|8239|8829|9693|10752|51062|66008|133418	ALCAM|APBB2|RHOH|KIF1A|BDNF|DLG4|DRD2|DVL1|FOXG1|HES1|ID2|LRP1|NTRK3|RELN|RAP2A|SPTBN1|TIAM1|NR2E1|CXCR4|USP9X|NRP1|RAPGEF2|CHL1|ATL1|TRAK2|EMB	-2.95468	0	12	0	0	-7.30805	4.338
1	-5.04072	GO:0032990	M1	1	0	GO Biological Processes	19	cell part morphogenesis	19_GO:0032502 developmental process	-5.04072	2.51543	5.16173	27994	705	442	28	6.33484	1.15863	214|323|399|538|547|627|1742|1813|1855|2290|4035|4916|5649|5911|6711|7074|7101|7852|8239|8829|9693|10752|23189|26999|51062|66008|80025|133418	ALCAM|APBB2|RHOH|ATP7A|KIF1A|BDNF|DLG4|DRD2|DVL1|FOXG1|LRP1|NTRK3|RELN|RAP2A|SPTBN1|TIAM1|NR2E1|CXCR4|USP9X|NRP1|RAPGEF2|CHL1|KANK1|CYFIP2|ATL1|TRAK2|PANK2|EMB	-2.7355	0	12	0	0	-7.30805	4.338
1	-4.93126	GO:0045666	M1	1	0	GO Biological Processes	19	positive regulation of neuron differentiation	19_GO:0048518 positive regulation of biological process	-4.93126	3.16674	5.38634	27994	380	442	19	4.29864	0.964747	604|627|1742|1855|2290|2896|4035|4821|4916|5649|7074|7852|8829|9043|9693|10677|22943|55714|147040	BCL6|BDNF|DLG4|DVL1|FOXG1|GRN|LRP1|NKX2-2|NTRK3|RELN|TIAM1|CXCR4|NRP1|SPAG9|RAPGEF2|AVIL|DKK1|TENM3|KCTD11	-2.66333	0	12	0	0	-7.30805	4.338
1	-4.86744	GO:0120039	M1	1	0	GO Biological Processes	19	plasma membrane bounded cell projection morphogenesis	19_GO:0032502 developmental process	-4.86744	2.51107	5.05631	27994	681	442	27	6.1086	1.13913	214|323|399|538|547|627|1742|1813|1855|2290|4035|4916|5649|5911|6711|7074|7101|7852|8239|8829|9693|10752|23189|26999|51062|66008|133418	ALCAM|APBB2|RHOH|ATP7A|KIF1A|BDNF|DLG4|DRD2|DVL1|FOXG1|LRP1|NTRK3|RELN|RAP2A|SPTBN1|TIAM1|NR2E1|CXCR4|USP9X|NRP1|RAPGEF2|CHL1|KANK1|CYFIP2|ATL1|TRAK2|EMB	-2.61834	0	12	0	0	-7.30805	4.338
1	-4.82258	GO:0048858	M1	1	0	GO Biological Processes	19	cell projection morphogenesis	19_GO:0032502 developmental process	-4.82258	2.49641	5.0223	27994	685	442	27	6.1086	1.13913	214|323|399|538|547|627|1742|1813|1855|2290|4035|4916|5649|5911|6711|7074|7101|7852|8239|8829|9693|10752|23189|26999|51062|66008|133418	ALCAM|APBB2|RHOH|ATP7A|KIF1A|BDNF|DLG4|DRD2|DVL1|FOXG1|LRP1|NTRK3|RELN|RAP2A|SPTBN1|TIAM1|NR2E1|CXCR4|USP9X|NRP1|RAPGEF2|CHL1|KANK1|CYFIP2|ATL1|TRAK2|EMB	-2.58644	0	12	0	0	-7.30805	4.338
1	-4.58331	GO:0048812	M1	1	0	GO Biological Processes	19	neuron projection morphogenesis	19_GO:0032502 developmental process	-4.58331	2.46882	4.86291	27994	667	442	26	5.88235	1.11918	214|323|399|538|547|627|1742|1813|1855|2290|4035|4916|5649|5911|6711|7074|7101|7852|8239|8829|9693|10752|26999|51062|66008|133418	ALCAM|APBB2|RHOH|ATP7A|KIF1A|BDNF|DLG4|DRD2|DVL1|FOXG1|LRP1|NTRK3|RELN|RAP2A|SPTBN1|TIAM1|NR2E1|CXCR4|USP9X|NRP1|RAPGEF2|CHL1|CYFIP2|ATL1|TRAK2|EMB	-2.42337	0	12	0	0	-7.30805	4.338
1	-4.58246	GO:0060560	M1	1	0	GO Biological Processes	19	developmental growth involved in morphogenesis	19_GO:0040007 growth	-4.58246	3.75715	5.38743	27994	236	442	14	3.16742	0.833014	214|627|1855|3239|4035|4916|5469|6422|7074|7852|8239|8829|9968|26999	ALCAM|BDNF|DVL1|HOXD13|LRP1|NTRK3|MED1|SFRP1|TIAM1|CXCR4|USP9X|NRP1|MED12|CYFIP2	-2.42337	0	12	0	0	-7.30805	4.338
1	-4.52367	GO:0010975	M1	1	0	GO Biological Processes	19	regulation of neuron projection development	19_GO:0032502 developmental process	-4.52367	2.6951	4.92737	27994	517	442	22	4.97738	1.03443	547|627|1742|1855|2896|4035|4916|5396|5649|5911|6422|7074|7101|7431|7852|8829|9693|10677|22943|23189|55714|66008	KIF1A|BDNF|DLG4|DVL1|GRN|LRP1|NTRK3|PRRX1|RELN|RAP2A|SFRP1|TIAM1|NR2E1|VIM|CXCR4|NRP1|RAPGEF2|AVIL|DKK1|KANK1|TENM3|TRAK2	-2.3815	0	12	0	0	-7.30805	4.338
1	-4.36296	GO:0061564	M1	1	0	GO Biological Processes	19	axon development	19_GO:0032502 developmental process	-4.36296	2.62899	4.79551	27994	530	442	22	4.97738	1.03443	214|323|399|627|1813|1855|2290|2896|4035|4548|4916|5649|6711|7074|7101|7852|8239|8829|10752|51062|66008|133418	ALCAM|APBB2|RHOH|BDNF|DRD2|DVL1|FOXG1|GRN|LRP1|MTR|NTRK3|RELN|SPTBN1|TIAM1|NR2E1|CXCR4|USP9X|NRP1|CHL1|ATL1|TRAK2|EMB	-2.26559	0	12	0	0	-7.30805	4.338
1	-4.24953	GO:0030427	M1	1	0	GO Cellular Components	20	site of polarized growth		-4.24953	3.97915	5.23266	27994	191	442	12	2.71493	0.773021	323|1314|1855|4035|7074|8239|8829|9479|10092|55361|66008|347730	APBB2|COPA|DVL1|LRP1|TIAM1|USP9X|NRP1|MAPK8IP1|ARPC5|PI4K2A|TRAK2|LRRTM1	-2.18606	0	12	0	0	-7.30805	4.338
1	-4.19759	GO:0001764	M1	1	0	GO Biological Processes	19	neuron migration	19_GO:0040011 locomotion	-4.19759	4.24807	5.28384	27994	164	442	11	2.48869	0.740972	323|558|1813|2290|4916|5649|7852|8239|8829|9693|10752	APBB2|AXL|DRD2|FOXG1|NTRK3|RELN|CXCR4|USP9X|NRP1|RAPGEF2|CHL1	-2.14764	0	12	0	0	-7.30805	4.338
1	-4.02798	GO:0033267	M1	1	0	GO Cellular Components	20	axon part		-4.02798	2.80795	4.64781	27994	406	442	18	4.0724	0.940125	323|547|1314|1742|1813|1855|4035|6711|7074|8239|8546|8829|8867|9479|10092|57471|66008|347730	APBB2|KIF1A|COPA|DLG4|DRD2|DVL1|LRP1|SPTBN1|TIAM1|USP9X|AP3B1|NRP1|SYNJ1|MAPK8IP1|ARPC5|ERMN|TRAK2|LRRTM1	-2.02975	0	12	0	0	-7.30805	4.338
1	-4.01663	GO:0007409	M1	1	0	GO Biological Processes	19	axonogenesis	19_GO:0032502 developmental process	-4.01663	2.628	4.56643	27994	482	442	20	4.52489	0.988639	214|323|399|627|1813|1855|2290|4035|4916|5649|6711|7074|7101|7852|8239|8829|10752|51062|66008|133418	ALCAM|APBB2|RHOH|BDNF|DRD2|DVL1|FOXG1|LRP1|NTRK3|RELN|SPTBN1|TIAM1|NR2E1|CXCR4|USP9X|NRP1|CHL1|ATL1|TRAK2|EMB	-2.02134	0	12	0	0	-7.30805	4.338
1	-3.94256	GO:0048813	M1	1	0	GO Biological Processes	19	dendrite morphogenesis	19_GO:0032502 developmental process	-3.94256	4.338	5.12183	27994	146	442	10	2.26244	0.707308	547|1742|1855|5649|5911|7074|7101|8829|9693|66008	KIF1A|DLG4|DVL1|RELN|RAP2A|TIAM1|NR2E1|NRP1|RAPGEF2|TRAK2	-1.96767	0	12	0	0	-7.30805	4.338
1	-3.75314	GO:0030426	M1	1	0	GO Cellular Components	20	growth cone		-3.75314	3.78632	4.80285	27994	184	442	11	2.48869	0.740972	323|1314|1855|4035|7074|8239|8829|9479|10092|66008|347730	APBB2|COPA|DVL1|LRP1|TIAM1|USP9X|NRP1|MAPK8IP1|ARPC5|TRAK2|LRRTM1	-1.83062	0	12	0	0	-7.30805	4.338
1	-3.69717	GO:0031346	M1	1	0	GO Biological Processes	19	positive regulation of cell projection organization	19_GO:0048518 positive regulation of biological process	-3.69717	2.73272	4.38714	27994	394	442	17	3.84615	0.914714	538|627|1742|1855|2896|4035|4916|5649|6363|7043|7074|7852|8829|9693|9759|10677|55714	ATP7A|BDNF|DLG4|DVL1|GRN|LRP1|NTRK3|RELN|CCL19|TGFB3|TIAM1|CXCR4|NRP1|RAPGEF2|HDAC4|AVIL|TENM3	-1.79168	0	12	0	0	-7.30805	4.338
1	-3.36675	GO:1990138	M1	1	0	GO Biological Processes	19	neuron projection extension	19_GO:0040007 growth	-3.36675	3.68226	4.4692	27994	172	442	10	2.26244	0.707308	214|627|1855|4035|4916|7074|7852|8239|8829|26999	ALCAM|BDNF|DVL1|LRP1|NTRK3|TIAM1|CXCR4|USP9X|NRP1|CYFIP2	-1.57869	0	12	0	0	-7.30805	4.338
1	-3.19473	GO:0007411	M1	1	0	GO Biological Processes	19	axon guidance	19_GO:0040011 locomotion	-3.19473	2.89913	4.07432	27994	284	442	13	2.94118	0.80365	214|323|399|627|1855|2290|4035|5649|6711|7852|8829|10752|133418	ALCAM|APBB2|RHOH|BDNF|DVL1|FOXG1|LRP1|RELN|SPTBN1|CXCR4|NRP1|CHL1|EMB	-1.46054	0	12	0	0	-7.30805	4.338
1	-3.18057	GO:0097485	M1	1	0	GO Biological Processes	19	neuron projection guidance	19_GO:0040011 locomotion	-3.18057	2.88896	4.0597	27994	285	442	13	2.94118	0.80365	214|323|399|627|1855|2290|4035|5649|6711|7852|8829|10752|133418	ALCAM|APBB2|RHOH|BDNF|DVL1|FOXG1|LRP1|RELN|SPTBN1|CXCR4|NRP1|CHL1|EMB	-1.45038	0	12	0	0	-7.30805	4.338
1	-3.11086	GO:0010976	M1	1	0	GO Biological Processes	19	positive regulation of neuron projection development	19_GO:0048518 positive regulation of biological process	-3.11086	2.83915	3.98753	27994	290	442	13	2.94118	0.80365	627|1742|1855|2896|4035|4916|5649|7074|7852|8829|9693|10677|55714	BDNF|DLG4|DVL1|GRN|LRP1|NTRK3|RELN|TIAM1|CXCR4|NRP1|RAPGEF2|AVIL|TENM3	-1.4047	0	12	0	0	-7.30805	4.338
1	-2.96234	GO:0022604	M1	1	0	GO Biological Processes	19	regulation of cell morphogenesis	19_GO:0032502 developmental process	-2.96234	2.28462	3.6674	27994	499	442	18	4.0724	0.940125	399|547|627|1742|1855|4035|4916|5649|5911|6678|7074|7101|7852|8829|9693|23189|57471|66008	RHOH|KIF1A|BDNF|DLG4|DVL1|LRP1|NTRK3|RELN|RAP2A|SPARC|TIAM1|NR2E1|CXCR4|NRP1|RAPGEF2|KANK1|ERMN|TRAK2	-1.30329	0	12	0	0	-7.30805	4.338
1	-2.95846	GO:0048589	M1	1	0	GO Biological Processes	19	developmental growth	19_GO:0040007 growth	-2.95846	2.07965	3.58268	27994	670	442	22	4.97738	1.03443	214|627|688|1813|1855|3239|4035|4322|4618|4916|5159|5469|5806|6422|6788|7074|7852|8239|8829|9968|10018|26999	ALCAM|BDNF|KLF5|DRD2|DVL1|HOXD13|LRP1|MMP13|MYF6|NTRK3|PDGFRB|MED1|PTX3|SFRP1|STK3|TIAM1|CXCR4|USP9X|NRP1|MED12|BCL2L11|CYFIP2	-1.30097	0	12	0	0	-7.30805	4.338
1	-2.86129	GO:0150034	M1	1	0	GO Cellular Components	20	distal axon		-2.86129	2.66457	3.72665	27994	309	442	13	2.94118	0.80365	323|1314|1813|1855|4035|7074|8239|8829|8867|9479|10092|66008|347730	APBB2|COPA|DRD2|DVL1|LRP1|TIAM1|USP9X|NRP1|SYNJ1|MAPK8IP1|ARPC5|TRAK2|LRRTM1	-1.23673	0	12	0	0	-7.30805	4.338
1	-2.69393	GO:0016358	M1	1	0	GO Biological Processes	19	dendrite development	19_GO:0032502 developmental process	-2.69393	2.82058	3.64007	27994	247	442	11	2.48869	0.740972	547|627|1742|1855|5649|5911|7074|7101|8829|9693|66008	KIF1A|BDNF|DLG4|DVL1|RELN|RAP2A|TIAM1|NR2E1|NRP1|RAPGEF2|TRAK2	-1.12826	0	12	0	0	-7.30805	4.338
1	-2.46197	GO:0048675	M1	1	0	GO Biological Processes	19	axon extension	19_GO:0040007 growth	-2.46197	3.60442	3.66646	27994	123	442	7	1.58371	0.593827	214|627|1855|4035|4916|8239|8829	ALCAM|BDNF|DVL1|LRP1|NTRK3|USP9X|NRP1	-0.972645	0	12	0	0	-7.30805	4.338
1	-2.39864	GO:0048814	M1	1	0	GO Biological Processes	19	regulation of dendrite morphogenesis	19_GO:0032502 developmental process	-2.39864	4.0001	3.7099	27994	95	442	6	1.35747	0.550409	547|5649|5911|7074|7101|9693	KIF1A|RELN|RAP2A|TIAM1|NR2E1|RAPGEF2	-0.929	0	12	0	0	-7.30805	4.338
1	-2.39079	GO:0010769	M1	1	0	GO Biological Processes	19	regulation of cell morphogenesis involved in differentiation	19_GO:0032502 developmental process	-2.39079	2.45167	3.25532	27994	310	442	12	2.71493	0.773021	547|627|4035|4916|5649|5911|7074|7101|8829|9693|23189|66008	KIF1A|BDNF|LRP1|NTRK3|RELN|RAP2A|TIAM1|NR2E1|NRP1|RAPGEF2|KANK1|TRAK2	-0.923333	0	12	0	0	-7.30805	4.338
1	-2.33237	GO:0048588	M1	1	0	GO Biological Processes	19	developmental cell growth	19_GO:0040007 growth	-2.33237	2.67236	3.27473	27994	237	442	10	2.26244	0.707308	214|627|1855|4035|4916|7074|7852|8239|8829|26999	ALCAM|BDNF|DVL1|LRP1|NTRK3|TIAM1|CXCR4|USP9X|NRP1|CYFIP2	-0.886078	0	12	0	0	-7.30805	4.338
1	-7.2564	GO:0061061	M1	1	0	GO Biological Processes	19	muscle structure development	19_GO:0032502 developmental process	-7.2564	2.96737	6.59306	27994	683	442	32	7.23982	1.23263	627|688|1832|2317|2535|3280|3398|4000|4015|4323|4618|4638|4763|4775|5159|5469|6382|6830|6876|6939|7478|9043|9149|9474|9759|10791|22943|23345|50507|50804|56261|283078	BDNF|KLF5|DSP|FLNB|FZD2|HES1|ID2|LMNA|LOX|MMP14|MYF6|MYLK|NF1|NFATC3|PDGFRB|MED1|SDC1|SUPT6H|TAGLN|TCF15|WNT8A|SPAG9|DYRK1B|ATG5|HDAC4|VAMP5|DKK1|SYNE1|NOX4|MYEF2|GPCPD1|MKX	-4.22118	0	13	1	1	-7.2564	3.41198
1	-5.85779	GO:0042692	M1	1	0	GO Biological Processes	19	muscle cell differentiation	19_GO:0032502 developmental process	-5.85779	3.39294	6.04315	27994	392	442	21	4.75113	1.01185	627|688|3280|3398|4000|4015|4323|4618|4775|5159|6382|6830|7478|9043|9149|9474|9759|22943|23345|50507|50804	BDNF|KLF5|HES1|ID2|LMNA|LOX|MMP14|MYF6|NFATC3|PDGFRB|SDC1|SUPT6H|WNT8A|SPAG9|DYRK1B|ATG5|HDAC4|DKK1|SYNE1|NOX4|MYEF2	-3.28329	0	13	0	0	-7.2564	3.41198
1	-5.0026	GO:0060537	M1	1	0	GO Biological Processes	19	muscle tissue development	19_GO:0032502 developmental process	-5.0026	3.0895	5.39841	27994	410	442	20	4.52489	0.988639	688|1832|2317|3398|4000|4015|4618|4638|4763|5159|5469|7478|7763|8854|9474|9759|10791|22943|50507|56261	KLF5|DSP|FLNB|ID2|LMNA|LOX|MYF6|MYLK|NF1|PDGFRB|MED1|WNT8A|ZFAND5|ALDH1A2|ATG5|HDAC4|VAMP5|DKK1|NOX4|GPCPD1	-2.7121	0	13	0	0	-7.2564	3.41198
1	-4.63406	GO:0051146	M1	1	0	GO Biological Processes	19	striated muscle cell differentiation	19_GO:0032502 developmental process	-4.63406	3.41198	5.29291	27994	297	442	16	3.61991	0.888447	627|688|4000|4015|4323|4618|5159|6382|7478|9043|9149|9474|9759|22943|50507|50804	BDNF|KLF5|LMNA|LOX|MMP14|MYF6|PDGFRB|SDC1|WNT8A|SPAG9|DYRK1B|ATG5|HDAC4|DKK1|NOX4|MYEF2	-2.45303	0	13	0	0	-7.2564	3.41198
1	-4.24952	GO:0014706	M1	1	0	GO Biological Processes	19	striated muscle tissue development	19_GO:0032502 developmental process	-4.24952	2.92315	4.84415	27994	390	442	18	4.0724	0.940125	688|1832|2317|3398|4000|4015|4618|4763|5159|5469|7478|8854|9474|9759|10791|22943|50507|56261	KLF5|DSP|FLNB|ID2|LMNA|LOX|MYF6|NF1|PDGFRB|MED1|WNT8A|ALDH1A2|ATG5|HDAC4|VAMP5|DKK1|NOX4|GPCPD1	-2.18606	0	13	0	0	-7.2564	3.41198
1	-4.1206	GO:0007507	M1	1	0	GO Biological Processes	19	heart development	19_GO:0032502 developmental process	-4.1206	2.46899	4.56768	27994	590	442	23	5.20362	1.05642	639|1832|1855|2535|3280|3398|4000|4015|4152|4763|4916|5159|5469|6678|6788|7043|7478|8829|8854|9474|9968|22943|50507	PRDM1|DSP|DVL1|FZD2|HES1|ID2|LMNA|LOX|MBD1|NF1|NTRK3|PDGFRB|MED1|SPARC|STK3|TGFB3|WNT8A|NRP1|ALDH1A2|ATG5|MED12|DKK1|NOX4	-2.09334	0	13	0	0	-7.2564	3.41198
1	-2.39694	GO:0048738	M1	1	0	GO Biological Processes	19	cardiac muscle tissue development	19_GO:0032502 developmental process	-2.39694	2.72995	3.35129	27994	232	442	10	2.26244	0.707308	1832|3398|4000|5159|5469|7478|8854|9474|22943|50507	DSP|ID2|LMNA|PDGFRB|MED1|WNT8A|ALDH1A2|ATG5|DKK1|NOX4	-0.92818	0	13	0	0	-7.2564	3.41198
1	-2.05294	GO:0055001	M1	1	0	GO Biological Processes	19	muscle cell development	19_GO:0032502 developmental process	-2.05294	2.76874	3.04046	27994	183	442	8	1.80995	0.634098	3280|4000|4015|4618|5159|6382|9474|9759	HES1|LMNA|LOX|MYF6|PDGFRB|SDC1|ATG5|HDAC4	-0.713785	0	13	0	0	-7.2564	3.41198
1	-7.08413	GO:0031589	M1	1	0	GO Biological Processes	19	cell-substrate adhesion	19_GO:0022610 biological adhesion	-7.08413	3.87046	6.94289	27994	360	442	22	4.97738	1.03443	558|604|613|947|2196|4035|4323|4763|5054|5796|6422|7074|8829|9404|9480|10018|10420|23189|54822|55612|57348|84962	AXL|BCL6|BCR|CD34|FAT2|LRP1|MMP14|NF1|SERPINE1|PTPRK|SFRP1|TIAM1|NRP1|LPXN|ONECUT2|BCL2L11|TESK2|KANK1|TRPM7|FERMT1|TTYH1|AJUBA	-4.13606	0	14	1	1	-7.08413	7.36452
1	-6.73348	GO:0007160	M1	1	0	GO Biological Processes	19	cell-matrix adhesion	19_GO:0022610 biological adhesion	-6.73348	4.66101	7.07673	27994	231	442	17	3.84615	0.914714	604|613|947|4035|4323|4763|5054|5796|6422|7074|8829|9480|10018|10420|54822|55612|84962	BCL6|BCR|CD34|LRP1|MMP14|NF1|SERPINE1|PTPRK|SFRP1|TIAM1|NRP1|ONECUT2|BCL2L11|TESK2|TRPM7|FERMT1|AJUBA	-3.85796	0	14	0	0	-7.08413	7.36452
1	-5.33023	GO:0034332	M1	1	0	GO Biological Processes	19	adherens junction organization	19_GO:0071840 cellular component organization or biogenesis	-5.33023	5.10079	6.35692	27994	149	442	12	2.71493	0.773021	613|999|1001|1832|4035|4323|5796|6422|8829|10420|11228|84962	BCR|CDH1|CDH3|DSP|LRP1|MMP14|PTPRK|SFRP1|NRP1|TESK2|RASSF8|AJUBA	-2.95468	0	14	0	0	-7.08413	7.36452
1	-4.29394	GO:0007045	M1	1	0	GO Biological Processes	19	cell-substrate adherens junction assembly	19_GO:0071840 cellular component organization or biogenesis	-4.29394	6.10456	5.89888	27994	83	442	8	1.80995	0.634098	613|4035|4323|5796|6422|8829|10420|84962	BCR|LRP1|MMP14|PTPRK|SFRP1|NRP1|TESK2|AJUBA	-2.21637	0	14	0	0	-7.08413	7.36452
1	-4.29394	GO:0048041	M1	1	0	GO Biological Processes	19	focal adhesion assembly	19_GO:0022610 biological adhesion	-4.29394	6.10456	5.89888	27994	83	442	8	1.80995	0.634098	613|4035|4323|5796|6422|8829|10420|84962	BCR|LRP1|MMP14|PTPRK|SFRP1|NRP1|TESK2|AJUBA	-2.21637	0	14	0	0	-7.08413	7.36452
1	-3.90881	GO:0034333	M1	1	0	GO Biological Processes	19	adherens junction assembly	19_GO:0071840 cellular component organization or biogenesis	-3.90881	5.3902	5.40014	27994	94	442	8	1.80995	0.634098	613|4035|4323|5796|6422|8829|10420|84962	BCR|LRP1|MMP14|PTPRK|SFRP1|NRP1|TESK2|AJUBA	-1.94873	0	14	0	0	-7.08413	7.36452
1	-3.76683	GO:0001952	M1	1	0	GO Biological Processes	19	regulation of cell-matrix adhesion	19_GO:0022610 biological adhesion	-3.76683	4.56011	5.05262	27994	125	442	9	2.0362	0.671787	604|4035|4323|4763|5054|6422|8829|9480|55612	BCL6|LRP1|MMP14|NF1|SERPINE1|SFRP1|NRP1|ONECUT2|FERMT1	-1.84307	0	14	0	0	-7.08413	7.36452
1	-3.75157	GO:0007044	M1	1	0	GO Biological Processes	19	cell-substrate junction assembly	19_GO:0071840 cellular component organization or biogenesis	-3.75157	5.11797	5.19872	27994	99	442	8	1.80995	0.634098	613|4035|4323|5796|6422|8829|10420|84962	BCR|LRP1|MMP14|PTPRK|SFRP1|NRP1|TESK2|AJUBA	-1.83029	0	14	0	0	-7.08413	7.36452
1	-3.24916	GO:0001953	M1	1	0	GO Biological Processes	19	negative regulation of cell-matrix adhesion	19_GO:0022610 biological adhesion	-3.24916	7.36452	5.29006	27994	43	442	5	1.13122	0.503028	604|4035|4323|4763|5054	BCL6|LRP1|MMP14|NF1|SERPINE1	-1.49707	0	14	0	0	-7.08413	7.36452
1	-3.22999	GO:0034330	M1	1	0	GO Biological Processes	19	cell junction organization	19_GO:0071840 cellular component organization or biogenesis	-3.22999	2.78833	4.06226	27994	318	442	14	3.16742	0.833014	613|999|1001|1832|4035|4323|5796|6422|7043|8829|9693|10420|11228|84962	BCR|CDH1|CDH3|DSP|LRP1|MMP14|PTPRK|SFRP1|TGFB3|NRP1|RAPGEF2|TESK2|RASSF8|AJUBA	-1.48603	0	14	0	0	-7.08413	7.36452
1	-3.14419	GO:0010812	M1	1	0	GO Biological Processes	19	negative regulation of cell-substrate adhesion	19_GO:0022610 biological adhesion	-3.14419	5.58837	4.79808	27994	68	442	6	1.35747	0.550409	604|4035|4323|4763|5054|23189	BCL6|LRP1|MMP14|NF1|SERPINE1|KANK1	-1.42424	0	14	0	0	-7.08413	7.36452
1	-2.60349	GO:0010810	M1	1	0	GO Biological Processes	19	regulation of cell-substrate adhesion	19_GO:0022610 biological adhesion	-2.60349	2.91866	3.59372	27994	217	442	10	2.26244	0.707308	604|4035|4323|4763|5054|6422|8829|9480|23189|55612	BCL6|LRP1|MMP14|NF1|SERPINE1|SFRP1|NRP1|ONECUT2|KANK1|FERMT1	-1.06633	0	14	0	0	-7.08413	7.36452
1	-2.39447	GO:0030336	M1	1	0	GO Biological Processes	19	negative regulation of cell migration	19_GO:0040011 locomotion	-2.39447	2.35244	3.22485	27994	350	442	13	2.94118	0.80365	613|727|999|1813|4035|4763|5054|5796|5911|6422|22914|23189|90627	BCR|C5|CDH1|DRD2|LRP1|NF1|SERPINE1|PTPRK|RAP2A|SFRP1|KLRK1|KANK1|STARD13	-0.926576	0	14	0	0	-7.08413	7.36452
1	-2.31101	GO:0051271	M1	1	0	GO Biological Processes	19	negative regulation of cellular component movement	19_GO:0048519 negative regulation of biological process	-2.31101	2.21672	3.10436	27994	400	442	14	3.16742	0.833014	613|727|999|1813|4035|4763|5054|5796|5911|6422|8829|22914|23189|90627	BCR|C5|CDH1|DRD2|LRP1|NF1|SERPINE1|PTPRK|RAP2A|SFRP1|NRP1|KLRK1|KANK1|STARD13	-0.870957	0	14	0	0	-7.08413	7.36452
1	-2.24457	GO:2000146	M1	1	0	GO Biological Processes	19	negative regulation of cell motility	19_GO:0040011 locomotion	-2.24457	2.25576	3.05865	27994	365	442	13	2.94118	0.80365	613|727|999|1813|4035|4763|5054|5796|5911|6422|22914|23189|90627	BCR|C5|CDH1|DRD2|LRP1|NF1|SERPINE1|PTPRK|RAP2A|SFRP1|KLRK1|KANK1|STARD13	-0.83145	0	14	0	0	-7.08413	7.36452
1	-2.20148	GO:0040013	M1	1	0	GO Biological Processes	19	negative regulation of locomotion	19_GO:0040011 locomotion	-2.20148	2.15215	2.98405	27994	412	442	14	3.16742	0.833014	613|727|999|1813|4035|4763|5054|5796|5911|6422|8829|22914|23189|90627	BCR|C5|CDH1|DRD2|LRP1|NF1|SERPINE1|PTPRK|RAP2A|SFRP1|NRP1|KLRK1|KANK1|STARD13	-0.804192	0	14	0	0	-7.08413	7.36452
1	-2.05618	GO:0007162	M1	1	0	GO Biological Processes	19	negative regulation of cell adhesion	19_GO:0022610 biological adhesion	-2.05618	2.31456	2.90428	27994	301	442	11	2.48869	0.740972	604|999|4035|4323|4763|5054|7001|7045|9404|23189|80149	BCL6|CDH1|LRP1|MMP14|NF1|SERPINE1|PRDX2|TGFBI|LPXN|KANK1|ZC3H12A	-0.714745	0	14	0	0	-7.08413	7.36452
1	-7.03293	GO:1905114	M1	1	0	GO Biological Processes	19	cell surface receptor signaling pathway involved in cell-cell signaling	19_GO:0023052 signaling	-7.03293	3.03038	6.51262	27994	627	442	30	6.78733	1.1964	627|1001|1138|1742|1813|1855|2535|2780|2870|4035|4790|5649|5689|5719|6382|6422|6788|7074|7475|7478|9968|22943|22997|23189|55612|57674|81847|83595|130574|245973	BDNF|CDH3|CHRNA5|DLG4|DRD2|DVL1|FZD2|GNAT2|GRK6|LRP1|NFKB1|RELN|PSMB1|PSMD13|SDC1|SFRP1|STK3|TIAM1|WNT6|WNT8A|MED12|DKK1|IGSF9B|KANK1|FERMT1|RNF213|RNF146|SOX7|LYPD6|ATP6V1C2	-4.11042	0	15	1	1	-7.03293	5.18194
1	-6.44647	GO:0048729	M1	1	0	GO Biological Processes	19	tissue morphogenesis	19_GO:0032502 developmental process	-6.44647	2.84438	6.11096	27994	668	442	30	6.78733	1.1964	220|538|1832|1855|2535|3239|3280|3400|4323|4618|4638|5469|5689|5719|5911|6422|6788|6886|6939|7043|7074|7475|7852|8829|8854|9968|22943|84962|89958|90627	ALDH1A3|ATP7A|DSP|DVL1|FZD2|HOXD13|HES1|ID4|MMP14|MYF6|MYLK|MED1|PSMB1|PSMD13|RAP2A|SFRP1|STK3|TAL1|TCF15|TGFB3|TIAM1|WNT6|CXCR4|NRP1|ALDH1A2|MED12|DKK1|AJUBA|SAPCD2|STARD13	-3.65199	0	15	0	0	-7.03293	5.18194
1	-5.99234	GO:0016055	M1	1	0	GO Biological Processes	19	Wnt signaling pathway	19_GO:0023052 signaling	-5.99234	3.04494	5.96186	27994	520	442	25	5.65611	1.09876	1001|1813|1855|2535|2780|2870|4035|4790|5689|5719|6382|6422|6788|7074|7475|7478|9968|22943|23189|55612|57674|81847|83595|130574|245973	CDH3|DRD2|DVL1|FZD2|GNAT2|GRK6|LRP1|NFKB1|PSMB1|PSMD13|SDC1|SFRP1|STK3|TIAM1|WNT6|WNT8A|MED12|DKK1|KANK1|FERMT1|RNF213|RNF146|SOX7|LYPD6|ATP6V1C2	-3.34076	0	15	0	0	-7.03293	5.18194
1	-5.96224	GO:0198738	M1	1	0	GO Biological Processes	19	cell-cell signaling by wnt	19_GO:0023052 signaling	-5.96224	3.03328	5.93945	27994	522	442	25	5.65611	1.09876	1001|1813|1855|2535|2780|2870|4035|4790|5689|5719|6382|6422|6788|7074|7475|7478|9968|22943|23189|55612|57674|81847|83595|130574|245973	CDH3|DRD2|DVL1|FZD2|GNAT2|GRK6|LRP1|NFKB1|PSMB1|PSMD13|SDC1|SFRP1|STK3|TIAM1|WNT6|WNT8A|MED12|DKK1|KANK1|FERMT1|RNF213|RNF146|SOX7|LYPD6|ATP6V1C2	-3.34076	0	15	0	0	-7.03293	5.18194
1	-5.46147	GO:0002009	M1	1	0	GO Biological Processes	19	morphogenesis of an epithelium	19_GO:0032502 developmental process	-5.46147	2.84268	5.56375	27994	557	442	25	5.65611	1.09876	220|538|1855|2535|3239|3280|3400|4323|5469|5689|5719|5911|6422|6788|6939|7074|7475|7852|8829|8854|9968|22943|84962|89958|90627	ALDH1A3|ATP7A|DVL1|FZD2|HOXD13|HES1|ID4|MMP14|MED1|PSMB1|PSMD13|RAP2A|SFRP1|STK3|TCF15|TIAM1|WNT6|CXCR4|NRP1|ALDH1A2|MED12|DKK1|AJUBA|SAPCD2|STARD13	-3.0284	0	15	0	0	-7.03293	5.18194
1	-5.44048	GO:2000027	M1	1	0	GO Biological Processes	19	regulation of animal organ morphogenesis	19_GO:0032502 developmental process	-5.44048	3.95843	6.02286	27994	256	442	16	3.61991	0.888447	627|947|1855|2535|3239|3280|5469|5689|5719|6422|7043|7074|7475|9968|22943|89958	BDNF|CD34|DVL1|FZD2|HOXD13|HES1|MED1|PSMB1|PSMD13|SFRP1|TGFB3|TIAM1|WNT6|MED12|DKK1|SAPCD2	-3.01529	0	15	0	0	-7.03293	5.18194
1	-5.05342	GO:0060070	M1	1	0	GO Biological Processes	19	canonical Wnt signaling pathway	19_GO:0023052 signaling	-5.05342	3.36291	5.54396	27994	339	442	18	4.0724	0.940125	1001|1855|2535|4790|5689|5719|6382|6422|6788|7475|7478|9968|22943|23189|55612|81847|83595|130574	CDH3|DVL1|FZD2|NFKB1|PSMB1|PSMD13|SDC1|SFRP1|STK3|WNT6|WNT8A|MED12|DKK1|KANK1|FERMT1|RNF146|SOX7|LYPD6	-2.7452	0	15	0	0	-7.03293	5.18194
1	-4.64394	R-HSA-201681	M1	1	0	Reactome Gene Sets	6	TCF dependent signaling in response to WNT		-4.64394	3.80553	5.44671	27994	233	442	14	3.16742	0.833014	1855|2535|3012|5689|5719|6422|7478|8295|8338|8365|8968|22943|81847|83595	DVL1|FZD2|H2AC8|PSMB1|PSMD13|SFRP1|WNT8A|TRRAP|H2AC20|H4C8|H3C7|DKK1|RNF146|SOX7	-2.45839	0	15	0	0	-7.03293	5.18194
1	-4.63431	GO:0001738	M1	1	0	GO Biological Processes	19	morphogenesis of a polarized epithelium	19_GO:0032502 developmental process	-4.63431	4.73934	5.75737	27994	147	442	11	2.48869	0.740972	1855|2535|5689|5719|5911|6422|6939|7074|9968|22943|89958	DVL1|FZD2|PSMB1|PSMD13|RAP2A|SFRP1|TCF15|TIAM1|MED12|DKK1|SAPCD2	-2.45303	0	15	0	0	-7.03293	5.18194
1	-4.19434	GO:0090175	M1	1	0	GO Biological Processes	19	regulation of establishment of planar polarity	19_GO:0032502 developmental process	-4.19434	5.18194	5.56616	27994	110	442	9	2.0362	0.671787	1855|2535|5689|5719|6422|7074|9968|22943|89958	DVL1|FZD2|PSMB1|PSMD13|SFRP1|TIAM1|MED12|DKK1|SAPCD2	-2.14627	0	15	0	0	-7.03293	5.18194
1	-4.05815	R-HSA-195721	M1	1	0	Reactome Gene Sets	6	Signaling by WNT		-4.05815	3.05228	4.76457	27994	332	442	16	3.61991	0.888447	1855|2535|2780|3012|5689|5719|6422|7475|7478|8295|8338|8365|8968|22943|81847|83595	DVL1|FZD2|GNAT2|H2AC8|PSMB1|PSMD13|SFRP1|WNT6|WNT8A|TRRAP|H2AC20|H4C8|H3C7|DKK1|RNF146|SOX7	-2.04593	0	15	0	0	-7.03293	5.18194
1	-3.93798	GO:0030111	M1	1	0	GO Biological Processes	19	regulation of Wnt signaling pathway	19_GO:0023052 signaling	-3.93798	2.86354	4.60783	27994	376	442	17	3.84615	0.914714	1001|1855|4035|4790|5689|5719|6422|6788|7074|22943|23189|55612|57674|81847|83595|130574|245973	CDH3|DVL1|LRP1|NFKB1|PSMB1|PSMD13|SFRP1|STK3|TIAM1|DKK1|KANK1|FERMT1|RNF213|RNF146|SOX7|LYPD6|ATP6V1C2	-1.96694	0	15	0	0	-7.03293	5.18194
1	-3.82193	GO:0035567	M1	1	0	GO Biological Processes	19	non-canonical Wnt signaling pathway	19_GO:0023052 signaling	-3.82193	4.19436	4.9851	27994	151	442	10	2.26244	0.707308	1855|2535|2780|5689|5719|6422|7074|9968|22943|57674	DVL1|FZD2|GNAT2|PSMB1|PSMD13|SFRP1|TIAM1|MED12|DKK1|RNF213	-1.88039	0	15	0	0	-7.03293	5.18194
1	-3.79328	GO:0001736	M1	1	0	GO Biological Processes	19	establishment of planar polarity	19_GO:0032502 developmental process	-3.79328	4.59688	5.08426	27994	124	442	9	2.0362	0.671787	1855|2535|5689|5719|6422|7074|9968|22943|89958	DVL1|FZD2|PSMB1|PSMD13|SFRP1|TIAM1|MED12|DKK1|SAPCD2	-1.86325	0	15	0	0	-7.03293	5.18194
1	-3.79328	GO:0007164	M1	1	0	GO Biological Processes	19	establishment of tissue polarity	19_GO:0032502 developmental process	-3.79328	4.59688	5.08426	27994	124	442	9	2.0362	0.671787	1855|2535|5689|5719|6422|7074|9968|22943|89958	DVL1|FZD2|PSMB1|PSMD13|SFRP1|TIAM1|MED12|DKK1|SAPCD2	-1.86325	0	15	0	0	-7.03293	5.18194
1	-3.49191	GO:0060071	M1	1	0	GO Biological Processes	19	Wnt signaling pathway, planar cell polarity pathway	19_GO:0032502 developmental process	-3.49191	4.69147	4.8683	27994	108	442	8	1.80995	0.634098	1855|2535|5689|5719|6422|7074|9968|22943	DVL1|FZD2|PSMB1|PSMD13|SFRP1|TIAM1|MED12|DKK1	-1.66481	0	15	0	0	-7.03293	5.18194
1	-3.19362	GO:1905330	M1	1	0	GO Biological Processes	19	regulation of morphogenesis of an epithelium	19_GO:0032502 developmental process	-3.19362	3.49916	4.27237	27994	181	442	10	2.26244	0.707308	1855|2535|3239|5689|5719|6422|7074|9968|22943|89958	DVL1|FZD2|HOXD13|PSMB1|PSMD13|SFRP1|TIAM1|MED12|DKK1|SAPCD2	-1.46023	0	15	0	0	-7.03293	5.18194
1	-3.15671	GO:0030177	M1	1	0	GO Biological Processes	19	positive regulation of Wnt signaling pathway	19_GO:0048518 positive regulation of biological process	-3.15671	3.46092	4.23033	27994	183	442	10	2.26244	0.707308	1001|4790|5689|5719|6422|22943|23189|81847|130574|245973	CDH3|NFKB1|PSMB1|PSMD13|SFRP1|DKK1|KANK1|RNF146|LYPD6|ATP6V1C2	-1.43442	0	15	0	0	-7.03293	5.18194
1	-3.04289	GO:0060828	M1	1	0	GO Biological Processes	19	regulation of canonical Wnt signaling pathway	19_GO:0023052 signaling	-3.04289	2.79103	3.91688	27994	295	442	13	2.94118	0.80365	1001|1855|4790|5689|5719|6422|6788|22943|23189|55612|81847|83595|130574	CDH3|DVL1|NFKB1|PSMB1|PSMD13|SFRP1|STK3|DKK1|KANK1|FERMT1|RNF146|SOX7|LYPD6	-1.3559	0	15	0	0	-7.03293	5.18194
1	-2.56567	GO:0090263	M1	1	0	GO Biological Processes	19	positive regulation of canonical Wnt signaling pathway	19_GO:0048518 positive regulation of biological process	-2.56567	3.37786	3.6985	27994	150	442	8	1.80995	0.634098	1001|4790|5689|5719|6422|23189|81847|130574	CDH3|NFKB1|PSMB1|PSMD13|SFRP1|KANK1|RNF146|LYPD6	-1.04307	0	15	0	0	-7.03293	5.18194
1	-2.17004	GO:0060562	M1	1	0	GO Biological Processes	19	epithelial tube morphogenesis	19_GO:0032502 developmental process	-2.17004	2.29613	3.00449	27994	331	442	12	2.71493	0.773021	1855|2535|3280|4323|5469|6422|6788|7475|7852|8829|9968|90627	DVL1|FZD2|HES1|MMP14|MED1|SFRP1|STK3|WNT6|CXCR4|NRP1|MED12|STARD13	-0.783359	0	15	0	0	-7.03293	5.18194
1	-2.06635	GO:0030178	M1	1	0	GO Biological Processes	19	negative regulation of Wnt signaling pathway	19_GO:0048519 negative regulation of biological process	-2.06635	2.59097	3.00064	27994	220	442	9	2.0362	0.671787	1855|4035|5689|5719|6422|6788|22943|55612|57674	DVL1|LRP1|PSMB1|PSMD13|SFRP1|STK3|DKK1|FERMT1|RNF213	-0.721327	0	15	0	0	-7.03293	5.18194
1	-6.92531	GO:0043583	M1	1	0	GO Biological Processes	19	ear development	19_GO:0032502 developmental process	-6.92531	4.80666	7.24502	27994	224	442	17	3.84615	0.914714	220|613|627|1855|2290|2535|3198|3280|4916|5159|5396|6678|6939|7043|9474|10018|84059	ALDH1A3|BCR|BDNF|DVL1|FOXG1|FZD2|HOXA1|HES1|NTRK3|PDGFRB|PRRX1|SPARC|TCF15|TGFB3|ATG5|BCL2L11|ADGRV1	-4.01503	0	16	1	1	-6.92531	4.82245
1	-6.87855	GO:0048598	M1	1	0	GO Biological Processes	19	embryonic morphogenesis	19_GO:0032502 developmental process	-6.87855	3.05101	6.44339	27994	602	442	29	6.56109	1.17772	220|613|1284|1303|1855|2201|2290|2535|3198|3239|3280|3398|4313|4318|4323|5396|5469|6045|6422|6788|6886|7043|7358|7475|8854|9968|10018|22943|83595	ALDH1A3|BCR|COL4A2|COL12A1|DVL1|FBN2|FOXG1|FZD2|HOXA1|HOXD13|HES1|ID2|MMP2|MMP9|MMP14|PRRX1|MED1|RNF2|SFRP1|STK3|TAL1|TGFB3|UGDH|WNT6|ALDH1A2|MED12|BCL2L11|DKK1|SOX7	-3.98017	0	16	0	0	-6.92531	4.82245
1	-6.2002	GO:0048839	M1	1	0	GO Biological Processes	19	inner ear development	19_GO:0032502 developmental process	-6.2002	4.82245	6.81923	27994	197	442	15	3.39367	0.861244	220|613|627|1855|2290|2535|3198|3280|4916|5159|5396|6678|7043|9474|84059	ALDH1A3|BCR|BDNF|DVL1|FOXG1|FZD2|HOXA1|HES1|NTRK3|PDGFRB|PRRX1|SPARC|TGFB3|ATG5|ADGRV1	-3.48181	0	16	0	0	-6.92531	4.82245
1	-4.88876	GO:0048568	M1	1	0	GO Biological Processes	19	embryonic organ development	19_GO:0032502 developmental process	-4.88876	2.93605	5.26182	27994	453	442	21	4.75113	1.01185	220|613|639|1045|1855|2201|2290|2535|3198|3280|3398|4323|5159|5396|5469|6788|6886|7043|8854|9968|144455	ALDH1A3|BCR|PRDM1|CDX2|DVL1|FBN2|FOXG1|FZD2|HOXA1|HES1|ID2|MMP14|PDGFRB|PRRX1|MED1|STK3|TAL1|TGFB3|ALDH1A2|MED12|E2F7	-2.63169	0	16	0	0	-6.92531	4.82245
1	-3.41608	GO:0090596	M1	1	0	GO Biological Processes	19	sensory organ morphogenesis	19_GO:0032502 developmental process	-3.41608	3.06079	4.30164	27994	269	442	13	2.94118	0.80365	220|613|627|639|1855|2201|2290|2535|2780|3198|4763|5396|55714	ALDH1A3|BCR|BDNF|PRDM1|DVL1|FBN2|FOXG1|FZD2|GNAT2|HOXA1|NF1|PRRX1|TENM3	-1.61036	0	16	0	0	-6.92531	4.82245
1	-2.95052	GO:0048562	M1	1	0	GO Biological Processes	19	embryonic organ morphogenesis	19_GO:0032502 developmental process	-2.95052	2.72633	3.82041	27994	302	442	13	2.94118	0.80365	220|613|1855|2201|2290|2535|3198|3280|3398|4323|5396|7043|9968	ALDH1A3|BCR|DVL1|FBN2|FOXG1|FZD2|HOXA1|HES1|ID2|MMP14|PRRX1|TGFB3|MED12	-1.2977	0	16	0	0	-6.92531	4.82245
1	-2.90024	GO:0042472	M1	1	0	GO Biological Processes	19	inner ear morphogenesis	19_GO:0032502 developmental process	-2.90024	4.30431	4.25526	27994	103	442	7	1.58371	0.593827	220|613|1855|2290|2535|3198|5396	ALDH1A3|BCR|DVL1|FOXG1|FZD2|HOXA1|PRRX1	-1.26296	0	16	0	0	-6.92531	4.82245
1	-2.46197	GO:0042471	M1	1	0	GO Biological Processes	19	ear morphogenesis	19_GO:0032502 developmental process	-2.46197	3.60442	3.66646	27994	123	442	7	1.58371	0.593827	220|613|1855|2290|2535|3198|5396	ALDH1A3|BCR|DVL1|FOXG1|FZD2|HOXA1|PRRX1	-0.972645	0	16	0	0	-6.92531	4.82245
1	-6.57997	GO:0001501	M1	1	0	GO Biological Processes	19	skeletal system development	19_GO:0032502 developmental process	-6.57997	3.18512	6.35177	27994	517	442	26	5.88235	1.11918	538|2201|3198|3239|4015|4313|4318|4322|4323|5075|5159|5396|5469|6422|6678|6886|6939|7043|7045|7763|9759|9968|23516|55790|79648|196527	ATP7A|FBN2|HOXA1|HOXD13|LOX|MMP2|MMP9|MMP13|MMP14|PAX1|PDGFRB|PRRX1|MED1|SFRP1|SPARC|TAL1|TCF15|TGFB3|TGFBI|ZFAND5|HDAC4|MED12|SLC39A14|CSGALNACT1|MCPH1|ANO6	-3.7567	0	17	1	1	-6.57997	21.1116
1	-4.74879	GO:0048705	M1	1	0	GO Biological Processes	19	skeletal system morphogenesis	19_GO:0032502 developmental process	-4.74879	3.88898	5.54772	27994	228	442	14	3.16742	0.833014	2201|3198|4313|4322|4323|5075|5159|5396|6422|6939|7043|7763|9968|55790	FBN2|HOXA1|MMP2|MMP13|MMP14|PAX1|PDGFRB|PRRX1|SFRP1|TCF15|TGFB3|ZFAND5|MED12|CSGALNACT1	-2.52605	0	17	0	0	-6.57997	21.1116
1	-3.51433	GO:0048702	M1	1	0	GO Biological Processes	19	embryonic neurocranium morphogenesis	19_GO:0032502 developmental process	-3.51433	21.1116	7.64302	27994	9	442	3	0.678733	0.390535	3198|7043|9968	HOXA1|TGFB3|MED12	-1.6802	0	17	0	0	-6.57997	21.1116
1	-3.3685	GO:0060348	M1	1	0	GO Biological Processes	19	bone development	19_GO:0032502 developmental process	-3.3685	3.41511	4.38498	27994	204	442	11	2.48869	0.740972	4015|4322|4323|5075|5469|6678|6886|7043|55790|79648|196527	LOX|MMP13|MMP14|PAX1|MED1|SPARC|TAL1|TGFB3|CSGALNACT1|MCPH1|ANO6	-1.57878	0	17	0	0	-6.57997	21.1116
1	-3.02704	GO:0048701	M1	1	0	GO Biological Processes	19	embryonic cranial skeleton morphogenesis	19_GO:0032502 developmental process	-3.02704	6.59738	4.91592	27994	48	442	5	1.13122	0.503028	3198|4323|5396|7043|9968	HOXA1|MMP14|PRRX1|TGFB3|MED12	-1.34507	0	17	0	0	-6.57997	21.1116
1	-2.35409	GO:1904888	M1	1	0	GO Biological Processes	19	cranial skeletal system development	19_GO:0032502 developmental process	-2.35409	4.65697	3.82412	27994	68	442	5	1.13122	0.503028	3198|4323|5396|7043|9968	HOXA1|MMP14|PRRX1|TGFB3|MED12	-0.90076	0	17	0	0	-6.57997	21.1116
1	-6.31344	GO:0045165	M1	1	0	GO Biological Processes	19	cell fate commitment	19_GO:0032502 developmental process	-6.31344	4.13053	6.6199	27994	276	442	18	4.0724	0.940125	639|2290|3280|3398|3569|4618|4821|4916|5396|6422|6886|7101|7475|7478|8829|9480|22943|51561	PRDM1|FOXG1|HES1|ID2|IL6|MYF6|NKX2-2|NTRK3|PRRX1|SFRP1|TAL1|NR2E1|WNT6|WNT8A|NRP1|ONECUT2|DKK1|IL23A	-3.53398	0	18	1	1	-6.31344	7.23827
1	-4.8374	GO:0001756	M1	1	0	GO Biological Processes	19	somitogenesis	19_GO:0032502 developmental process	-4.8374	7.23827	6.61886	27994	70	442	8	1.80995	0.634098	1045|4618|5075|6422|6939|8854|9968|22943	CDX2|MYF6|PAX1|SFRP1|TCF15|ALDH1A2|MED12|DKK1	-2.59613	0	18	0	0	-6.31344	7.23827
1	-4.52175	GO:0035282	M1	1	0	GO Biological Processes	19	segmentation	19_GO:0032502 developmental process	-4.52175	5.70014	5.96368	27994	100	442	9	2.0362	0.671787	1045|4618|5075|6422|6939|8829|8854|9968|22943	CDX2|MYF6|PAX1|SFRP1|TCF15|NRP1|ALDH1A2|MED12|DKK1	-2.3815	0	18	0	0	-6.31344	7.23827
1	-4.07667	GO:0061053	M1	1	0	GO Biological Processes	19	somite development	19_GO:0032502 developmental process	-4.07667	5.69302	5.6165	27994	89	442	8	1.80995	0.634098	1045|4618|5075|6422|6939|8854|9968|22943	CDX2|MYF6|PAX1|SFRP1|TCF15|ALDH1A2|MED12|DKK1	-2.06034	0	18	0	0	-6.31344	7.23827
1	-3.72482	GO:0003002	M1	1	0	GO Biological Processes	19	regionalization	19_GO:0032502 developmental process	-3.72482	2.85453	4.45395	27994	355	442	16	3.61991	0.888447	1045|2290|3239|3280|4618|4821|5075|5649|6045|6422|6939|7478|8829|8854|9968|22943	CDX2|FOXG1|HOXD13|HES1|MYF6|NKX2-2|PAX1|RELN|RNF2|SFRP1|TCF15|WNT8A|NRP1|ALDH1A2|MED12|DKK1	-1.81332	0	18	0	0	-6.31344	7.23827
1	-3.688	GO:0009952	M1	1	0	GO Biological Processes	19	anterior/posterior pattern specification	19_GO:0032502 developmental process	-3.688	3.4704	4.6486	27994	219	442	12	2.71493	0.773021	1045|3239|3280|4618|5075|6045|6422|6939|7478|8854|9968|22943	CDX2|HOXD13|HES1|MYF6|PAX1|RNF2|SFRP1|TCF15|WNT8A|ALDH1A2|MED12|DKK1	-1.78692	0	18	0	0	-6.31344	7.23827
1	-3.424	GO:0007389	M1	1	0	GO Biological Processes	19	pattern specification process	19_GO:0032502 developmental process	-3.424	2.50555	4.10098	27994	455	442	18	4.0724	0.940125	1045|2290|3239|3280|4618|4821|5075|5649|6045|6422|6939|7475|7478|8829|8854|9968|22943|115948	CDX2|FOXG1|HOXD13|HES1|MYF6|NKX2-2|PAX1|RELN|RNF2|SFRP1|TCF15|WNT6|WNT8A|NRP1|ALDH1A2|MED12|DKK1|CCDC151	-1.61733	0	18	0	0	-6.31344	7.23827
1	-2.1712	GO:0060485	M1	1	0	GO Biological Processes	19	mesenchyme development	19_GO:0032502 developmental process	-2.1712	2.40236	3.0405	27994	290	442	11	2.48869	0.740972	3280|3569|5075|5159|6422|6939|7043|7074|7478|8829|8854	HES1|IL6|PAX1|PDGFRB|SFRP1|TCF15|TGFB3|TIAM1|WNT8A|NRP1|ALDH1A2	-0.783429	0	18	0	0	-6.31344	7.23827
1	-2.00519	GO:0048863	M1	1	0	GO Biological Processes	19	stem cell differentiation	19_GO:0032502 developmental process	-2.00519	2.38999	2.87957	27994	265	442	10	2.26244	0.707308	3280|5689|5719|6422|6886|7478|8829|8854|11137|51755	HES1|PSMB1|PSMD13|SFRP1|TAL1|WNT8A|NRP1|ALDH1A2|PWP1|CDK12	-0.681624	0	18	0	0	-6.31344	7.23827
1	-6.23269	GO:0043009	M1	1	0	GO Biological Processes	19	chordate embryonic development	19_GO:0032502 developmental process	-6.23269	2.83881	5.99368	27994	647	442	29	6.56109	1.17772	538|639|1045|1855|1999|2535|3198|3280|4323|4618|4763|5075|5159|5396|5469|6422|6788|6830|6939|7043|7478|7763|8451|8854|9968|10018|22943|54663|144455	ATP7A|PRDM1|CDX2|DVL1|ELF3|FZD2|HOXA1|HES1|MMP14|MYF6|NF1|PAX1|PDGFRB|PRRX1|MED1|SFRP1|STK3|SUPT6H|TCF15|TGFB3|WNT8A|ZFAND5|CUL4A|ALDH1A2|MED12|BCL2L11|DKK1|WDR74|E2F7	-3.4856	0	19	1	1	-6.23269	7.30787
1	-5.99273	GO:0009792	M1	1	0	GO Biological Processes	19	embryo development ending in birth or egg hatching	19_GO:0032502 developmental process	-5.99273	2.76197	5.82448	27994	665	442	29	6.56109	1.17772	538|639|1045|1855|1999|2535|3198|3280|4323|4618|4763|5075|5159|5396|5469|6422|6788|6830|6939|7043|7478|7763|8451|8854|9968|10018|22943|54663|144455	ATP7A|PRDM1|CDX2|DVL1|ELF3|FZD2|HOXA1|HES1|MMP14|MYF6|NF1|PAX1|PDGFRB|PRRX1|MED1|SFRP1|STK3|SUPT6H|TCF15|TGFB3|WNT8A|ZFAND5|CUL4A|ALDH1A2|MED12|BCL2L11|DKK1|WDR74|E2F7	-3.34076	0	19	0	0	-6.23269	7.30787
1	-2.88138	GO:0001701	M1	1	0	GO Biological Processes	19	in utero embryonic development	19_GO:0032502 developmental process	-2.88138	2.46759	3.67256	27994	385	442	15	3.39367	0.861244	538|639|1045|1999|3280|5159|5469|6788|6830|7043|7763|8451|10018|54663|144455	ATP7A|PRDM1|CDX2|ELF3|HES1|PDGFRB|MED1|STK3|SUPT6H|TGFB3|ZFAND5|CUL4A|BCL2L11|WDR74|E2F7	-1.24922	0	19	0	0	-6.23269	7.30787
1	-2.51502	GO:0001892	M1	1	0	GO Biological Processes	19	embryonic placenta development	19_GO:0022414 reproductive process	-2.51502	4.22232	3.87808	27994	90	442	6	1.35747	0.550409	639|1045|3280|5469|6788|144455	PRDM1|CDX2|HES1|MED1|STK3|E2F7	-1.00896	0	19	0	0	-6.23269	7.30787
1	-2.11003	GO:0060706	M1	1	0	GO Biological Processes	19	cell differentiation involved in embryonic placenta development	19_GO:0022414 reproductive process	-2.11003	7.30787	4.07566	27994	26	442	3	0.678733	0.390535	639|6788|144455	PRDM1|STK3|E2F7	-0.751673	0	19	0	0	-6.23269	7.30787
1	-6.20601	GO:0045860	M1	1	0	GO Biological Processes	19	positive regulation of protein kinase activity	19_GO:0048518 positive regulation of biological process	-6.20601	3.04382	6.08003	27994	541	442	26	5.88235	1.11918	177|627|727|990|1326|1742|1813|4916|5159|5649|6363|6788|6886|7001|7043|7074|7852|9043|9623|9693|22943|50507|51561|64127|81617|84962	AGER|BDNF|C5|CDC6|MAP3K8|DLG4|DRD2|NTRK3|PDGFRB|RELN|CCL19|STK3|TAL1|PRDX2|TGFB3|TIAM1|CXCR4|SPAG9|TCL1B|RAPGEF2|DKK1|NOX4|IL23A|NOD2|CAB39L|AJUBA	-3.48181	0	20	1	1	-6.20601	4.98139
1	-6.07545	GO:0071902	M1	1	0	GO Biological Processes	19	positive regulation of protein serine/threonine kinase activity	19_GO:0048518 positive regulation of biological process	-6.07545	3.63993	6.27662	27994	348	442	20	4.52489	0.988639	177|727|990|1326|4916|5159|6363|6788|7001|7043|7074|7852|9043|9623|9693|22943|50507|64127|81617|84962	AGER|C5|CDC6|MAP3K8|NTRK3|PDGFRB|CCL19|STK3|PRDX2|TGFB3|TIAM1|CXCR4|SPAG9|TCL1B|RAPGEF2|DKK1|NOX4|NOD2|CAB39L|AJUBA	-3.39419	0	20	0	0	-6.20601	4.98139
1	-5.81424	GO:0071900	M1	1	0	GO Biological Processes	19	regulation of protein serine/threonine kinase activity	19_GO:0050789 regulation of biological process	-5.81424	2.97626	5.82899	27994	532	442	25	5.65611	1.09876	177|727|900|990|1326|4763|4916|5159|6363|6422|6788|7001|7043|7074|7852|9043|9479|9623|9693|22943|50507|51755|64127|81617|84962	AGER|C5|CCNG1|CDC6|MAP3K8|NF1|NTRK3|PDGFRB|CCL19|SFRP1|STK3|PRDX2|TGFB3|TIAM1|CXCR4|SPAG9|MAPK8IP1|TCL1B|RAPGEF2|DKK1|NOX4|CDK12|NOD2|CAB39L|AJUBA	-3.25614	0	20	0	0	-6.20601	4.98139
1	-5.67241	GO:0033674	M1	1	0	GO Biological Processes	19	positive regulation of kinase activity	19_GO:0048518 positive regulation of biological process	-5.67241	2.78055	5.65514	27994	615	442	27	6.1086	1.13913	177|558|627|727|990|1326|1742|1813|4916|5159|5649|6363|6788|6886|7001|7043|7074|7852|9043|9623|9693|22943|50507|51561|64127|81617|84962	AGER|AXL|BDNF|C5|CDC6|MAP3K8|DLG4|DRD2|NTRK3|PDGFRB|RELN|CCL19|STK3|TAL1|PRDX2|TGFB3|TIAM1|CXCR4|SPAG9|TCL1B|RAPGEF2|DKK1|NOX4|IL23A|NOD2|CAB39L|AJUBA	-3.18355	0	20	0	0	-6.20601	4.98139
1	-5.60177	GO:0051347	M1	1	0	GO Biological Processes	19	positive regulation of transferase activity	19_GO:0065007 biological regulation	-5.60177	2.63895	5.54581	27994	696	442	29	6.56109	1.17772	177|558|627|727|990|1326|1742|1813|4916|5159|5649|6363|6788|6886|7001|7043|7074|7852|9043|9623|9693|22943|50507|51561|64127|81617|84962|256987|266740	AGER|AXL|BDNF|C5|CDC6|MAP3K8|DLG4|DRD2|NTRK3|PDGFRB|RELN|CCL19|STK3|TAL1|PRDX2|TGFB3|TIAM1|CXCR4|SPAG9|TCL1B|RAPGEF2|DKK1|NOX4|IL23A|NOD2|CAB39L|AJUBA|SERINC5|MAGEA2B	-3.12641	0	20	0	0	-6.20601	4.98139
1	-5.49374	GO:0043405	M1	1	0	GO Biological Processes	19	regulation of MAP kinase activity	19_GO:0023052 signaling	-5.49374	3.4679	5.85906	27994	347	442	19	4.29864	0.964747	177|727|1326|4763|4916|5159|6363|6422|7001|7043|7074|7852|9043|9479|22943|50507|51755|64127|84962	AGER|C5|MAP3K8|NF1|NTRK3|PDGFRB|CCL19|SFRP1|PRDX2|TGFB3|TIAM1|CXCR4|SPAG9|MAPK8IP1|DKK1|NOX4|CDK12|NOD2|AJUBA	-3.04716	0	20	0	0	-6.20601	4.98139
1	-4.59084	GO:0043406	M1	1	0	GO Biological Processes	19	positive regulation of MAP kinase activity	19_GO:0048518 positive regulation of biological process	-4.59084	3.55814	5.3197	27994	267	442	15	3.39367	0.861244	177|727|1326|4916|5159|6363|7001|7043|7074|7852|9043|22943|50507|64127|84962	AGER|C5|MAP3K8|NTRK3|PDGFRB|CCL19|PRDX2|TGFB3|TIAM1|CXCR4|SPAG9|DKK1|NOX4|NOD2|AJUBA	-2.42529	0	20	0	0	-6.20601	4.98139
1	-4.51197	GO:0043410	M1	1	0	GO Biological Processes	19	positive regulation of MAPK cascade	19_GO:0048518 positive regulation of biological process	-4.51197	2.61997	4.88682	27994	556	442	23	5.20362	1.05642	177|727|1326|1813|3569|4035|4916|5159|6363|6788|7001|7043|7074|7852|8829|9043|9479|9693|22943|50507|64127|80149|84962	AGER|C5|MAP3K8|DRD2|IL6|LRP1|NTRK3|PDGFRB|CCL19|STK3|PRDX2|TGFB3|TIAM1|CXCR4|NRP1|SPAG9|MAPK8IP1|RAPGEF2|DKK1|NOX4|NOD2|ZC3H12A|AJUBA	-2.37376	0	20	0	0	-6.20601	4.98139
1	-4.07207	GO:0043408	M1	1	0	GO Biological Processes	19	regulation of MAPK cascade	19_GO:0023052 signaling	-4.07207	2.25599	4.44026	27994	758	442	27	6.1086	1.13913	177|727|1326|1813|3569|4035|4763|4916|5159|5911|6363|6422|6788|7001|7043|7074|7852|8829|9043|9479|9693|22943|50507|51755|64127|80149|84962	AGER|C5|MAP3K8|DRD2|IL6|LRP1|NF1|NTRK3|PDGFRB|RAP2A|CCL19|SFRP1|STK3|PRDX2|TGFB3|TIAM1|CXCR4|NRP1|SPAG9|MAPK8IP1|RAPGEF2|DKK1|NOX4|CDK12|NOD2|ZC3H12A|AJUBA	-2.05727	0	20	0	0	-6.20601	4.98139
1	-3.27729	GO:0043506	M1	1	0	GO Biological Processes	19	regulation of JUN kinase activity	19_GO:0023052 signaling	-3.27729	4.98139	4.76484	27994	89	442	7	1.58371	0.593827	177|6363|6422|7074|9043|9479|22943	AGER|CCL19|SFRP1|TIAM1|SPAG9|MAPK8IP1|DKK1	-1.52083	0	20	0	0	-6.20601	4.98139
1	-3.1524	GO:0080135	M1	1	0	GO Biological Processes	19	regulation of cellular response to stress	19_GO:0050896 response to stimulus	-3.1524	2.03518	3.70897	27994	778	442	25	5.65611	1.09876	177|604|947|2896|3337|4035|4916|5396|5911|6363|6421|6422|6788|7074|8451|9043|9479|10018|22943|23347|55100|64127|80149|84962|151987	AGER|BCL6|CD34|GRN|DNAJB1|LRP1|NTRK3|PRRX1|RAP2A|CCL19|SFPQ|SFRP1|STK3|TIAM1|CUL4A|SPAG9|MAPK8IP1|BCL2L11|DKK1|SMCHD1|WDR70|NOD2|ZC3H12A|AJUBA|PPP4R2	-1.43089	0	20	0	0	-6.20601	4.98139
1	-3.13853	GO:0051403	M1	1	0	GO Biological Processes	19	stress-activated MAPK cascade	19_GO:0023052 signaling	-3.13853	2.85886	4.01621	27994	288	442	13	2.94118	0.80365	177|1326|4790|5911|6363|6422|6788|7074|9043|9479|22943|64127|80149	AGER|MAP3K8|NFKB1|RAP2A|CCL19|SFRP1|STK3|TIAM1|SPAG9|MAPK8IP1|DKK1|NOD2|ZC3H12A	-1.42014	0	20	0	0	-6.20601	4.98139
1	-3.12035	GO:0046328	M1	1	0	GO Biological Processes	19	regulation of JNK cascade	19_GO:0023052 signaling	-3.12035	3.4235	4.18887	27994	185	442	10	2.26244	0.707308	177|5911|6363|6422|6788|7074|9043|9479|22943|64127	AGER|RAP2A|CCL19|SFRP1|STK3|TIAM1|SPAG9|MAPK8IP1|DKK1|NOD2	-1.40811	0	20	0	0	-6.20601	4.98139
1	-2.95052	GO:0031098	M1	1	0	GO Biological Processes	19	stress-activated protein kinase signaling cascade	19_GO:0023052 signaling	-2.95052	2.72633	3.82041	27994	302	442	13	2.94118	0.80365	177|1326|4790|5911|6363|6422|6788|7074|9043|9479|22943|64127|80149	AGER|MAP3K8|NFKB1|RAP2A|CCL19|SFRP1|STK3|TIAM1|SPAG9|MAPK8IP1|DKK1|NOD2|ZC3H12A	-1.2977	0	20	0	0	-6.20601	4.98139
1	-2.79941	GO:0032874	M1	1	0	GO Biological Processes	19	positive regulation of stress-activated MAPK cascade	19_GO:0048518 positive regulation of biological process	-2.79941	3.35302	3.89762	27994	170	442	9	2.0362	0.671787	177|6363|6788|7074|9043|9479|22943|64127|80149	AGER|CCL19|STK3|TIAM1|SPAG9|MAPK8IP1|DKK1|NOD2|ZC3H12A	-1.20382	0	20	0	0	-6.20601	4.98139
1	-2.79205	GO:0046330	M1	1	0	GO Biological Processes	19	positive regulation of JNK cascade	19_GO:0048518 positive regulation of biological process	-2.79205	3.67159	3.98482	27994	138	442	8	1.80995	0.634098	177|6363|6788|7074|9043|9479|22943|64127	AGER|CCL19|STK3|TIAM1|SPAG9|MAPK8IP1|DKK1|NOD2	-1.19865	0	20	0	0	-6.20601	4.98139
1	-2.79191	GO:0032872	M1	1	0	GO Biological Processes	19	regulation of stress-activated MAPK cascade	19_GO:0023052 signaling	-2.79191	2.90285	3.74978	27994	240	442	11	2.48869	0.740972	177|5911|6363|6422|6788|7074|9043|9479|22943|64127|80149	AGER|RAP2A|CCL19|SFRP1|STK3|TIAM1|SPAG9|MAPK8IP1|DKK1|NOD2|ZC3H12A	-1.19865	0	20	0	0	-6.20601	4.98139
1	-2.76449	GO:0070304	M1	1	0	GO Biological Processes	19	positive regulation of stress-activated protein kinase signaling cascade	19_GO:0048518 positive regulation of biological process	-2.76449	3.31403	3.85566	27994	172	442	9	2.0362	0.671787	177|6363|6788|7074|9043|9479|22943|64127|80149	AGER|CCL19|STK3|TIAM1|SPAG9|MAPK8IP1|DKK1|NOD2|ZC3H12A	-1.17643	0	20	0	0	-6.20601	4.98139
1	-2.74942	GO:0070302	M1	1	0	GO Biological Processes	19	regulation of stress-activated protein kinase signaling cascade	19_GO:0023052 signaling	-2.74942	2.86701	3.70228	27994	243	442	11	2.48869	0.740972	177|5911|6363|6422|6788|7074|9043|9479|22943|64127|80149	AGER|RAP2A|CCL19|SFRP1|STK3|TIAM1|SPAG9|MAPK8IP1|DKK1|NOD2|ZC3H12A	-1.16536	0	20	0	0	-6.20601	4.98139
1	-2.64728	GO:0007254	M1	1	0	GO Biological Processes	19	JNK cascade	19_GO:0023052 signaling	-2.64728	2.95957	3.6447	27994	214	442	10	2.26244	0.707308	177|5911|6363|6422|6788|7074|9043|9479|22943|64127	AGER|RAP2A|CCL19|SFRP1|STK3|TIAM1|SPAG9|MAPK8IP1|DKK1|NOD2	-1.09902	0	20	0	0	-6.20601	4.98139
1	-2.57478	GO:0070374	M1	1	0	GO Biological Processes	19	positive regulation of ERK1 and ERK2 cascade	19_GO:0048518 positive regulation of biological process	-2.57478	2.892	3.56021	27994	219	442	10	2.26244	0.707308	177|1813|4035|4916|5159|6363|8829|9693|50507|64127	AGER|DRD2|LRP1|NTRK3|PDGFRB|CCL19|NRP1|RAPGEF2|NOX4|NOD2	-1.04773	0	20	0	0	-6.20601	4.98139
1	-2.44458	GO:0000187	M1	1	0	GO Biological Processes	19	activation of MAPK activity	19_GO:0048518 positive regulation of biological process	-2.44458	3.22725	3.5446	27994	157	442	8	1.80995	0.634098	727|4916|6363|7001|7043|7852|9043|64127	C5|NTRK3|CCL19|PRDX2|TGFB3|CXCR4|SPAG9|NOD2	-0.95981	0	20	0	0	-6.20601	4.98139
1	-2.19833	GO:0043507	M1	1	0	GO Biological Processes	19	positive regulation of JUN kinase activity	19_GO:0048518 positive regulation of biological process	-2.19833	4.27938	3.57774	27994	74	442	5	1.13122	0.503028	177|6363|7074|9043|22943	AGER|CCL19|TIAM1|SPAG9|DKK1	-0.803629	0	20	0	0	-6.20601	4.98139
1	-2.17004	GO:0032147	M1	1	0	GO Biological Processes	19	activation of protein kinase activity	19_GO:0048518 positive regulation of biological process	-2.17004	2.29613	3.00449	27994	331	442	12	2.71493	0.773021	727|1326|1813|4916|6363|6788|7001|7043|7852|9043|51561|64127	C5|MAP3K8|DRD2|NTRK3|CCL19|STK3|PRDX2|TGFB3|CXCR4|SPAG9|IL23A|NOD2	-0.783359	0	20	0	0	-6.20601	4.98139
1	-2.16008	GO:0070371	M1	1	0	GO Biological Processes	19	ERK1 and ERK2 cascade	19_GO:0023052 signaling	-2.16008	2.28921	2.99303	27994	332	442	12	2.71493	0.773021	177|1813|4035|4916|5159|5469|6363|7074|8829|9693|50507|64127	AGER|DRD2|LRP1|NTRK3|PDGFRB|MED1|CCL19|TIAM1|NRP1|RAPGEF2|NOX4|NOD2	-0.778358	0	20	0	0	-6.20601	4.98139
1	-6.13819	GO:0072657	M1	1	0	GO Biological Processes	19	protein localization to membrane	19_GO:0051179 localization	-6.13819	2.80843	5.9272	27994	654	442	29	6.56109	1.17772	177|999|1742|1855|4035|4323|5174|5649|5911|6138|6203|6235|6711|7074|8546|9693|10018|10133|10791|26003|26119|57217|64422|83871|131578|145567|163882|340348|375323	AGER|CDH1|DLG4|DVL1|LRP1|MMP14|PDZK1|RELN|RAP2A|RPL15|RPS9|RPS29|SPTBN1|TIAM1|AP3B1|RAPGEF2|BCL2L11|OPTN|VAMP5|GORASP2|LDLRAP1|TTC7A|ATG3|RAB34|LRRC15|TTC7B|CNST|TSPAN33|LHFPL4	-3.44125	0	21	1	1	-6.13819	7.53986
1	-5.7361	GO:1990778	M1	1	0	GO Biological Processes	19	protein localization to cell periphery	19_GO:0051179 localization	-5.7361	3.60288	6.06123	27994	334	442	19	4.29864	0.964747	999|2037|4035|4323|5174|5911|6711|9693|10133|10791|26003|26119|57217|83871|89958|131578|145567|163882|340348	CDH1|EPB41L2|LRP1|MMP14|PDZK1|RAP2A|SPTBN1|RAPGEF2|OPTN|VAMP5|GORASP2|LDLRAP1|TTC7A|RAB34|SAPCD2|LRRC15|TTC7B|CNST|TSPAN33	-3.21891	0	21	0	0	-6.13819	7.53986
1	-5.5101	GO:0072659	M1	1	0	GO Biological Processes	19	protein localization to plasma membrane	19_GO:0051179 localization	-5.5101	3.80457	6.00609	27994	283	442	17	3.84615	0.914714	999|4035|4323|5174|5911|6711|9693|10133|10791|26003|26119|57217|83871|131578|145567|163882|340348	CDH1|LRP1|MMP14|PDZK1|RAP2A|SPTBN1|RAPGEF2|OPTN|VAMP5|GORASP2|LDLRAP1|TTC7A|RAB34|LRRC15|TTC7B|CNST|TSPAN33	-3.05635	0	21	0	0	-6.13819	7.53986
1	-3.36026	GO:0061951	M1	1	0	GO Biological Processes	19	establishment of protein localization to plasma membrane	19_GO:0051179 localization	-3.36026	6.12918	5.12097	27994	62	442	6	1.35747	0.550409	6711|10133|10791|26003|83871|163882	SPTBN1|OPTN|VAMP5|GORASP2|RAB34|CNST	-1.57672	0	21	0	0	-6.13819	7.53986
1	-3.29724	GO:0043001	M1	1	0	GO Biological Processes	19	Golgi to plasma membrane protein transport	19_GO:0051179 localization	-3.29724	7.53986	5.37212	27994	42	442	5	1.13122	0.503028	6711|10133|10791|83871|163882	SPTBN1|OPTN|VAMP5|RAB34|CNST	-1.53333	0	21	0	0	-6.13819	7.53986
1	-3.11449	GO:1904375	M1	1	0	GO Biological Processes	19	regulation of protein localization to cell periphery	19_GO:0051179 localization	-3.11449	4.11934	4.39135	27994	123	442	8	1.80995	0.634098	2037|4035|4323|6711|26119|89958|131578|163882	EPB41L2|LRP1|MMP14|SPTBN1|LDLRAP1|SAPCD2|LRRC15|CNST	-1.4047	0	21	0	0	-6.13819	7.53986
1	-2.5278	GO:0006893	M1	1	0	GO Biological Processes	19	Golgi to plasma membrane transport	19_GO:0051179 localization	-2.5278	5.10765	4.10107	27994	62	442	5	1.13122	0.503028	6711|10133|10791|83871|163882	SPTBN1|OPTN|VAMP5|RAB34|CNST	-1.01787	0	21	0	0	-6.13819	7.53986
1	-2.45734	GO:0090150	M1	1	0	GO Biological Processes	19	establishment of protein localization to membrane	19_GO:0051179 localization	-2.45734	2.39347	3.29373	27994	344	442	13	2.94118	0.80365	5174|6138|6203|6235|6711|8546|10018|10133|10791|26003|64422|83871|163882	PDZK1|RPL15|RPS9|RPS29|SPTBN1|AP3B1|BCL2L11|OPTN|VAMP5|GORASP2|ATG3|RAB34|CNST	-0.969389	0	21	0	0	-6.13819	7.53986
1	-2.24827	GO:1903076	M1	1	0	GO Biological Processes	19	regulation of protein localization to plasma membrane	19_GO:0051179 localization	-2.24827	3.72558	3.49284	27994	102	442	6	1.35747	0.550409	4035|4323|6711|26119|131578|163882	LRP1|MMP14|SPTBN1|LDLRAP1|LRRC15|CNST	-0.834375	0	21	0	0	-6.13819	7.53986
1	-2.16822	GO:0006892	M1	1	0	GO Biological Processes	19	post-Golgi vesicle-mediated transport	19_GO:0051179 localization	-2.16822	3.58499	3.37725	27994	106	442	6	1.35747	0.550409	6711|9570|10133|10791|83871|163882	SPTBN1|GOSR2|OPTN|VAMP5|RAB34|CNST	-0.782623	0	21	0	0	-6.13819	7.53986
1	-6.10482	ko05166	M1	1	0	KEGG Pathway	24	HTLV-I infection		-6.10482	4.20583	6.52653	27994	256	442	17	3.84615	0.914714	292|1855|2113|2535|3133|3569|3716|4775|4790|5159|6688|7043|7416|7475|7478|8295|8829	SLC25A5|DVL1|ETS1|FZD2|HLA-E|IL6|JAK1|NFATC3|NFKB1|PDGFRB|SPI1|TGFB3|VDAC1|WNT6|WNT8A|TRRAP|NRP1	-3.41638	0	22	1	1	-6.10482	4.39317
1	-5.89566	hsa05166	M1	1	0	KEGG Pathway	24	Human T-cell leukemia virus 1 infection		-5.89566	3.8645	6.26451	27994	295	442	18	4.0724	0.940125	292|1855|2113|2535|3133|3569|3716|4775|4790|5159|6688|7043|7416|7475|7478|8295|8829|9700	SLC25A5|DVL1|ETS1|FZD2|HLA-E|IL6|JAK1|NFATC3|NFKB1|PDGFRB|SPI1|TGFB3|VDAC1|WNT6|WNT8A|TRRAP|NRP1|ESPL1	-3.30491	0	22	0	0	-6.10482	4.39317
1	-5.71568	hsa05200	M1	1	0	KEGG Pathway	24	Pathways in cancer		-5.71568	2.86384	5.71973	27994	575	442	26	5.88235	1.11918	613|999|1284|1285|1855|2113|2535|3280|3567|3569|3592|3716|4313|4318|4790|5159|5332|6688|7043|7475|7478|7852|10018|10928|51561|51806	BCR|CDH1|COL4A2|COL4A3|DVL1|ETS1|FZD2|HES1|IL5|IL6|IL12A|JAK1|MMP2|MMP9|NFKB1|PDGFRB|PLCB4|SPI1|TGFB3|WNT6|WNT8A|CXCR4|BCL2L11|RALBP1|IL23A|CALML5	-3.21288	0	22	0	0	-6.10482	4.39317
1	-4.67131	hsa04218	M1	1	0	KEGG Pathway	24	cellular senescence		-4.67131	4.39317	5.67024	27994	173	442	12	2.71493	0.773021	292|2113|3133|3569|4775|4790|5054|7043|7416|51806|54822|90550	SLC25A5|ETS1|HLA-E|IL6|NFATC3|NFKB1|SERPINE1|TGFB3|VDAC1|CALML5|TRPM7|MCU	-2.47012	0	22	0	0	-6.10482	4.39317
1	-3.27333	hsa05165	M1	1	0	KEGG Pathway	24	human papillomavirus infection		-3.27333	2.69893	4.06276	27994	352	442	15	3.39367	0.861244	1284|1285|1292|1855|2535|3133|3280|3716|4790|5159|5649|7475|7478|7837|245973	COL4A2|COL4A3|COL6A2|DVL1|FZD2|HLA-E|HES1|JAK1|NFKB1|PDGFRB|RELN|WNT6|WNT8A|PXDN|ATP6V1C2	-1.51771	0	22	0	0	-6.10482	4.39317
1	-2.41404	hsa05167	M1	1	0	KEGG Pathway	24	kaposi sarcoma-associated herpesvirus infection		-2.41404	2.93821	3.43115	27994	194	442	9	2.0362	0.671787	3133|3569|3716|4775|4790|8678|51806|57472|64422	HLA-E|IL6|JAK1|NFATC3|NFKB1|BECN1|CALML5|CNOT6|ATG3	-0.936017	0	22	0	0	-6.10482	4.39317
1	-5.9698	GO:0002444	M1	1	0	GO Biological Processes	19	myeloid leukocyte mediated immunity	19_GO:0002376 immune system process	-5.9698	2.95638	5.90708	27994	557	442	26	5.88235	1.11918	30|353|613|1832|2896|3133|3569|3837|4318|4790|5272|5689|5719|5806|5836|8694|8723|10092|10417|22931|23385|25797|51806|55361|196527|374395	ACAA1|APRT|BCR|DSP|GRN|HLA-E|IL6|KPNB1|MMP9|NFKB1|SERPINB9|PSMB1|PSMD13|PTX3|PYGL|DGAT1|SNX4|ARPC5|SPON2|RAB18|NCSTN|QPCT|CALML5|PI4K2A|ANO6|TMEM179B	-3.34076	0	23	1	1	-5.9698	5.10765
1	-5.75161	GO:0002263	M1	1	0	GO Biological Processes	19	cell activation involved in immune response	19_GO:0002376 immune system process	-5.75161	2.63164	5.62593	27994	722	442	30	6.78733	1.1964	30|353|538|604|613|1832|2896|3569|3837|4035|4318|4790|5689|5719|5806|5836|6363|6830|8694|8723|10092|22931|23385|25797|51561|51806|55361|80149|196527|374395	ACAA1|APRT|ATP7A|BCL6|BCR|DSP|GRN|IL6|KPNB1|LRP1|MMP9|NFKB1|PSMB1|PSMD13|PTX3|PYGL|CCL19|SUPT6H|DGAT1|SNX4|ARPC5|RAB18|NCSTN|QPCT|IL23A|CALML5|PI4K2A|ZC3H12A|ANO6|TMEM179B	-3.2295	0	23	0	0	-5.9698	5.10765
1	-5.34027	GO:0002366	M1	1	0	GO Biological Processes	19	leukocyte activation involved in immune response	19_GO:0002376 immune system process	-5.34027	2.55809	5.35703	27994	718	442	29	6.56109	1.17772	30|353|538|604|613|1832|2896|3569|3837|4318|4790|5689|5719|5806|5836|6363|6830|8694|8723|10092|22931|23385|25797|51561|51806|55361|80149|196527|374395	ACAA1|APRT|ATP7A|BCL6|BCR|DSP|GRN|IL6|KPNB1|MMP9|NFKB1|PSMB1|PSMD13|PTX3|PYGL|CCL19|SUPT6H|DGAT1|SNX4|ARPC5|RAB18|NCSTN|QPCT|IL23A|CALML5|PI4K2A|ZC3H12A|ANO6|TMEM179B	-2.95468	0	23	0	0	-5.9698	5.10765
1	-5.32784	GO:0045055	M1	1	0	GO Biological Processes	19	regulated exocytosis	19_GO:0051179 localization	-5.32784	2.46038	5.30118	27994	798	442	31	7.01357	1.2147	30|353|613|1138|1813|1832|1855|2896|3837|4318|4790|5054|5689|5719|5806|5836|6678|7043|8694|8723|8867|10092|22931|23052|23385|23621|25797|51806|55361|196527|374395	ACAA1|APRT|BCR|CHRNA5|DRD2|DSP|DVL1|GRN|KPNB1|MMP9|NFKB1|SERPINE1|PSMB1|PSMD13|PTX3|PYGL|SPARC|TGFB3|DGAT1|SNX4|SYNJ1|ARPC5|RAB18|ENDOD1|NCSTN|BACE1|QPCT|CALML5|PI4K2A|ANO6|TMEM179B	-2.95468	0	23	0	0	-5.9698	5.10765
1	-5.06286	GO:0002274	M1	1	0	GO Biological Processes	19	myeloid leukocyte activation	19_GO:0002376 immune system process	-5.06286	2.57536	5.2036	27994	664	442	27	6.1086	1.13913	30|177|353|399|613|1832|2896|3569|3837|4318|4790|5689|5719|5806|5836|6688|8694|8723|10092|22931|23385|25797|51806|55361|80149|196527|374395	ACAA1|AGER|APRT|RHOH|BCR|DSP|GRN|IL6|KPNB1|MMP9|NFKB1|PSMB1|PSMD13|PTX3|PYGL|SPI1|DGAT1|SNX4|ARPC5|RAB18|NCSTN|QPCT|CALML5|PI4K2A|ZC3H12A|ANO6|TMEM179B	-2.75161	0	23	0	0	-5.9698	5.10765
1	-4.25522	GO:0043299	M1	1	0	GO Biological Processes	19	leukocyte degranulation	19_GO:0002376 immune system process	-4.25522	2.5851	4.7065	27994	539	442	22	4.97738	1.03443	30|353|613|1832|2896|3837|4318|4790|5689|5719|5806|5836|8694|8723|10092|22931|23385|25797|51806|55361|196527|374395	ACAA1|APRT|BCR|DSP|GRN|KPNB1|MMP9|NFKB1|PSMB1|PSMD13|PTX3|PYGL|DGAT1|SNX4|ARPC5|RAB18|NCSTN|QPCT|CALML5|PI4K2A|ANO6|TMEM179B	-2.18831	0	23	0	0	-5.9698	5.10765
1	-4.23863	GO:0002446	M1	1	0	GO Biological Processes	19	neutrophil mediated immunity	19_GO:0002376 immune system process	-4.23863	2.64947	4.72336	27994	502	442	21	4.75113	1.01185	30|353|613|1832|2896|3569|3837|4318|4790|5689|5719|5806|5836|8694|10092|22931|23385|25797|51806|196527|374395	ACAA1|APRT|BCR|DSP|GRN|IL6|KPNB1|MMP9|NFKB1|PSMB1|PSMD13|PTX3|PYGL|DGAT1|ARPC5|RAB18|NCSTN|QPCT|CALML5|ANO6|TMEM179B	-2.18029	0	23	0	0	-5.9698	5.10765
1	-4.15357	GO:0036230	M1	1	0	GO Biological Processes	19	granulocyte activation	19_GO:0002376 immune system process	-4.15357	2.61303	4.65171	27994	509	442	21	4.75113	1.01185	30|353|613|1832|2896|3837|4318|4790|5689|5719|5806|5836|8694|10092|22931|23385|25797|51806|55361|196527|374395	ACAA1|APRT|BCR|DSP|GRN|KPNB1|MMP9|NFKB1|PSMB1|PSMD13|PTX3|PYGL|DGAT1|ARPC5|RAB18|NCSTN|QPCT|CALML5|PI4K2A|ANO6|TMEM179B	-2.11674	0	23	0	0	-5.9698	5.10765
1	-4.11584	GO:0002275	M1	1	0	GO Biological Processes	19	myeloid cell activation involved in immune response	19_GO:0002376 immune system process	-4.11584	2.5288	4.59059	27994	551	442	22	4.97738	1.03443	30|353|613|1832|2896|3837|4318|4790|5689|5719|5806|5836|8694|8723|10092|22931|23385|25797|51806|55361|196527|374395	ACAA1|APRT|BCR|DSP|GRN|KPNB1|MMP9|NFKB1|PSMB1|PSMD13|PTX3|PYGL|DGAT1|SNX4|ARPC5|RAB18|NCSTN|QPCT|CALML5|PI4K2A|ANO6|TMEM179B	-2.09016	0	23	0	0	-5.9698	5.10765
1	-3.95324	GO:0060205	M1	1	0	GO Cellular Components	20	cytoplasmic vesicle lumen		-3.95324	2.98926	4.66727	27994	339	442	16	3.61991	0.888447	30|353|2695|2896|3837|4790|5054|5689|5719|5806|5836|6678|7043|10092|23621|25797	ACAA1|APRT|GIP|GRN|KPNB1|NFKB1|SERPINE1|PSMB1|PSMD13|PTX3|PYGL|SPARC|TGFB3|ARPC5|BACE1|QPCT	-1.9752	0	23	0	0	-5.9698	5.10765
1	-3.94449	GO:0043312	M1	1	0	GO Biological Processes	19	neutrophil degranulation	19_GO:0002376 immune system process	-3.94449	2.59569	4.50406	27994	488	442	20	4.52489	0.988639	30|353|613|1832|2896|3837|4318|4790|5689|5719|5806|5836|8694|10092|22931|23385|25797|51806|196527|374395	ACAA1|APRT|BCR|DSP|GRN|KPNB1|MMP9|NFKB1|PSMB1|PSMD13|PTX3|PYGL|DGAT1|ARPC5|RAB18|NCSTN|QPCT|CALML5|ANO6|TMEM179B	-1.96786	0	23	0	0	-5.9698	5.10765
1	-3.9385	GO:0031983	M1	1	0	GO Cellular Components	20	vesicle lumen		-3.9385	2.98046	4.65357	27994	340	442	16	3.61991	0.888447	30|353|2695|2896|3837|4790|5054|5689|5719|5806|5836|6678|7043|10092|23621|25797	ACAA1|APRT|GIP|GRN|KPNB1|NFKB1|SERPINE1|PSMB1|PSMD13|PTX3|PYGL|SPARC|TGFB3|ARPC5|BACE1|QPCT	-1.96694	0	23	0	0	-5.9698	5.10765
1	-3.90893	GO:0002283	M1	1	0	GO Biological Processes	19	neutrophil activation involved in immune response	19_GO:0002376 immune system process	-3.90893	2.57983	4.47322	27994	491	442	20	4.52489	0.988639	30|353|613|1832|2896|3837|4318|4790|5689|5719|5806|5836|8694|10092|22931|23385|25797|51806|196527|374395	ACAA1|APRT|BCR|DSP|GRN|KPNB1|MMP9|NFKB1|PSMB1|PSMD13|PTX3|PYGL|DGAT1|ARPC5|RAB18|NCSTN|QPCT|CALML5|ANO6|TMEM179B	-1.94873	0	23	0	0	-5.9698	5.10765
1	-3.77002	GO:0042119	M1	1	0	GO Biological Processes	19	neutrophil activation	19_GO:0002376 immune system process	-3.77002	2.51828	4.35212	27994	503	442	20	4.52489	0.988639	30|353|613|1832|2896|3837|4318|4790|5689|5719|5806|5836|8694|10092|22931|23385|25797|51806|196527|374395	ACAA1|APRT|BCR|DSP|GRN|KPNB1|MMP9|NFKB1|PSMB1|PSMD13|PTX3|PYGL|DGAT1|ARPC5|RAB18|NCSTN|QPCT|CALML5|ANO6|TMEM179B	-1.84501	0	23	0	0	-5.9698	5.10765
1	-3.6809	GO:0034774	M1	1	0	GO Cellular Components	20	secretory granule lumen		-3.6809	2.95038	4.45848	27994	322	442	15	3.39367	0.861244	30|353|2695|2896|3837|4790|5054|5689|5719|5806|5836|6678|7043|10092|25797	ACAA1|APRT|GIP|GRN|KPNB1|NFKB1|SERPINE1|PSMB1|PSMD13|PTX3|PYGL|SPARC|TGFB3|ARPC5|QPCT	-1.78368	0	23	0	0	-5.9698	5.10765
1	-3.58574	R-HSA-6798695	M1	1	0	Reactome Gene Sets	6	Neutrophil degranulation		-3.58574	2.507	4.21811	27994	480	442	19	4.29864	0.964747	30|353|1832|2896|3837|4318|4790|5689|5719|5806|5836|8694|10092|22931|23385|25797|51806|196527|374395	ACAA1|APRT|DSP|GRN|KPNB1|MMP9|NFKB1|PSMB1|PSMD13|PTX3|PYGL|DGAT1|ARPC5|RAB18|NCSTN|QPCT|CALML5|ANO6|TMEM179B	-1.72982	0	23	0	0	-5.9698	5.10765
1	-3.12035	GO:0101002	M1	1	0	GO Cellular Components	20	ficolin-1-rich granule		-3.12035	3.4235	4.18887	27994	185	442	10	2.26244	0.707308	1832|3837|4318|5689|5719|5836|10092|25797|51806|374395	DSP|KPNB1|MMP9|PSMB1|PSMD13|PYGL|ARPC5|QPCT|CALML5|TMEM179B	-1.40811	0	23	0	0	-5.9698	5.10765
1	-3.09144	GO:1904813	M1	1	0	GO Cellular Components	20	ficolin-1-rich granule lumen		-3.09144	4.08612	4.36229	27994	124	442	8	1.80995	0.634098	3837|4318|5689|5719|5836|10092|25797|51806	KPNB1|MMP9|PSMB1|PSMD13|PYGL|ARPC5|QPCT|CALML5	-1.39349	0	23	0	0	-5.9698	5.10765
1	-2.5278	GO:0035580	M1	1	0	GO Cellular Components	20	specific granule lumen		-2.5278	5.10765	4.10107	27994	62	442	5	1.13122	0.503028	30|3837|4790|5806|25797	ACAA1|KPNB1|NFKB1|PTX3|QPCT	-1.01787	0	23	0	0	-5.9698	5.10765
1	-5.96224	GO:0043025	M1	1	0	GO Cellular Components	20	neuronal cell body		-5.96224	3.03328	5.93945	27994	522	442	25	5.65611	1.09876	214|477|538|547|1813|1855|2317|2695|3337|3359|3759|4035|5796|6780|7043|7074|8829|9693|11346|22997|23621|54464|55361|57471|66008	ALCAM|ATP1A2|ATP7A|KIF1A|DRD2|DVL1|FLNB|GIP|DNAJB1|HTR3A|KCNJ2|LRP1|PTPRK|STAU1|TGFB3|TIAM1|NRP1|RAPGEF2|SYNPO|IGSF9B|BACE1|XRN1|PI4K2A|ERMN|TRAK2	-3.34076	0	24	1	1	-5.96224	3.15797
1	-5.79317	GO:0030425	M1	1	0	GO Cellular Components	20	dendrite		-5.79317	2.75797	5.71202	27994	643	442	28	6.33484	1.15863	214|477|547|613|627|1742|1813|1855|3337|3759|4035|4763|5332|5649|5796|6421|6780|7074|9479|10401|10752|11346|22997|23621|54464|55361|66008|375323	ALCAM|ATP1A2|KIF1A|BCR|BDNF|DLG4|DRD2|DVL1|DNAJB1|KCNJ2|LRP1|NF1|PLCB4|RELN|PTPRK|SFPQ|STAU1|TIAM1|MAPK8IP1|PIAS3|CHL1|SYNPO|IGSF9B|BACE1|XRN1|PI4K2A|TRAK2|LHFPL4	-3.2404	0	24	0	0	-5.96224	3.15797
1	-5.76717	GO:0097447	M1	1	0	GO Cellular Components	20	dendritic tree		-5.76717	2.74942	5.69328	27994	645	442	28	6.33484	1.15863	214|477|547|613|627|1742|1813|1855|3337|3759|4035|4763|5332|5649|5796|6421|6780|7074|9479|10401|10752|11346|22997|23621|54464|55361|66008|375323	ALCAM|ATP1A2|KIF1A|BCR|BDNF|DLG4|DRD2|DVL1|DNAJB1|KCNJ2|LRP1|NF1|PLCB4|RELN|PTPRK|SFPQ|STAU1|TIAM1|MAPK8IP1|PIAS3|CHL1|SYNPO|IGSF9B|BACE1|XRN1|PI4K2A|TRAK2|LHFPL4	-3.23347	0	24	0	0	-5.96224	3.15797
1	-5.48631	GO:0044297	M1	1	0	GO Cellular Components	20	cell body		-5.48631	2.7816	5.54931	27994	592	442	26	5.88235	1.11918	214|477|538|547|1813|1855|2317|2695|3337|3359|3759|4035|5796|6780|7043|7074|8829|9479|9693|11346|22997|23621|54464|55361|57471|66008	ALCAM|ATP1A2|ATP7A|KIF1A|DRD2|DVL1|FLNB|GIP|DNAJB1|HTR3A|KCNJ2|LRP1|PTPRK|STAU1|TGFB3|TIAM1|NRP1|MAPK8IP1|RAPGEF2|SYNPO|IGSF9B|BACE1|XRN1|PI4K2A|ERMN|TRAK2	-3.04503	0	24	0	0	-5.96224	3.15797
1	-5.34006	GO:0098794	M1	1	0	GO Cellular Components	20	postsynapse		-5.34006	2.66777	5.41031	27994	641	442	27	6.1086	1.13913	177|477|547|613|627|999|1138|1742|1813|1855|1994|3337|3359|3759|4035|4916|5332|6711|7074|8829|11346|22997|23345|25978|57622|347730|375323	AGER|ATP1A2|KIF1A|BCR|BDNF|CDH1|CHRNA5|DLG4|DRD2|DVL1|ELAVL1|DNAJB1|HTR3A|KCNJ2|LRP1|NTRK3|PLCB4|SPTBN1|TIAM1|NRP1|SYNPO|IGSF9B|SYNE1|CHMP2B|LRFN1|LRRTM1|LHFPL4	-2.95468	0	24	0	0	-5.96224	3.15797
1	-4.68684	GO:0098978	M1	1	0	GO Cellular Components	20	glutamatergic synapse		-4.68684	3.15797	5.2269	27994	361	442	18	4.0724	0.940125	613|999|1742|1813|1855|1994|3337|3359|4916|5332|6678|6711|6780|7074|8829|11346|25978|347730	BCR|CDH1|DLG4|DRD2|DVL1|ELAVL1|DNAJB1|HTR3A|NTRK3|PLCB4|SPARC|SPTBN1|STAU1|TIAM1|NRP1|SYNPO|CHMP2B|LRRTM1	-2.48108	0	24	0	0	-5.96224	3.15797
1	-2.51928	GO:0043197	M1	1	0	GO Cellular Components	20	dendritic spine		-2.51928	3.0482	3.55939	27994	187	442	9	2.0362	0.671787	477|613|1742|1813|1855|3337|3759|7074|11346	ATP1A2|BCR|DLG4|DRD2|DVL1|DNAJB1|KCNJ2|TIAM1|SYNPO	-1.01126	0	24	0	0	-5.96224	3.15797
1	-2.48865	GO:0044309	M1	1	0	GO Cellular Components	20	neuron spine		-2.48865	3.01594	3.52215	27994	189	442	9	2.0362	0.671787	477|613|1742|1813|1855|3337|3759|7074|11346	ATP1A2|BCR|DLG4|DRD2|DVL1|DNAJB1|KCNJ2|TIAM1|SYNPO	-0.992416	0	24	0	0	-5.96224	3.15797
1	-2.28356	GO:0099572	M1	1	0	GO Cellular Components	20	postsynaptic specialization		-2.28356	2.28076	3.10217	27994	361	442	13	2.94118	0.80365	613|1742|1813|1855|3337|5332|6711|7074|11346|22997|25978|57622|347730	BCR|DLG4|DRD2|DVL1|DNAJB1|PLCB4|SPTBN1|TIAM1|SYNPO|IGSF9B|CHMP2B|LRFN1|LRRTM1	-0.854003	0	24	0	0	-5.96224	3.15797
1	-2.21579	GO:0098984	M1	1	0	GO Cellular Components	20	neuron to neuron synapse		-2.21579	2.23737	3.02639	27994	368	442	13	2.94118	0.80365	613|1742|1813|1855|3337|5332|6711|7074|11346|22997|23621|25978|57622	BCR|DLG4|DRD2|DVL1|DNAJB1|PLCB4|SPTBN1|TIAM1|SYNPO|IGSF9B|BACE1|CHMP2B|LRFN1	-0.811406	0	24	0	0	-5.96224	3.15797
1	-2.11102	GO:0014069	M1	1	0	GO Cellular Components	20	postsynaptic density		-2.11102	2.25525	2.9363	27994	337	442	12	2.71493	0.773021	613|1742|1813|1855|3337|5332|6711|7074|11346|22997|25978|57622	BCR|DLG4|DRD2|DVL1|DNAJB1|PLCB4|SPTBN1|TIAM1|SYNPO|IGSF9B|CHMP2B|LRFN1	-0.751673	0	24	0	0	-5.96224	3.15797
1	-2.05368	GO:0032279	M1	1	0	GO Cellular Components	20	asymmetric synapse		-2.05368	2.2158	2.86954	27994	343	442	12	2.71493	0.773021	613|1742|1813|1855|3337|5332|6711|7074|11346|22997|25978|57622	BCR|DLG4|DRD2|DVL1|DNAJB1|PLCB4|SPTBN1|TIAM1|SYNPO|IGSF9B|CHMP2B|LRFN1	-0.713785	0	24	0	0	-5.96224	3.15797
1	-5.92564	R-HSA-194315	M1	1	0	Reactome Gene Sets	6	Signaling by Rho GTPases		-5.92564	3.20154	5.99678	27994	455	442	23	5.20362	1.05642	399|613|999|1742|1855|3012|4638|4659|7074|7846|8338|8365|8968|9639|10092|10928|23421|26999|79003|84986|90627|91687|171177	RHOH|BCR|CDH1|DLG4|DVL1|H2AC8|MYLK|PPP1R12A|TIAM1|TUBA1A|H2AC20|H4C8|H3C7|ARHGEF10|ARPC5|RALBP1|ITGB3BP|CYFIP2|MIS12|ARHGAP19|STARD13|CENPL|RHOV	-3.32238	0	25	1	1	-5.92564	5.6549
1	-4.2254	R-HSA-977225	M1	1	0	Reactome Gene Sets	6	Amyloid fiber formation		-4.2254	5.22948	5.60369	27994	109	442	9	2.0362	0.671787	3012|7045|8239|8338|8365|8968|23385|23621|340348	H2AC8|TGFBI|USP9X|H2AC20|H4C8|H3C7|NCSTN|BACE1|TSPAN33	-2.17044	0	25	0	0	-5.92564	5.6549
1	-4.0327	R-HSA-9006931	M1	1	0	Reactome Gene Sets	6	Signaling by Nuclear Receptors		-4.0327	3.17733	4.79423	27994	299	442	15	3.39367	0.861244	220|3012|4313|4318|5430|5437|5469|7392|8338|8365|8854|8968|9612|23189|51523	ALDH1A3|H2AC8|MMP2|MMP9|POLR2A|POLR2H|MED1|USF2|H2AC20|H4C8|ALDH1A2|H3C7|NCOR2|KANK1|CXXC5	-2.0315	0	25	0	0	-5.92564	5.6549
1	-3.84564	R-HSA-9018519	M1	1	0	Reactome Gene Sets	6	Estrogen-dependent gene expression		-3.84564	4.22232	5.01197	27994	150	442	10	2.26244	0.707308	3012|5430|5437|5469|7392|8338|8365|8968|23189|51523	H2AC8|POLR2A|POLR2H|MED1|USF2|H2AC20|H4C8|H3C7|KANK1|CXXC5	-1.89757	0	25	0	0	-5.92564	5.6549
1	-3.61568	R-HSA-8939211	M1	1	0	Reactome Gene Sets	6	ESR-mediated signaling		-3.61568	3.40815	4.57299	27994	223	442	12	2.71493	0.773021	3012|4313|4318|5430|5437|5469|7392|8338|8365|8968|23189|51523	H2AC8|MMP2|MMP9|POLR2A|POLR2H|MED1|USF2|H2AC20|H4C8|H3C7|KANK1|CXXC5	-1.74466	0	25	0	0	-5.92564	5.6549
1	-3.60917	R-HSA-195258	M1	1	0	Reactome Gene Sets	6	RHO GTPase Effectors		-3.60917	2.90527	4.38943	27994	327	442	15	3.39367	0.861244	999|1742|1855|3012|4638|4659|7846|8338|8365|8968|10092|23421|26999|79003|91687	CDH1|DLG4|DVL1|H2AC8|MYLK|PPP1R12A|TUBA1A|H2AC20|H4C8|H3C7|ARPC5|ITGB3BP|CYFIP2|MIS12|CENPL	-1.74317	0	25	0	0	-5.92564	5.6549
1	-3.3546	R-HSA-3214847	M1	1	0	Reactome Gene Sets	6	HATs acetylate histones		-3.3546	4.01418	4.56084	27994	142	442	9	2.0362	0.671787	3012|6314|8295|8329|8338|8365|8968|10943|51230	H2AC8|ATXN7|TRRAP|H2AC13|H2AC20|H4C8|H3C7|MSL3|PHF20	-1.57644	0	25	0	0	-5.92564	5.6549
1	-3.24797	R-HSA-9616222	M1	1	0	Reactome Gene Sets	6	Transcriptional regulation of granulopoiesis		-3.24797	4.92604	4.72501	27994	90	442	7	1.58371	0.593827	688|3012|6688|6886|8338|8365|8968	KLF5|H2AC8|SPI1|TAL1|H2AC20|H4C8|H3C7	-1.49707	0	25	0	0	-5.92564	5.6549
1	-3.21228	ko05034	M1	1	0	KEGG Pathway	24	Alcoholism		-3.21228	3.5186	4.29362	27994	180	442	10	2.26244	0.707308	627|1813|3012|8329|8338|8365|8968|9759|10645|51806	BDNF|DRD2|H2AC8|H2AC13|H2AC20|H4C8|H3C7|HDAC4|CAMKK2|CALML5	-1.47405	0	25	0	0	-5.92564	5.6549
1	-3.16133	R-HSA-5617472	M1	1	0	Reactome Gene Sets	6	Activation of anterior HOX genes in hindbrain development during early embryogenesis		-3.16133	4.18743	4.45041	27994	121	442	8	1.80995	0.634098	3012|3198|5430|5437|8338|8365|8968|84962	H2AC8|HOXA1|POLR2A|POLR2H|H2AC20|H4C8|H3C7|AJUBA	-1.43442	0	25	0	0	-5.92564	5.6549
1	-3.16133	R-HSA-5619507	M1	1	0	Reactome Gene Sets	6	Activation of HOX genes during differentiation		-3.16133	4.18743	4.45041	27994	121	442	8	1.80995	0.634098	3012|3198|5430|5437|8338|8365|8968|84962	H2AC8|HOXA1|POLR2A|POLR2H|H2AC20|H4C8|H3C7|AJUBA	-1.43442	0	25	0	0	-5.92564	5.6549
1	-3.12035	hsa05034	M1	1	0	KEGG Pathway	24	Alcoholism		-3.12035	3.4235	4.18887	27994	185	442	10	2.26244	0.707308	627|1813|3012|8329|8338|8365|8968|9759|10645|51806	BDNF|DRD2|H2AC8|H2AC13|H2AC20|H4C8|H3C7|HDAC4|CAMKK2|CALML5	-1.40811	0	25	0	0	-5.92564	5.6549
1	-2.98275	R-HSA-9609646	M1	1	0	Reactome Gene Sets	6	HCMV Infection		-2.98275	3.56258	4.11727	27994	160	442	9	2.0362	0.671787	3012|4790|7846|8329|8338|8365|8968|9612|25978	H2AC8|NFKB1|TUBA1A|H2AC13|H2AC20|H4C8|H3C7|NCOR2|CHMP2B	-1.31688	0	25	0	0	-5.92564	5.6549
1	-2.95799	R-HSA-8939236	M1	1	0	Reactome Gene Sets	6	RUNX1 regulates transcription of genes involved in differentiation of HSCs		-2.95799	3.89753	4.19408	27994	130	442	8	1.80995	0.634098	3012|5689|5719|6688|6886|8338|8365|8968	H2AC8|PSMB1|PSMD13|SPI1|TAL1|H2AC20|H4C8|H3C7	-1.30097	0	25	0	0	-5.92564	5.6549
1	-2.85277	R-HSA-9609690	M1	1	0	Reactome Gene Sets	6	HCMV Early Events		-2.85277	3.75318	4.06141	27994	135	442	8	1.80995	0.634098	3012|4790|7846|8329|8338|8365|8968|9612	H2AC8|NFKB1|TUBA1A|H2AC13|H2AC20|H4C8|H3C7|NCOR2	-1.23066	0	25	0	0	-5.92564	5.6549
1	-2.80246	R-HSA-1221632	M1	1	0	Reactome Gene Sets	6	Meiotic synapsis		-2.80246	4.81024	4.29543	27994	79	442	6	1.35747	0.550409	3012|4000|8338|8365|23224|23345	H2AC8|LMNA|H2AC20|H4C8|SYNE2|SYNE1	-1.20569	0	25	0	0	-5.92564	5.6549
1	-2.72329	GO:0034508	M1	1	0	GO Biological Processes	19	centromere complex assembly	19_GO:0071840 cellular component organization or biogenesis	-2.72329	5.6549	4.41637	27994	56	442	5	1.13122	0.503028	8365|23421|51112|79003|91687	H4C8|ITGB3BP|TRAPPC12|MIS12|CENPL	-1.14769	0	25	0	0	-5.92564	5.6549
1	-2.71376	R-HSA-68875	M1	1	0	Reactome Gene Sets	6	Mitotic Prophase		-2.71376	3.56816	3.88595	27994	142	442	8	1.80995	0.634098	3012|4000|8338|8365|8968|23592|26003|79648	H2AC8|LMNA|H2AC20|H4C8|H3C7|LEMD3|GORASP2|MCPH1	-1.14102	0	25	0	0	-5.92564	5.6549
1	-2.5836	GO:0045814	M1	1	0	GO Biological Processes	19	negative regulation of gene expression, epigenetic	19_GO:0048519 negative regulation of biological process	-2.5836	3.40053	3.72122	27994	149	442	8	1.80995	0.634098	3012|6688|8329|8338|8365|8968|10943|23347	H2AC8|SPI1|H2AC13|H2AC20|H4C8|H3C7|MSL3|SMCHD1	-1.05258	0	25	0	0	-5.92564	5.6549
1	-2.5624	R-HSA-1500620	M1	1	0	Reactome Gene Sets	6	Meiosis		-2.5624	3.75715	3.80142	27994	118	442	7	1.58371	0.593827	3012|4000|8338|8365|8968|23224|23345	H2AC8|LMNA|H2AC20|H4C8|H3C7|SYNE2|SYNE1	-1.04079	0	25	0	0	-5.92564	5.6549
1	-2.43849	R-HSA-5334118	M1	1	0	Reactome Gene Sets	6	DNA methylation		-2.43849	4.87191	3.95834	27994	65	442	5	1.13122	0.503028	3012|8338|8365|8968|29128	H2AC8|H2AC20|H4C8|H3C7|UHRF1	-0.955685	0	25	0	0	-5.92564	5.6549
1	-2.42128	R-HSA-3214815	M1	1	0	Reactome Gene Sets	6	HDACs deacetylate histones		-2.42128	4.04265	3.7426	27994	94	442	6	1.35747	0.550409	3012|8329|8338|8365|8968|9612	H2AC8|H2AC13|H2AC20|H4C8|H3C7|NCOR2	-0.941914	0	25	0	0	-5.92564	5.6549
1	-2.35409	R-HSA-9670095	M1	1	0	Reactome Gene Sets	6	Inhibition of DNA recombination at telomere		-2.35409	4.65697	3.82412	27994	68	442	5	1.13122	0.503028	3012|5430|5437|8338|8365	H2AC8|POLR2A|POLR2H|H2AC20|H4C8	-0.90076	0	25	0	0	-5.92564	5.6549
1	-2.35118	R-HSA-3247509	M1	1	0	Reactome Gene Sets	6	Chromatin modifying enzymes		-2.35118	2.54264	3.25014	27994	274	442	11	2.48869	0.740972	3012|4790|6314|8295|8329|8338|8365|8968|9612|10943|51230	H2AC8|NFKB1|ATXN7|TRRAP|H2AC13|H2AC20|H4C8|H3C7|NCOR2|MSL3|PHF20	-0.89869	0	25	0	0	-5.92564	5.6549
1	-2.35118	R-HSA-4839726	M1	1	0	Reactome Gene Sets	6	Chromatin organization		-2.35118	2.54264	3.25014	27994	274	442	11	2.48869	0.740972	3012|4790|6314|8295|8329|8338|8365|8968|9612|10943|51230	H2AC8|NFKB1|ATXN7|TRRAP|H2AC13|H2AC20|H4C8|H3C7|NCOR2|MSL3|PHF20	-0.89869	0	25	0	0	-5.92564	5.6549
1	-2.3071	R-HSA-8878171	M1	1	0	Reactome Gene Sets	6	Transcriptional regulation by RUNX1		-2.3071	2.64999	3.24466	27994	239	442	10	2.26244	0.707308	2811|3012|5689|5719|6045|6688|6886|8338|8365|8968	GP1BA|H2AC8|PSMB1|PSMD13|RNF2|SPI1|TAL1|H2AC20|H4C8|H3C7	-0.867867	0	25	0	0	-5.92564	5.6549
1	-2.24155	GO:0006342	M1	1	0	GO Biological Processes	19	chromatin silencing	19_GO:0048519 negative regulation of biological process	-2.24155	3.28403	3.36934	27994	135	442	7	1.58371	0.593827	3012|8329|8338|8365|8968|10943|23347	H2AC8|H2AC13|H2AC20|H4C8|H3C7|MSL3|SMCHD1	-0.829195	0	25	0	0	-5.92564	5.6549
1	-2.19833	R-HSA-2299718	M1	1	0	Reactome Gene Sets	6	Condensation of Prophase Chromosomes		-2.19833	4.27938	3.57774	27994	74	442	5	1.13122	0.503028	3012|8338|8365|8968|79648	H2AC8|H2AC20|H4C8|H3C7|MCPH1	-0.803629	0	25	0	0	-5.92564	5.6549
1	-2.19833	R-HSA-606279	M1	1	0	Reactome Gene Sets	6	Deposition of new CENPA-containing nucleosomes at the centromere		-2.19833	4.27938	3.57774	27994	74	442	5	1.13122	0.503028	3012|8338|8365|23421|91687	H2AC8|H2AC20|H4C8|ITGB3BP|CENPL	-0.803629	0	25	0	0	-5.92564	5.6549
1	-2.19833	R-HSA-774815	M1	1	0	Reactome Gene Sets	6	Nucleosome assembly		-2.19833	4.27938	3.57774	27994	74	442	5	1.13122	0.503028	3012|8338|8365|23421|91687	H2AC8|H2AC20|H4C8|ITGB3BP|CENPL	-0.803629	0	25	0	0	-5.92564	5.6549
1	-2.16822	R-HSA-5578749	M1	1	0	Reactome Gene Sets	6	Transcriptional regulation by small RNAs		-2.16822	3.58499	3.37725	27994	106	442	6	1.35747	0.550409	3012|5430|5437|8338|8365|8968	H2AC8|POLR2A|POLR2H|H2AC20|H4C8|H3C7	-0.782623	0	25	0	0	-5.92564	5.6549
1	-2.141	R-HSA-73886	M1	1	0	Reactome Gene Sets	6	Chromosome Maintenance		-2.141	3.14428	3.23307	27994	141	442	7	1.58371	0.593827	3012|5430|5437|8338|8365|23421|91687	H2AC8|POLR2A|POLR2H|H2AC20|H4C8|ITGB3BP|CENPL	-0.768053	0	25	0	0	-5.92564	5.6549
1	-2.10878	R-HSA-1474165	M1	1	0	Reactome Gene Sets	6	Reproduction		-2.10878	3.10031	3.18926	27994	143	442	7	1.58371	0.593827	3012|4000|8338|8365|8968|23224|23345	H2AC8|LMNA|H2AC20|H4C8|H3C7|SYNE2|SYNE1	-0.751093	0	25	0	0	-5.92564	5.6549
1	-2.08015	R-HSA-3214858	M1	1	0	Reactome Gene Sets	6	RMTs methylate histone arginines		-2.08015	4.00853	3.39163	27994	79	442	5	1.13122	0.503028	3012|8329|8338|8365|8968	H2AC8|H2AC13|H2AC20|H4C8|H3C7	-0.729503	0	25	0	0	-5.92564	5.6549
1	-2.05531	R-HSA-2559582	M1	1	0	Reactome Gene Sets	6	Senescence-Associated Secretory Phenotype (SASP)		-2.05531	3.39294	3.21394	27994	112	442	6	1.35747	0.550409	3012|3569|4790|8338|8365|8968	H2AC8|IL6|NFKB1|H2AC20|H4C8|H3C7	-0.714534	0	25	0	0	-5.92564	5.6549
1	-5.87987	GO:0048771	M1	1	0	GO Biological Processes	19	tissue remodeling	19_GO:0032501 multicellular organismal process	-5.87987	4.87191	6.6375	27994	182	442	14	3.16742	0.833014	177|538|558|613|1999|3569|4313|4323|4763|6422|7043|9474|50507|51561	AGER|ATP7A|AXL|BCR|ELF3|IL6|MMP2|MMP14|NF1|SFRP1|TGFB3|ATG5|NOX4|IL23A	-3.29978	0	26	1	1	-5.87987	11.5154
1	-3.44623	GO:0034104	M1	1	0	GO Biological Processes	19	negative regulation of tissue remodeling	19_GO:0048519 negative regulation of biological process	-3.44623	11.5154	6.24936	27994	22	442	4	0.904977	0.450437	177|613|3569|6422	AGER|BCR|IL6|SFRP1	-1.63382	0	26	0	0	-5.87987	11.5154
1	-2.62254	M166	M1	1	0	Canonical Pathways	11	PID ATF2 PATHWAY		-2.62254	5.36736	4.25334	27994	59	442	5	1.13122	0.503028	3280|3569|4313|4763|51561	HES1|IL6|MMP2|NF1|IL23A	-1.07868	0	26	0	0	-5.87987	11.5154
1	-2.4675	GO:0034103	M1	1	0	GO Biological Processes	19	regulation of tissue remodeling	19_GO:0032501 multicellular organismal process	-2.4675	4.13053	3.80938	27994	92	442	6	1.35747	0.550409	177|613|3569|4763|6422|51561	AGER|BCR|IL6|NF1|SFRP1|IL23A	-0.975889	0	26	0	0	-5.87987	11.5154
1	-5.82922	GO:0006979	M1	1	0	GO Biological Processes	19	response to oxidative stress	19_GO:0050896 response to stimulus	-5.82922	3.15987	5.92258	27994	461	442	23	5.20362	1.05642	538|558|2113|2937|3569|4313|4318|4323|4548|5159|5796|6363|6382|6421|6780|7001|7837|10645|50507|50804|54936|79752|80149	ATP7A|AXL|ETS1|GSS|IL6|MMP2|MMP9|MMP14|MTR|PDGFRB|PTPRK|CCL19|SDC1|SFPQ|STAU1|PRDX2|PXDN|CAMKK2|NOX4|MYEF2|ADPRS|ZFAND1|ZC3H12A	-3.26573	0	27	1	1	-5.82922	4.47069
1	-4.95053	GO:0034599	M1	1	0	GO Biological Processes	19	cellular response to oxidative stress	19_GO:0050896 response to stimulus	-4.95053	3.45094	5.51404	27994	312	442	17	3.84615	0.914714	538|558|2113|3569|4313|4318|4548|5159|5796|6421|6780|7001|10645|50507|54936|79752|80149	ATP7A|AXL|ETS1|IL6|MMP2|MMP9|MTR|PDGFRB|PTPRK|SFPQ|STAU1|PRDX2|CAMKK2|NOX4|ADPRS|ZFAND1|ZC3H12A	-2.67984	0	27	0	0	-5.82922	4.47069
1	-4.74712	GO:0034614	M1	1	0	GO Biological Processes	19	cellular response to reactive oxygen species	19_GO:0050896 response to stimulus	-4.74712	4.47069	5.74897	27994	170	442	12	2.71493	0.773021	538|558|2113|3569|4313|4318|4548|5159|5796|7001|10645|54936	ATP7A|AXL|ETS1|IL6|MMP2|MMP9|MTR|PDGFRB|PTPRK|PRDX2|CAMKK2|ADPRS	-2.52605	0	27	0	0	-5.82922	4.47069
1	-4.58246	GO:0000302	M1	1	0	GO Biological Processes	19	response to reactive oxygen species	19_GO:0050896 response to stimulus	-4.58246	3.75715	5.38743	27994	236	442	14	3.16742	0.833014	538|558|2113|3569|4313|4318|4548|5159|5796|6363|6382|7001|10645|54936	ATP7A|AXL|ETS1|IL6|MMP2|MMP9|MTR|PDGFRB|PTPRK|CCL19|SDC1|PRDX2|CAMKK2|ADPRS	-2.42337	0	27	0	0	-5.82922	4.47069
1	-4.44874	GO:0009636	M1	1	0	GO Biological Processes	19	response to toxic substance	19_GO:0050896 response to stimulus	-4.44874	2.66418	4.86601	27994	523	442	22	4.97738	1.03443	30|477|538|558|999|1138|1813|2113|3359|3569|4790|4916|5159|6382|6678|6688|7001|7837|9429|54464|57016|80149	ACAA1|ATP1A2|ATP7A|AXL|CDH1|CHRNA5|DRD2|ETS1|HTR3A|IL6|NFKB1|NTRK3|PDGFRB|SDC1|SPARC|SPI1|PRDX2|PXDN|ABCG2|XRN1|AKR1B10|ZC3H12A	-2.32127	0	27	0	0	-5.82922	4.47069
1	-3.723	GO:0097237	M1	1	0	GO Biological Processes	19	cellular response to toxic substance	19_GO:0050896 response to stimulus	-3.723	3.29341	4.61346	27994	250	442	13	2.94118	0.80365	538|558|2113|3569|4790|5159|6688|7001|7837|9429|54464|57016|80149	ATP7A|AXL|ETS1|IL6|NFKB1|PDGFRB|SPI1|PRDX2|PXDN|ABCG2|XRN1|AKR1B10|ZC3H12A	-1.81271	0	27	0	0	-5.82922	4.47069
1	-3.62339	GO:0046677	M1	1	0	GO Biological Processes	19	response to antibiotic	19_GO:0050896 response to stimulus	-3.62339	2.91418	4.40313	27994	326	442	15	3.39367	0.861244	538|558|1813|2113|3359|3569|3716|4916|5159|6382|6678|6688|54464|80149|255189	ATP7A|AXL|DRD2|ETS1|HTR3A|IL6|JAK1|NTRK3|PDGFRB|SDC1|SPARC|SPI1|XRN1|ZC3H12A|PLA2G4F	-1.74711	0	27	0	0	-5.82922	4.47069
1	-3.43441	GO:0035690	M1	1	0	GO Biological Processes	19	cellular response to drug	19_GO:0050896 response to stimulus	-3.43441	2.68795	4.17928	27994	377	442	16	3.61991	0.888447	558|999|2113|3569|4548|4659|4790|5159|5911|6422|6688|7431|7852|54464|64127|80149	AXL|CDH1|ETS1|IL6|MTR|PPP1R12A|NFKB1|PDGFRB|RAP2A|SFRP1|SPI1|VIM|CXCR4|XRN1|NOD2|ZC3H12A	-1.62584	0	27	0	0	-5.82922	4.47069
1	-3.20298	GO:0071236	M1	1	0	GO Biological Processes	19	cellular response to antibiotic	19_GO:0050896 response to stimulus	-3.20298	3.82559	4.38015	27994	149	442	9	2.0362	0.671787	538|558|2113|3569|5159|6688|54464|80149|255189	ATP7A|AXL|ETS1|IL6|PDGFRB|SPI1|XRN1|ZC3H12A|PLA2G4F	-1.46718	0	27	0	0	-5.82922	4.47069
1	-5.75626	GO:0051222	M1	1	0	GO Biological Processes	19	positive regulation of protein transport	19_GO:0048518 positive regulation of biological process	-5.75626	3.4704	6.01715	27994	365	442	20	4.52489	0.988639	177|727|947|999|1813|2695|3133|3567|3569|4035|4946|5174|7043|24145|55612|55781|79752|80149|90550|163882	AGER|C5|CD34|CDH1|DRD2|GIP|HLA-E|IL5|IL6|LRP1|OAZ1|PDZK1|TGFB3|PANX1|FERMT1|RIOK2|ZFAND1|ZC3H12A|MCU|CNST	-3.2295	0	28	1	1	-5.75626	6.33348
1	-5.25408	GO:0051223	M1	1	0	GO Biological Processes	19	regulation of protein transport	19_GO:0051179 localization	-5.25408	2.63895	5.34646	27994	648	442	27	6.1086	1.13913	177|292|727|947|999|1813|2695|3133|3567|3569|3592|4035|4763|4946|5174|6422|6830|7043|7074|24145|55486|55612|55781|79752|80149|90550|163882	AGER|SLC25A5|C5|CD34|CDH1|DRD2|GIP|HLA-E|IL5|IL6|IL12A|LRP1|NF1|OAZ1|PDZK1|SFRP1|SUPT6H|TGFB3|TIAM1|PANX1|PARL|FERMT1|RIOK2|ZFAND1|ZC3H12A|MCU|CNST	-2.90807	0	28	0	0	-5.75626	6.33348
1	-5.11196	GO:1904951	M1	1	0	GO Biological Processes	19	positive regulation of establishment of protein localization	19_GO:0048518 positive regulation of biological process	-5.11196	3.14317	5.48889	27994	403	442	20	4.52489	0.988639	177|727|947|999|1813|2695|3133|3567|3569|4035|4946|5174|7043|24145|55612|55781|79752|80149|90550|163882	AGER|C5|CD34|CDH1|DRD2|GIP|HLA-E|IL5|IL6|LRP1|OAZ1|PDZK1|TGFB3|PANX1|FERMT1|RIOK2|ZFAND1|ZC3H12A|MCU|CNST	-2.78839	0	28	0	0	-5.75626	6.33348
1	-4.89003	GO:0090087	M1	1	0	GO Biological Processes	19	regulation of peptide transport	19_GO:0051179 localization	-4.89003	2.51847	5.07341	27994	679	442	27	6.1086	1.13913	177|292|727|947|999|1813|2695|3133|3567|3569|3592|4035|4763|4946|5174|6422|6830|7043|7074|24145|55486|55612|55781|79752|80149|90550|163882	AGER|SLC25A5|C5|CD34|CDH1|DRD2|GIP|HLA-E|IL5|IL6|IL12A|LRP1|NF1|OAZ1|PDZK1|SFRP1|SUPT6H|TGFB3|TIAM1|PANX1|PARL|FERMT1|RIOK2|ZFAND1|ZC3H12A|MCU|CNST	-2.63169	0	28	0	0	-5.75626	6.33348
1	-4.71223	GO:0070201	M1	1	0	GO Biological Processes	19	regulation of establishment of protein localization	19_GO:0051179 localization	-4.71223	2.46049	4.93829	27994	695	442	27	6.1086	1.13913	177|292|727|947|999|1813|2695|3133|3567|3569|3592|4035|4763|4946|5174|6422|6830|7043|7074|24145|55486|55612|55781|79752|80149|90550|163882	AGER|SLC25A5|C5|CD34|CDH1|DRD2|GIP|HLA-E|IL5|IL6|IL12A|LRP1|NF1|OAZ1|PDZK1|SFRP1|SUPT6H|TGFB3|TIAM1|PANX1|PARL|FERMT1|RIOK2|ZFAND1|ZC3H12A|MCU|CNST	-2.49361	0	28	0	0	-5.75626	6.33348
1	-4.55341	GO:0050714	M1	1	0	GO Biological Processes	19	positive regulation of protein secretion	19_GO:0048518 positive regulation of biological process	-4.55341	3.97755	5.44606	27994	207	442	13	2.94118	0.80365	177|727|947|1813|2695|3133|3567|3569|4035|7043|24145|55612|90550	AGER|C5|CD34|DRD2|GIP|HLA-E|IL5|IL6|LRP1|TGFB3|PANX1|FERMT1|MCU	-2.4028	0	28	0	0	-5.75626	6.33348
1	-4.12145	GO:0002793	M1	1	0	GO Biological Processes	19	positive regulation of peptide secretion	19_GO:0048518 positive regulation of biological process	-4.12145	3.6112	5.01429	27994	228	442	13	2.94118	0.80365	177|727|947|1813|2695|3133|3567|3569|4035|7043|24145|55612|90550	AGER|C5|CD34|DRD2|GIP|HLA-E|IL5|IL6|LRP1|TGFB3|PANX1|FERMT1|MCU	-2.09334	0	28	0	0	-5.75626	6.33348
1	-4.04145	GO:0050708	M1	1	0	GO Biological Processes	19	regulation of protein secretion	19_GO:0051179 localization	-4.04145	2.81488	4.6598	27994	405	442	18	4.0724	0.940125	177|292|727|947|1813|2695|3133|3567|3569|3592|4035|6422|7043|7074|24145|55612|80149|90550	AGER|SLC25A5|C5|CD34|DRD2|GIP|HLA-E|IL5|IL6|IL12A|LRP1|SFRP1|TGFB3|TIAM1|PANX1|FERMT1|ZC3H12A|MCU	-2.03726	0	28	0	0	-5.75626	6.33348
1	-3.92551	GO:0050715	M1	1	0	GO Biological Processes	19	positive regulation of cytokine secretion	19_GO:0048518 positive regulation of biological process	-3.92551	6.33348	5.65888	27994	70	442	7	1.58371	0.593827	177|727|947|1813|3569|24145|55612	AGER|C5|CD34|DRD2|IL6|PANX1|FERMT1	-1.95998	0	28	0	0	-5.75626	6.33348
1	-3.90627	GO:1903530	M1	1	0	GO Biological Processes	19	regulation of secretion by cell	19_GO:0051179 localization	-3.90627	2.28811	4.34578	27994	692	442	25	5.65611	1.09876	177|292|613|727|947|1138|1813|1855|2695|3133|3567|3569|3592|4035|4763|6382|6422|7043|7074|8723|23621|24145|55612|80149|90550	AGER|SLC25A5|BCR|C5|CD34|CHRNA5|DRD2|DVL1|GIP|HLA-E|IL5|IL6|IL12A|LRP1|NF1|SDC1|SFRP1|TGFB3|TIAM1|SNX4|BACE1|PANX1|FERMT1|ZC3H12A|MCU	-1.94754	0	28	0	0	-5.75626	6.33348
1	-3.72934	GO:0051046	M1	1	0	GO Biological Processes	19	regulation of secretion	19_GO:0051179 localization	-3.72934	2.18686	4.18162	27994	753	442	26	5.88235	1.11918	177|292|613|727|947|1138|1813|1855|2695|3133|3567|3569|3592|4035|4763|6382|6422|7043|7074|8723|9474|23621|24145|55612|80149|90550	AGER|SLC25A5|BCR|C5|CD34|CHRNA5|DRD2|DVL1|GIP|HLA-E|IL5|IL6|IL12A|LRP1|NF1|SDC1|SFRP1|TGFB3|TIAM1|SNX4|ATG5|BACE1|PANX1|FERMT1|ZC3H12A|MCU	-1.81663	0	28	0	0	-5.75626	6.33348
1	-3.67007	GO:0002791	M1	1	0	GO Biological Processes	19	regulation of peptide secretion	19_GO:0051179 localization	-3.67007	2.62679	4.3261	27994	434	442	18	4.0724	0.940125	177|292|727|947|1813|2695|3133|3567|3569|3592|4035|6422|7043|7074|24145|55612|80149|90550	AGER|SLC25A5|C5|CD34|DRD2|GIP|HLA-E|IL5|IL6|IL12A|LRP1|SFRP1|TGFB3|TIAM1|PANX1|FERMT1|ZC3H12A|MCU	-1.77836	0	28	0	0	-5.75626	6.33348
1	-3.61438	GO:0009306	M1	1	0	GO Biological Processes	19	protein secretion	19_GO:0051179 localization	-3.61438	2.45009	4.21517	27994	517	442	20	4.52489	0.988639	177|292|727|947|1813|2695|3133|3567|3569|3592|4035|5452|6422|7043|7074|24145|55612|64127|80149|90550	AGER|SLC25A5|C5|CD34|DRD2|GIP|HLA-E|IL5|IL6|IL12A|LRP1|POU2F2|SFRP1|TGFB3|TIAM1|PANX1|FERMT1|NOD2|ZC3H12A|MCU	-1.74466	0	28	0	0	-5.75626	6.33348
1	-3.58887	GO:0050663	M1	1	0	GO Biological Processes	19	cytokine secretion	19_GO:0051179 localization	-3.58887	4.31828	4.84009	27994	132	442	9	2.0362	0.671787	177|727|947|1813|3569|24145|55612|64127|80149	AGER|C5|CD34|DRD2|IL6|PANX1|FERMT1|NOD2|ZC3H12A	-1.73188	0	28	0	0	-5.75626	6.33348
1	-3.47251	GO:0051047	M1	1	0	GO Biological Processes	19	positive regulation of secretion	19_GO:0048518 positive regulation of biological process	-3.47251	2.70951	4.21556	27994	374	442	16	3.61991	0.888447	177|727|947|1813|2695|3133|3567|3569|4035|6382|7043|8723|9474|24145|55612|90550	AGER|C5|CD34|DRD2|GIP|HLA-E|IL5|IL6|LRP1|SDC1|TGFB3|SNX4|ATG5|PANX1|FERMT1|MCU	-1.64937	0	28	0	0	-5.75626	6.33348
1	-3.4033	GO:1903532	M1	1	0	GO Biological Processes	19	positive regulation of secretion by cell	19_GO:0048518 positive regulation of biological process	-3.4033	2.77784	4.18989	27994	342	442	15	3.39367	0.861244	177|727|947|1813|2695|3133|3567|3569|4035|6382|7043|8723|24145|55612|90550	AGER|C5|CD34|DRD2|GIP|HLA-E|IL5|IL6|LRP1|SDC1|TGFB3|SNX4|PANX1|FERMT1|MCU	-1.60135	0	28	0	0	-5.75626	6.33348
1	-3.25805	GO:0050707	M1	1	0	GO Biological Processes	19	regulation of cytokine secretion	19_GO:0051179 localization	-3.25805	4.33059	4.57246	27994	117	442	8	1.80995	0.634098	177|727|947|1813|3569|24145|55612|80149	AGER|C5|CD34|DRD2|IL6|PANX1|FERMT1|ZC3H12A	-1.50412	0	28	0	0	-5.75626	6.33348
1	-3.2144	GO:0002790	M1	1	0	GO Biological Processes	19	peptide secretion	19_GO:0051179 localization	-3.2144	2.27823	3.85594	27994	556	442	20	4.52489	0.988639	177|292|727|947|1813|2695|3133|3567|3569|3592|4035|5452|6422|7043|7074|24145|55612|64127|80149|90550	AGER|SLC25A5|C5|CD34|DRD2|GIP|HLA-E|IL5|IL6|IL12A|LRP1|POU2F2|SFRP1|TGFB3|TIAM1|PANX1|FERMT1|NOD2|ZC3H12A|MCU	-1.47454	0	28	0	0	-5.75626	6.33348
1	-2.50476	GO:0010817	M1	1	0	GO Biological Processes	19	regulation of hormone levels	19_GO:0065007 biological regulation	-2.50476	2.07278	3.2183	27994	550	442	18	4.0724	0.940125	30|220|292|1813|2695|3569|4035|4790|5469|6422|6581|7074|8694|8723|8854|23516|57016|90550	ACAA1|ALDH1A3|SLC25A5|DRD2|GIP|IL6|LRP1|NFKB1|MED1|SFRP1|SLC22A3|TIAM1|DGAT1|SNX4|ALDH1A2|SLC39A14|AKR1B10|MCU	-1.00234	0	28	0	0	-5.75626	6.33348
1	-2.08021	GO:0050796	M1	1	0	GO Biological Processes	19	regulation of insulin secretion	19_GO:0023052 signaling	-2.08021	2.79933	3.07599	27994	181	442	8	1.80995	0.634098	292|1813|2695|3569|4035|6422|7074|90550	SLC25A5|DRD2|GIP|IL6|LRP1|SFRP1|TIAM1|MCU	-0.729503	0	28	0	0	-5.75626	6.33348
1	-5.72949	GO:0022411	M1	1	0	GO Biological Processes	19	cellular component disassembly	19_GO:0071840 cellular component organization or biogenesis	-5.72949	2.86883	5.72994	27994	574	442	26	5.88235	1.11918	1855|2113|2535|3569|3837|4035|4313|4318|4322|4323|6314|6711|7043|7416|7478|8678|8867|9474|10133|10645|10677|22943|25978|55486|64422|79752	DVL1|ETS1|FZD2|IL6|KPNB1|LRP1|MMP2|MMP9|MMP13|MMP14|ATXN7|SPTBN1|TGFB3|VDAC1|WNT8A|BECN1|SYNJ1|ATG5|OPTN|CAMKK2|AVIL|DKK1|CHMP2B|PARL|ATG3|ZFAND1	-3.2179	0	29	1	1	-5.72949	2.86883
1	-5.70736	GO:0019827	M1	1	0	GO Biological Processes	19	stem cell population maintenance	19_GO:0032502 developmental process	-5.70736	5.08243	6.60029	27994	162	442	13	2.94118	0.80365	1045|1994|3280|5396|5430|5437|6422|6688|6886|7101|8451|9968|79648	CDX2|ELAVL1|HES1|PRRX1|POLR2A|POLR2H|SFRP1|SPI1|TAL1|NR2E1|CUL4A|MED12|MCPH1	-3.20926	0	30	1	1	-5.70736	6.75572
1	-5.64776	GO:0098727	M1	1	0	GO Biological Processes	19	maintenance of cell number	19_GO:0032502 developmental process	-5.64776	5.02044	6.54032	27994	164	442	13	2.94118	0.80365	1045|1994|3280|5396|5430|5437|6422|6688|6886|7101|8451|9968|79648	CDX2|ELAVL1|HES1|PRRX1|POLR2A|POLR2H|SFRP1|SPI1|TAL1|NR2E1|CUL4A|MED12|MCPH1	-3.16794	0	30	0	0	-5.70736	6.75572
1	-4.61509	GO:0035019	M1	1	0	GO Biological Processes	19	somatic stem cell population maintenance	19_GO:0032502 developmental process	-4.61509	6.75572	6.32178	27994	75	442	8	1.80995	0.634098	1045|3280|5430|5437|6422|6688|7101|8451	CDX2|HES1|POLR2A|POLR2H|SFRP1|SPI1|NR2E1|CUL4A	-2.43853	0	30	0	0	-5.70736	6.75572
1	-5.55126	GO:0048844	M1	1	0	GO Biological Processes	19	artery morphogenesis	19_GO:0032502 developmental process	-5.55126	7.60018	7.2493	27994	75	442	9	2.0362	0.671787	639|3198|3280|4035|4638|4763|5159|5396|8829	PRDM1|HOXA1|HES1|LRP1|MYLK|NF1|PDGFRB|PRRX1|NRP1	-3.08468	0	31	1	1	-5.55126	13.5718
1	-5.29414	GO:0060840	M1	1	0	GO Biological Processes	19	artery development	19_GO:0032502 developmental process	-5.29414	6.2093	6.67573	27994	102	442	10	2.26244	0.707308	639|3198|3280|4015|4035|4638|4763|5159|5396|8829	PRDM1|HOXA1|HES1|LOX|LRP1|MYLK|NF1|PDGFRB|PRRX1|NRP1	-2.93356	0	31	0	0	-5.55126	13.5718
1	-3.9794	GO:0014911	M1	1	0	GO Biological Processes	19	positive regulation of smooth muscle cell migration	19_GO:0040011 locomotion	-3.9794	7.91686	6.07476	27994	48	442	6	1.35747	0.550409	538|4035|5159|8829|9759|50507	ATP7A|LRP1|PDGFRB|NRP1|HDAC4|NOX4	-1.99569	0	31	0	0	-5.55126	13.5718
1	-3.9415	GO:0014909	M1	1	0	GO Biological Processes	19	smooth muscle cell migration	19_GO:0040011 locomotion	-3.9415	5.44816	5.44216	27994	93	442	8	1.80995	0.634098	538|4035|5054|5159|8829|9759|10092|50507	ATP7A|LRP1|SERPINE1|PDGFRB|NRP1|HDAC4|ARPC5|NOX4	-1.96767	0	31	0	0	-5.55126	13.5718
1	-3.54722	GO:0014812	M1	1	0	GO Biological Processes	19	muscle cell migration	19_GO:0040011 locomotion	-3.54722	4.77999	4.93849	27994	106	442	8	1.80995	0.634098	538|4035|5054|5159|8829|9759|10092|50507	ATP7A|LRP1|SERPINE1|PDGFRB|NRP1|HDAC4|ARPC5|NOX4	-1.70285	0	31	0	0	-5.55126	13.5718
1	-3.47794	GO:0048008	M1	1	0	GO Biological Processes	19	platelet-derived growth factor receptor signaling pathway	19_GO:0023052 signaling	-3.47794	6.44083	5.29878	27994	59	442	6	1.35747	0.550409	613|4015|4035|5159|7763|8829	BCR|LOX|LRP1|PDGFRB|ZFAND5|NRP1	-1.65212	0	31	0	0	-5.55126	13.5718
1	-3.43793	GO:0035904	M1	1	0	GO Biological Processes	19	aorta development	19_GO:0032502 developmental process	-3.43793	6.33348	5.23817	27994	60	442	6	1.35747	0.550409	639|3280|4015|4035|4638|5159	PRDM1|HES1|LOX|LRP1|MYLK|PDGFRB	-1.6284	0	31	0	0	-5.55126	13.5718
1	-3.36776	GO:0014910	M1	1	0	GO Biological Processes	19	regulation of smooth muscle cell migration	19_GO:0040011 locomotion	-3.36776	5.15516	4.88801	27994	86	442	7	1.58371	0.593827	538|4035|5054|5159|8829|9759|50507	ATP7A|LRP1|SERPINE1|PDGFRB|NRP1|HDAC4|NOX4	-1.57878	0	31	0	0	-5.55126	13.5718
1	-3.29724	M174	M1	1	0	Canonical Pathways	11	PID UPA UPAR PATHWAY		-3.29724	7.53986	5.37212	27994	42	442	5	1.13122	0.503028	4035|4318|4322|5054|5159	LRP1|MMP9|MMP13|SERPINE1|PDGFRB	-1.53333	0	31	0	0	-5.55126	13.5718
1	-3.29491	GO:0048745	M1	1	0	GO Biological Processes	19	smooth muscle tissue development	19_GO:0032502 developmental process	-3.29491	10.5558	5.93179	27994	24	442	4	0.904977	0.450437	4638|4763|5159|7763	MYLK|NF1|PDGFRB|ZFAND5	-1.53333	0	31	0	0	-5.55126	13.5718
1	-2.90304	GO:0035791	M1	1	0	GO Biological Processes	19	platelet-derived growth factor receptor-beta signaling pathway	19_GO:0023052 signaling	-2.90304	13.5718	5.9593	27994	14	442	3	0.678733	0.390535	4015|4035|5159	LOX|LRP1|PDGFRB	-1.26447	0	31	0	0	-5.55126	13.5718
1	-2.66168	GO:0035909	M1	1	0	GO Biological Processes	19	aorta morphogenesis	19_GO:0032502 developmental process	-2.66168	7.23827	4.67731	27994	35	442	4	0.904977	0.450437	3280|4035|4638|5159	HES1|LRP1|MYLK|PDGFRB	-1.10519	0	31	0	0	-5.55126	13.5718
1	-2.31726	GO:0036120	M1	1	0	GO Biological Processes	19	cellular response to platelet-derived growth factor stimulus	19_GO:0050896 response to stimulus	-2.31726	8.63657	4.53845	27994	22	442	3	0.678733	0.390535	538|4141|5159	ATP7A|MARS1|PDGFRB	-0.875163	0	31	0	0	-5.55126	13.5718
1	-2.26163	GO:0036119	M1	1	0	GO Biological Processes	19	response to platelet-derived growth factor	19_GO:0050896 response to stimulus	-2.26163	8.26107	4.41235	27994	23	442	3	0.678733	0.390535	538|4141|5159	ATP7A|MARS1|PDGFRB	-0.843049	0	31	0	0	-5.55126	13.5718
1	-5.45756	GO:0030036	M1	1	0	GO Biological Processes	19	actin cytoskeleton organization	19_GO:0071840 cellular component organization or biogenesis	-5.45756	2.59422	5.44196	27994	708	442	29	6.56109	1.17772	399|604|613|2037|2317|4035|4763|4916|5159|5911|6422|6711|7043|8829|9639|10092|10420|10565|10677|11346|23189|26999|50507|54784|54822|57471|90550|90627|92521	RHOH|BCL6|BCR|EPB41L2|FLNB|LRP1|NF1|NTRK3|PDGFRB|RAP2A|SFRP1|SPTBN1|TGFB3|NRP1|ARHGEF10|ARPC5|TESK2|ARFGEF1|AVIL|SYNPO|KANK1|CYFIP2|NOX4|ALKBH4|TRPM7|ERMN|MCU|STARD13|SPECC1	-3.0284	0	32	1	1	-5.45756	6.12918
1	-4.5347	GO:0032970	M1	1	0	GO Biological Processes	19	regulation of actin filament-based process	19_GO:0050789 regulation of biological process	-4.5347	2.96395	5.04884	27994	406	442	19	4.29864	0.964747	399|477|1832|3759|4035|4916|5159|6422|6711|7043|8829|9639|10092|10565|10677|11346|23189|26999|50507	RHOH|ATP1A2|DSP|KCNJ2|LRP1|NTRK3|PDGFRB|SFRP1|SPTBN1|TGFB3|NRP1|ARHGEF10|ARPC5|ARFGEF1|AVIL|SYNPO|KANK1|CYFIP2|NOX4	-2.38827	0	32	0	0	-5.45756	6.12918
1	-4.04664	GO:0097435	M1	1	0	GO Biological Processes	19	supramolecular fiber organization	19_GO:0071840 cellular component organization or biogenesis	-4.04664	2.29027	4.43938	27994	719	442	26	5.88235	1.11918	399|538|1303|1832|1855|3837|4015|4763|5159|6314|6422|6711|7043|7431|7837|8829|9639|10092|10565|10677|11346|23189|26999|50507|57471|90550	RHOH|ATP7A|COL12A1|DSP|DVL1|KPNB1|LOX|NF1|PDGFRB|ATXN7|SFRP1|SPTBN1|TGFB3|VIM|PXDN|NRP1|ARHGEF10|ARPC5|ARFGEF1|AVIL|SYNPO|KANK1|CYFIP2|NOX4|ERMN|MCU	-2.04095	0	32	0	0	-5.45756	6.12918
1	-3.64301	GO:0032956	M1	1	0	GO Biological Processes	19	regulation of actin cytoskeleton organization	19_GO:0071840 cellular component organization or biogenesis	-3.64301	2.80708	4.37701	27994	361	442	16	3.61991	0.888447	399|4035|4916|5159|6422|6711|7043|8829|9639|10092|10565|10677|11346|23189|26999|50507	RHOH|LRP1|NTRK3|PDGFRB|SFRP1|SPTBN1|TGFB3|NRP1|ARHGEF10|ARPC5|ARFGEF1|AVIL|SYNPO|KANK1|CYFIP2|NOX4	-1.76189	0	32	0	0	-5.45756	6.12918
1	-3.36026	GO:0032233	M1	1	0	GO Biological Processes	19	positive regulation of actin filament bundle assembly	19_GO:0048518 positive regulation of biological process	-3.36026	6.12918	5.12097	27994	62	442	6	1.35747	0.550409	6422|7043|8829|9639|11346|50507	SFRP1|TGFB3|NRP1|ARHGEF10|SYNPO|NOX4	-1.57672	0	32	0	0	-5.45756	6.12918
1	-2.8682	GO:0051496	M1	1	0	GO Biological Processes	19	positive regulation of stress fiber assembly	19_GO:0048518 positive regulation of biological process	-2.8682	6.08989	4.65308	27994	52	442	5	1.13122	0.503028	6422|7043|8829|9639|50507	SFRP1|TGFB3|NRP1|ARHGEF10|NOX4	-1.23857	0	32	0	0	-5.45756	6.12918
1	-2.83279	GO:0051493	M1	1	0	GO Biological Processes	19	regulation of cytoskeleton organization	19_GO:0071840 cellular component organization or biogenesis	-2.83279	2.16822	3.52084	27994	555	442	19	4.29864	0.964747	399|4035|4916|5159|6314|6422|6711|7043|8829|9639|10092|10565|10677|11346|23189|25978|26999|50507|79648	RHOH|LRP1|NTRK3|PDGFRB|ATXN7|SFRP1|SPTBN1|TGFB3|NRP1|ARHGEF10|ARPC5|ARFGEF1|AVIL|SYNPO|KANK1|CHMP2B|CYFIP2|NOX4|MCPH1	-1.21969	0	32	0	0	-5.45756	6.12918
1	-2.77557	GO:0110053	M1	1	0	GO Biological Processes	19	regulation of actin filament organization	19_GO:0071840 cellular component organization or biogenesis	-2.77557	2.73388	3.67989	27994	278	442	12	2.71493	0.773021	6422|6711|7043|8829|9639|10092|10565|10677|11346|23189|26999|50507	SFRP1|SPTBN1|TGFB3|NRP1|ARHGEF10|ARPC5|ARFGEF1|AVIL|SYNPO|KANK1|CYFIP2|NOX4	-1.18346	0	32	0	0	-5.45756	6.12918
1	-2.36983	GO:0007015	M1	1	0	GO Biological Processes	19	actin filament organization	19_GO:0071840 cellular component organization or biogenesis	-2.36983	2.17895	3.14249	27994	436	442	15	3.39367	0.861244	399|6422|6711|7043|8829|9639|10092|10565|10677|11346|23189|26999|50507|57471|90550	RHOH|SFRP1|SPTBN1|TGFB3|NRP1|ARHGEF10|ARPC5|ARFGEF1|AVIL|SYNPO|KANK1|CYFIP2|NOX4|ERMN|MCU	-0.910933	0	32	0	0	-5.45756	6.12918
1	-2.31406	GO:0031032	M1	1	0	GO Biological Processes	19	actomyosin structure organization	19_GO:0071840 cellular component organization or biogenesis	-2.31406	2.83589	3.30854	27994	201	442	9	2.0362	0.671787	2037|5159|6422|7043|8829|9639|50507|54784|54822	EPB41L2|PDGFRB|SFRP1|TGFB3|NRP1|ARHGEF10|NOX4|ALKBH4|TRPM7	-0.872782	0	32	0	0	-5.45756	6.12918
1	-2.20774	GO:0032231	M1	1	0	GO Biological Processes	19	regulation of actin filament bundle assembly	19_GO:0071840 cellular component organization or biogenesis	-2.20774	3.65393	3.43433	27994	104	442	6	1.35747	0.550409	6422|7043|8829|9639|11346|50507	SFRP1|TGFB3|NRP1|ARHGEF10|SYNPO|NOX4	-0.808598	0	32	0	0	-5.45756	6.12918
1	-2.17799	GO:1902903	M1	1	0	GO Biological Processes	19	regulation of supramolecular fiber organization	19_GO:0071840 cellular component organization or biogenesis	-2.17799	2.21331	2.98385	27994	372	442	13	2.94118	0.80365	6314|6422|6711|7043|8829|9639|10092|10565|10677|11346|23189|26999|50507	ATXN7|SFRP1|SPTBN1|TGFB3|NRP1|ARHGEF10|ARPC5|ARFGEF1|AVIL|SYNPO|KANK1|CYFIP2|NOX4	-0.787321	0	32	0	0	-5.45756	6.12918
1	-5.4008	GO:1904645	M1	1	0	GO Biological Processes	19	response to amyloid-beta	19_GO:0050896 response to stimulus	-5.4008	8.58778	7.38968	27994	59	442	8	1.80995	0.634098	177|4035|4313|4318|4322|4363|10018|23621	AGER|LRP1|MMP2|MMP9|MMP13|ABCC1|BCL2L11|BACE1	-2.98053	0	33	1	1	-5.4008	8.58778
1	-4.24342	GO:1901652	M1	1	0	GO Biological Processes	19	response to peptide	19_GO:0050896 response to stimulus	-4.24342	2.58031	4.69673	27994	540	442	22	4.97738	1.03443	177|353|688|990|2058|2695|4035|4141|4313|4318|4322|4363|4790|6678|7431|10018|22937|23189|23516|23621|64127|245973	AGER|APRT|KLF5|CDC6|EPRS1|GIP|LRP1|MARS1|MMP2|MMP9|MMP13|ABCC1|NFKB1|SPARC|VIM|BCL2L11|SCAP|KANK1|SLC39A14|BACE1|NOD2|ATP6V1C2	-2.18167	0	33	0	0	-5.4008	8.58778
1	-4.1664	GO:1901699	M1	1	0	GO Biological Processes	19	cellular response to nitrogen compound	19_GO:0050896 response to stimulus	-4.1664	2.37743	4.55683	27994	666	442	25	5.65611	1.09876	177|353|538|688|990|999|2058|4035|4141|4313|4363|4548|4790|6422|7431|8780|9693|10018|23189|23516|23621|50507|54464|64127|245973	AGER|APRT|ATP7A|KLF5|CDC6|CDH1|EPRS1|LRP1|MARS1|MMP2|ABCC1|MTR|NFKB1|SFRP1|VIM|RIOK3|RAPGEF2|BCL2L11|KANK1|SLC39A14|BACE1|NOX4|XRN1|NOD2|ATP6V1C2	-2.1247	0	33	0	0	-5.4008	8.58778
1	-3.98025	GO:0071417	M1	1	0	GO Biological Processes	19	cellular response to organonitrogen compound	19_GO:0050896 response to stimulus	-3.98025	2.41576	4.45146	27994	603	442	23	5.20362	1.05642	177|353|538|688|990|999|2058|4035|4141|4313|4363|4790|6422|7431|9693|10018|23189|23516|23621|50507|54464|64127|245973	AGER|APRT|ATP7A|KLF5|CDC6|CDH1|EPRS1|LRP1|MARS1|MMP2|ABCC1|NFKB1|SFRP1|VIM|RAPGEF2|BCL2L11|KANK1|SLC39A14|BACE1|NOX4|XRN1|NOD2|ATP6V1C2	-1.99569	0	33	0	0	-5.4008	8.58778
1	-3.134	GO:1901653	M1	1	0	GO Biological Processes	19	cellular response to peptide	19_GO:0050896 response to stimulus	-3.134	2.52079	3.89	27994	402	442	16	3.61991	0.888447	177|353|688|990|2058|4035|4141|4363|4790|7431|10018|23189|23516|23621|64127|245973	AGER|APRT|KLF5|CDC6|EPRS1|LRP1|MARS1|ABCC1|NFKB1|VIM|BCL2L11|KANK1|SLC39A14|BACE1|NOD2|ATP6V1C2	-1.41793	0	33	0	0	-5.4008	8.58778
1	-3.02704	GO:1904646	M1	1	0	GO Biological Processes	19	cellular response to amyloid-beta	19_GO:0050896 response to stimulus	-3.02704	6.59738	4.91592	27994	48	442	5	1.13122	0.503028	177|4035|4363|10018|23621	AGER|LRP1|ABCC1|BCL2L11|BACE1	-1.34507	0	33	0	0	-5.4008	8.58778
1	-2.74661	GO:0001540	M1	1	0	GO Molecular Functions	21	amyloid-beta binding		-2.74661	4.69147	4.21403	27994	81	442	6	1.35747	0.550409	177|323|4035|4481|23621|26119	AGER|APBB2|LRP1|MSR1|BACE1|LDLRAP1	-1.16425	0	33	0	0	-5.4008	8.58778
1	-5.3979	GO:0050804	M1	1	0	GO Biological Processes	19	modulation of chemical synaptic transmission	19_GO:0023052 signaling	-5.3979	3.06909	5.62969	27994	454	442	22	4.97738	1.03443	177|477|613|627|999|1138|1742|1813|1855|2695|4763|5332|5649|6780|7101|9693|11346|22943|22997|23385|23621|347730	AGER|ATP1A2|BCR|BDNF|CDH1|CHRNA5|DLG4|DRD2|DVL1|GIP|NF1|PLCB4|RELN|STAU1|NR2E1|RAPGEF2|SYNPO|DKK1|IGSF9B|NCSTN|BACE1|LRRTM1	-2.98053	0	34	1	1	-5.3979	7.91686
1	-5.38265	GO:0099177	M1	1	0	GO Biological Processes	19	regulation of trans-synaptic signaling	19_GO:0023052 signaling	-5.38265	3.06234	5.61762	27994	455	442	22	4.97738	1.03443	177|477|613|627|999|1138|1742|1813|1855|2695|4763|5332|5649|6780|7101|9693|11346|22943|22997|23385|23621|347730	AGER|ATP1A2|BCR|BDNF|CDH1|CHRNA5|DLG4|DRD2|DVL1|GIP|NF1|PLCB4|RELN|STAU1|NR2E1|RAPGEF2|SYNPO|DKK1|IGSF9B|NCSTN|BACE1|LRRTM1	-2.97676	0	34	0	0	-5.3979	7.91686
1	-5.26667	GO:0007610	M1	1	0	GO Biological Processes	19	behavior	19_GO:0007610 behavior	-5.26667	2.70395	5.38479	27994	609	442	26	5.88235	1.11918	177|220|353|477|538|627|1138|1742|1813|1855|2695|3198|3398|4763|5649|6886|6939|7101|7416|8867|9759|10752|11346|22943|23385|347730	AGER|ALDH1A3|APRT|ATP1A2|ATP7A|BDNF|CHRNA5|DLG4|DRD2|DVL1|GIP|HOXA1|ID2|NF1|RELN|TAL1|TCF15|NR2E1|VDAC1|SYNJ1|HDAC4|CHL1|SYNPO|DKK1|NCSTN|LRRTM1	-2.91735	0	34	0	0	-5.3979	7.91686
1	-5.01263	GO:0060291	M1	1	0	GO Biological Processes	19	long-term synaptic potentiation	19_GO:0048518 positive regulation of biological process	-5.01263	6.55188	6.56905	27994	87	442	9	2.0362	0.671787	177|1813|2695|4763|5649|6780|7101|23385|347730	AGER|DRD2|GIP|NF1|RELN|STAU1|NR2E1|NCSTN|LRRTM1	-2.71599	0	34	0	0	-5.3979	7.91686
1	-4.9233	GO:0048167	M1	1	0	GO Biological Processes	19	regulation of synaptic plasticity	19_GO:0023052 signaling	-4.9233	4.31075	5.81509	27994	191	442	13	2.94118	0.80365	177|627|1742|1813|2695|4763|5649|6780|7101|9693|11346|23385|347730	AGER|BDNF|DLG4|DRD2|GIP|NF1|RELN|STAU1|NR2E1|RAPGEF2|SYNPO|NCSTN|LRRTM1	-2.65811	0	34	0	0	-5.3979	7.91686
1	-4.69639	GO:0050806	M1	1	0	GO Biological Processes	19	positive regulation of synaptic transmission	19_GO:0048518 positive regulation of biological process	-4.69639	4.41871	5.69628	27994	172	442	12	2.71493	0.773021	177|1742|1813|1855|2695|4763|5649|6780|7101|22997|23385|347730	AGER|DLG4|DRD2|DVL1|GIP|NF1|RELN|STAU1|NR2E1|IGSF9B|NCSTN|LRRTM1	-2.48266	0	34	0	0	-5.3979	7.91686
1	-4.54611	GO:0050890	M1	1	0	GO Biological Processes	19	cognition	19_GO:0032501 multicellular organismal process	-4.54611	3.35549	5.21275	27994	302	442	16	3.61991	0.888447	177|477|627|1742|1813|2695|3198|4763|5649|7416|8867|10752|11346|22943|23385|25978	AGER|ATP1A2|BDNF|DLG4|DRD2|GIP|HOXA1|NF1|RELN|VDAC1|SYNJ1|CHL1|SYNPO|DKK1|NCSTN|CHMP2B	-2.39759	0	34	0	0	-5.3979	7.91686
1	-3.9794	GO:1900271	M1	1	0	GO Biological Processes	19	regulation of long-term synaptic potentiation	19_GO:0048518 positive regulation of biological process	-3.9794	7.91686	6.07476	27994	48	442	6	1.35747	0.550409	177|1813|4763|5649|6780|23385	AGER|DRD2|NF1|RELN|STAU1|NCSTN	-1.99569	0	34	0	0	-5.3979	7.91686
1	-3.6077	GO:0007268	M1	1	0	GO Biological Processes	19	chemical synaptic transmission	19_GO:0023052 signaling	-3.6077	2.18698	4.09853	27994	724	442	25	5.65611	1.09876	177|477|613|627|999|1138|1742|1813|1855|2695|3359|4763|5332|5649|6780|7101|7416|8867|9693|11346|22943|22997|23385|23621|347730	AGER|ATP1A2|BCR|BDNF|CDH1|CHRNA5|DLG4|DRD2|DVL1|GIP|HTR3A|NF1|PLCB4|RELN|STAU1|NR2E1|VDAC1|SYNJ1|RAPGEF2|SYNPO|DKK1|IGSF9B|NCSTN|BACE1|LRRTM1	-1.74317	0	34	0	0	-5.3979	7.91686
1	-3.6077	GO:0098916	M1	1	0	GO Biological Processes	19	anterograde trans-synaptic signaling	19_GO:0023052 signaling	-3.6077	2.18698	4.09853	27994	724	442	25	5.65611	1.09876	177|477|613|627|999|1138|1742|1813|1855|2695|3359|4763|5332|5649|6780|7101|7416|8867|9693|11346|22943|22997|23385|23621|347730	AGER|ATP1A2|BCR|BDNF|CDH1|CHRNA5|DLG4|DRD2|DVL1|GIP|HTR3A|NF1|PLCB4|RELN|STAU1|NR2E1|VDAC1|SYNJ1|RAPGEF2|SYNPO|DKK1|IGSF9B|NCSTN|BACE1|LRRTM1	-1.74317	0	34	0	0	-5.3979	7.91686
1	-3.55753	GO:0007611	M1	1	0	GO Biological Processes	19	learning or memory	19_GO:0007610 behavior	-3.55753	3.16674	4.44577	27994	260	442	13	2.94118	0.80365	177|477|627|1742|1813|2695|4763|5649|7416|8867|11346|22943|23385	AGER|ATP1A2|BDNF|DLG4|DRD2|GIP|NF1|RELN|VDAC1|SYNJ1|SYNPO|DKK1|NCSTN	-1.71004	0	34	0	0	-5.3979	7.91686
1	-3.53655	GO:0099537	M1	1	0	GO Biological Processes	19	trans-synaptic signaling	19_GO:0023052 signaling	-3.53655	2.16308	4.03872	27994	732	442	25	5.65611	1.09876	177|477|613|627|999|1138|1742|1813|1855|2695|3359|4763|5332|5649|6780|7101|7416|8867|9693|11346|22943|22997|23385|23621|347730	AGER|ATP1A2|BCR|BDNF|CDH1|CHRNA5|DLG4|DRD2|DVL1|GIP|HTR3A|NF1|PLCB4|RELN|STAU1|NR2E1|VDAC1|SYNJ1|RAPGEF2|SYNPO|DKK1|IGSF9B|NCSTN|BACE1|LRRTM1	-1.69321	0	34	0	0	-5.3979	7.91686
1	-3.45809	GO:0099536	M1	1	0	GO Biological Processes	19	synaptic signaling	19_GO:0023052 signaling	-3.45809	2.1368	3.97234	27994	741	442	25	5.65611	1.09876	177|477|613|627|999|1138|1742|1813|1855|2695|3359|4763|5332|5649|6780|7101|7416|8867|9693|11346|22943|22997|23385|23621|347730	AGER|ATP1A2|BCR|BDNF|CDH1|CHRNA5|DLG4|DRD2|DVL1|GIP|HTR3A|NF1|PLCB4|RELN|STAU1|NR2E1|VDAC1|SYNJ1|RAPGEF2|SYNPO|DKK1|IGSF9B|NCSTN|BACE1|LRRTM1	-1.64181	0	34	0	0	-5.3979	7.91686
1	-3.28845	GO:0007612	M1	1	0	GO Biological Processes	19	learning	19_GO:0007610 behavior	-3.28845	3.93113	4.48201	27994	145	442	9	2.0362	0.671787	477|1742|1813|4763|5649|7416|8867|11346|22943	ATP1A2|DLG4|DRD2|NF1|RELN|VDAC1|SYNJ1|SYNPO|DKK1	-1.52933	0	34	0	0	-5.3979	7.91686
1	-5.39112	GO:0055123	M1	1	0	GO Biological Processes	19	digestive system development	19_GO:0032502 developmental process	-5.39112	5.17019	6.42073	27994	147	442	12	2.71493	0.773021	639|688|1045|2695|3239|3280|3398|4821|6422|7043|8854|56913	PRDM1|KLF5|CDX2|GIP|HOXD13|HES1|ID2|NKX2-2|SFRP1|TGFB3|ALDH1A2|C1GALT1	-2.97761	0	35	1	1	-5.39112	11.8753
1	-4.98302	GO:0048565	M1	1	0	GO Biological Processes	19	digestive tract development	19_GO:0032502 developmental process	-4.98302	5.16062	6.13764	27994	135	442	11	2.48869	0.740972	639|688|1045|3239|3280|3398|4821|6422|7043|8854|56913	PRDM1|KLF5|CDX2|HOXD13|HES1|ID2|NKX2-2|SFRP1|TGFB3|ALDH1A2|C1GALT1	-2.70396	0	35	0	0	-5.39112	11.8753
1	-3.2246	GO:0060575	M1	1	0	GO Biological Processes	19	intestinal epithelial cell differentiation	19_GO:0032502 developmental process	-3.2246	10.1336	5.78671	27994	25	442	4	0.904977	0.450437	639|688|1045|56913	PRDM1|KLF5|CDX2|C1GALT1	-1.48229	0	35	0	0	-5.39112	11.8753
1	-3.00076	GO:0002064	M1	1	0	GO Biological Processes	19	epithelial cell development	19_GO:0032502 developmental process	-3.00076	3.08267	3.98164	27994	226	442	11	2.48869	0.740972	639|688|2317|4659|4821|6382|7431|7852|9480|9693|56913	PRDM1|KLF5|FLNB|PPP1R12A|NKX2-2|SDC1|VIM|CXCR4|ONECUT2|RAPGEF2|C1GALT1	-1.33075	0	35	0	0	-5.39112	11.8753
1	-2.72614	GO:0060576	M1	1	0	GO Biological Processes	19	intestinal epithelial cell development	19_GO:0032502 developmental process	-2.72614	11.8753	5.51127	27994	16	442	3	0.678733	0.390535	639|688|56913	PRDM1|KLF5|C1GALT1	-1.14941	0	35	0	0	-5.39112	11.8753
1	-2.50148	GO:0002065	M1	1	0	GO Biological Processes	19	columnar/cuboidal epithelial cell differentiation	19_GO:0032502 developmental process	-2.50148	3.664	3.71958	27994	121	442	7	1.58371	0.593827	639|688|1045|3280|4821|5054|56913	PRDM1|KLF5|CDX2|HES1|NKX2-2|SERPINE1|C1GALT1	-1.00104	0	35	0	0	-5.39112	11.8753
1	-5.35624	GO:0031252	M1	1	0	GO Cellular Components	20	cell leading edge		-5.35624	3.15173	5.64118	27994	422	442	21	4.75113	1.01185	323|538|999|4638|5159|5796|6711|7074|7431|7852|10092|10677|23150|23189|23224|54822|55612|83871|84059|84962|255189	APBB2|ATP7A|CDH1|MYLK|PDGFRB|PTPRK|SPTBN1|TIAM1|VIM|CXCR4|ARPC5|AVIL|FRMD4B|KANK1|SYNE2|TRPM7|FERMT1|RAB34|ADGRV1|AJUBA|PLA2G4F	-2.95775	0	36	1	1	-5.35624	3.23871
1	-3.1488	GO:0031253	M1	1	0	GO Cellular Components	20	cell projection membrane		-3.1488	2.62437	3.93997	27994	362	442	15	3.39367	0.861244	538|1813|2780|5174|6584|6711|7074|9429|23189|23224|55612|57348|83871|84059|255189	ATP7A|DRD2|GNAT2|PDZK1|SLC22A5|SPTBN1|TIAM1|ABCG2|KANK1|SYNE2|FERMT1|TTYH1|RAB34|ADGRV1|PLA2G4F	-1.42807	0	36	0	0	-5.35624	3.23871
1	-2.69629	GO:0031256	M1	1	0	GO Cellular Components	20	leading edge membrane		-2.69629	3.23871	3.77356	27994	176	442	9	2.0362	0.671787	5796|6711|7074|23189|23224|55612|83871|84059|255189	PTPRK|SPTBN1|TIAM1|KANK1|SYNE2|FERMT1|RAB34|ADGRV1|PLA2G4F	-1.12898	0	36	0	0	-5.35624	3.23871
1	-2.09401	GO:0001726	M1	1	0	GO Cellular Components	20	ruffle		-2.09401	2.81488	3.09394	27994	180	442	8	1.80995	0.634098	5159|7074|23150|23189|54822|55612|83871|255189	PDGFRB|TIAM1|FRMD4B|KANK1|TRPM7|FERMT1|RAB34|PLA2G4F	-0.740024	0	36	0	0	-5.35624	3.23871
1	-5.35351	GO:0044089	M1	1	0	GO Biological Processes	19	positive regulation of cellular component biogenesis	19_GO:0048518 positive regulation of biological process	-5.35351	2.80243	5.48196	27994	565	442	25	5.65611	1.09876	538|627|638|3567|4916|5469|6363|6382|6422|6886|7043|8451|8829|9639|9759|9968|10018|10092|10677|11346|50507|55781|57472|84962|347730	ATP7A|BDNF|BIK|IL5|NTRK3|MED1|CCL19|SDC1|SFRP1|TAL1|TGFB3|CUL4A|NRP1|ARHGEF10|HDAC4|MED12|BCL2L11|ARPC5|AVIL|SYNPO|NOX4|RIOK2|CNOT6|AJUBA|LRRTM1	-2.95775	0	37	1	1	-5.35351	2.80243
1	-5.35246	GO:0010638	M1	1	0	GO Biological Processes	19	positive regulation of organelle organization	19_GO:0048518 positive regulation of biological process	-5.35246	2.67194	5.4195	27994	640	442	27	6.1086	1.13913	604|638|2896|3567|4000|4318|4916|5159|6382|6421|6422|6886|7043|8678|8829|8867|9639|9700|10018|10092|10133|10645|11346|50507|57472|90550|221477	BCL6|BIK|GRN|IL5|LMNA|MMP9|NTRK3|PDGFRB|SDC1|SFPQ|SFRP1|TAL1|TGFB3|BECN1|NRP1|SYNJ1|ARHGEF10|ESPL1|BCL2L11|ARPC5|OPTN|CAMKK2|SYNPO|NOX4|CNOT6|MCU|C6orf89	-2.95775	0	37	0	0	-5.35351	2.80243
1	-2.98188	GO:0043254	M1	1	0	GO Biological Processes	19	regulation of protein complex assembly	19_GO:0071840 cellular component organization or biogenesis	-2.98188	2.29382	3.68611	27994	497	442	18	4.0724	0.940125	638|3567|5469|6711|6886|8451|8780|9968|10018|10092|10565|10677|22943|23189|26999|51112|57472|84962	BIK|IL5|MED1|SPTBN1|TAL1|CUL4A|RIOK3|MED12|BCL2L11|ARPC5|ARFGEF1|AVIL|DKK1|KANK1|CYFIP2|TRAPPC12|CNOT6|AJUBA	-1.3167	0	37	0	0	-5.35351	2.80243
1	-5.32868	GO:0071363	M1	1	0	GO Biological Processes	19	cellular response to growth factor stimulus	19_GO:0050896 response to stimulus	-5.32868	2.55453	5.34862	27994	719	442	29	6.56109	1.17772	538|627|1284|2201|3280|3359|3592|4015|4141|4916|5159|5430|5437|5469|5796|6422|6678|7043|8239|8829|9404|9480|9693|22943|23592|26999|50507|55612|57530	ATP7A|BDNF|COL4A2|FBN2|HES1|HTR3A|IL12A|LOX|MARS1|NTRK3|PDGFRB|POLR2A|POLR2H|MED1|PTPRK|SFRP1|SPARC|TGFB3|USP9X|NRP1|LPXN|ONECUT2|RAPGEF2|DKK1|LEMD3|CYFIP2|NOX4|FERMT1|CGN	-2.95468	0	38	1	1	-5.32868	3.33341
1	-4.99251	GO:0070848	M1	1	0	GO Biological Processes	19	response to growth factor	19_GO:0050896 response to stimulus	-4.99251	2.45222	5.10256	27994	749	442	29	6.56109	1.17772	538|627|1284|2201|3280|3359|3592|4015|4141|4916|5159|5430|5437|5469|5796|6422|6678|7043|8239|8829|9404|9480|9693|22943|23592|26999|50507|55612|57530	ATP7A|BDNF|COL4A2|FBN2|HES1|HTR3A|IL12A|LOX|MARS1|NTRK3|PDGFRB|POLR2A|POLR2H|MED1|PTPRK|SFRP1|SPARC|TGFB3|USP9X|NRP1|LPXN|ONECUT2|RAPGEF2|DKK1|LEMD3|CYFIP2|NOX4|FERMT1|CGN	-2.7049	0	38	0	0	-5.32868	3.33341
1	-3.62264	GO:0071560	M1	1	0	GO Biological Processes	19	cellular response to transforming growth factor beta stimulus	19_GO:0050896 response to stimulus	-3.62264	3.21622	4.51185	27994	256	442	13	2.94118	0.80365	1284|2201|4015|5796|6422|7043|8239|9404|9480|23592|50507|55612|57530	COL4A2|FBN2|LOX|PTPRK|SFRP1|TGFB3|USP9X|LPXN|ONECUT2|LEMD3|NOX4|FERMT1|CGN	-1.74711	0	38	0	0	-5.32868	3.33341
1	-3.60286	GO:0007178	M1	1	0	GO Biological Processes	19	transmembrane receptor protein serine/threonine kinase signaling pathway	19_GO:0023052 signaling	-3.60286	2.78395	4.33912	27994	364	442	16	3.61991	0.888447	2201|3280|3547|4015|5796|6422|6711|7043|7431|8239|9404|9480|22943|23592|55612|57530	FBN2|HES1|IGSF1|LOX|PTPRK|SFRP1|SPTBN1|TGFB3|VIM|USP9X|LPXN|ONECUT2|DKK1|LEMD3|FERMT1|CGN	-1.74158	0	38	0	0	-5.32868	3.33341
1	-3.52551	GO:0071559	M1	1	0	GO Biological Processes	19	response to transforming growth factor beta	19_GO:0050896 response to stimulus	-3.52551	3.14257	4.4132	27994	262	442	13	2.94118	0.80365	1284|2201|4015|5796|6422|7043|8239|9404|9480|23592|50507|55612|57530	COL4A2|FBN2|LOX|PTPRK|SFRP1|TGFB3|USP9X|LPXN|ONECUT2|LEMD3|NOX4|FERMT1|CGN	-1.68504	0	38	0	0	-5.32868	3.33341
1	-2.76844	GO:0007179	M1	1	0	GO Biological Processes	19	transforming growth factor beta receptor signaling pathway	19_GO:0023052 signaling	-2.76844	3.07451	3.78512	27994	206	442	10	2.26244	0.707308	2201|4015|5796|7043|8239|9404|9480|23592|55612|57530	FBN2|LOX|PTPRK|TGFB3|USP9X|LPXN|ONECUT2|LEMD3|FERMT1|CGN	-1.1798	0	38	0	0	-5.32868	3.33341
1	-2.57374	GO:0090092	M1	1	0	GO Biological Processes	19	regulation of transmembrane receptor protein serine/threonine kinase signaling pathway	19_GO:0023052 signaling	-2.57374	2.72142	3.50452	27994	256	442	11	2.48869	0.740972	2201|3280|3547|4015|6422|6711|7043|9480|22943|23592|55612	FBN2|HES1|IGSF1|LOX|SFRP1|SPTBN1|TGFB3|ONECUT2|DKK1|LEMD3|FERMT1	-1.04773	0	38	0	0	-5.32868	3.33341
1	-2.37975	GO:0090287	M1	1	0	GO Biological Processes	19	regulation of cellular response to growth factor stimulus	19_GO:0050896 response to stimulus	-2.37975	2.44379	3.24292	27994	311	442	12	2.71493	0.773021	2201|3280|3592|4015|4916|6422|7043|9480|22943|23592|26999|55612	FBN2|HES1|IL12A|LOX|NTRK3|SFRP1|TGFB3|ONECUT2|DKK1|LEMD3|CYFIP2|FERMT1	-0.916191	0	38	0	0	-5.32868	3.33341
1	-2.27642	GO:0090101	M1	1	0	GO Biological Processes	19	negative regulation of transmembrane receptor protein serine/threonine kinase signaling pathway	19_GO:0048519 negative regulation of biological process	-2.27642	3.33341	3.41648	27994	133	442	7	1.58371	0.593827	2201|3547|6422|7043|9480|22943|23592	FBN2|IGSF1|SFRP1|TGFB3|ONECUT2|DKK1|LEMD3	-0.847662	0	38	0	0	-5.32868	3.33341
1	-5.31361	GO:0010035	M1	1	0	GO Biological Processes	19	response to inorganic substance	19_GO:0050896 response to stimulus	-5.31361	2.78763	5.45166	27994	568	442	25	5.65611	1.09876	538|558|999|1742|1813|2113|2695|2937|3398|3569|4318|4548|5159|6363|6382|6678|7001|9633|10165|23385|23621|54936|79752|80149|84059	ATP7A|AXL|CDH1|DLG4|DRD2|ETS1|GIP|GSS|ID2|IL6|MMP9|MTR|PDGFRB|CCL19|SDC1|SPARC|PRDX2|TESMIN|SLC25A13|NCSTN|BACE1|ADPRS|ZFAND1|ZC3H12A|ADGRV1	-2.94393	0	39	1	1	-5.31361	2.78763
1	-2.65282	GO:0010038	M1	1	0	GO Biological Processes	19	response to metal ion	19_GO:0050896 response to stimulus	-2.65282	2.42264	3.46994	27994	366	442	14	3.16742	0.833014	538|999|1742|1813|2937|3398|4318|6382|6678|9633|10165|23385|23621|84059	ATP7A|CDH1|DLG4|DRD2|GSS|ID2|MMP9|SDC1|SPARC|TESMIN|SLC25A13|NCSTN|BACE1|ADGRV1	-1.1011	0	39	0	0	-5.31361	2.78763
1	-2.05419	GO:0071241	M1	1	0	GO Biological Processes	19	cellular response to inorganic substance	19_GO:0050896 response to stimulus	-2.05419	2.57925	2.98534	27994	221	442	9	2.0362	0.671787	538|999|1742|3398|4318|4548|23385|23621|84059	ATP7A|CDH1|DLG4|ID2|MMP9|MTR|NCSTN|BACE1|ADGRV1	-0.713785	0	39	0	0	-5.31361	2.78763
1	-5.28086	GO:0001666	M1	1	0	GO Biological Processes	19	response to hypoxia	19_GO:0050896 response to stimulus	-5.28086	3.35198	5.68082	27994	359	442	19	4.29864	0.964747	177|538|947|1813|2113|4000|4313|4323|4763|5689|5719|6422|7043|7852|10449|22937|50507|84962|378938	AGER|ATP7A|CD34|DRD2|ETS1|LMNA|MMP2|MMP14|NF1|PSMB1|PSMD13|SFRP1|TGFB3|CXCR4|ACAA2|SCAP|NOX4|AJUBA|MALAT1	-2.92822	0	40	1	1	-5.28086	3.35198
1	-5.22407	GO:0070482	M1	1	0	GO Biological Processes	19	response to oxygen levels	19_GO:0050896 response to stimulus	-5.22407	3.19873	5.58136	27994	396	442	20	4.52489	0.988639	177|538|947|1813|2113|4000|4313|4323|4763|5159|5689|5719|6422|7043|7852|10449|22937|50507|84962|378938	AGER|ATP7A|CD34|DRD2|ETS1|LMNA|MMP2|MMP14|NF1|PDGFRB|PSMB1|PSMD13|SFRP1|TGFB3|CXCR4|ACAA2|SCAP|NOX4|AJUBA|MALAT1	-2.88459	0	40	0	0	-5.28086	3.35198
1	-5.07768	GO:0036293	M1	1	0	GO Biological Processes	19	response to decreased oxygen levels	19_GO:0050896 response to stimulus	-5.07768	3.24356	5.50997	27994	371	442	19	4.29864	0.964747	177|538|947|1813|2113|4000|4313|4323|4763|5689|5719|6422|7043|7852|10449|22937|50507|84962|378938	AGER|ATP7A|CD34|DRD2|ETS1|LMNA|MMP2|MMP14|NF1|PSMB1|PSMD13|SFRP1|TGFB3|CXCR4|ACAA2|SCAP|NOX4|AJUBA|MALAT1	-2.76338	0	40	0	0	-5.28086	3.35198
1	-2.21896	GO:0071456	M1	1	0	GO Biological Processes	19	cellular response to hypoxia	19_GO:0050896 response to stimulus	-2.21896	2.74045	3.19109	27994	208	442	9	2.0362	0.671787	538|947|4000|5689|5719|6422|10449|84962|378938	ATP7A|CD34|LMNA|PSMB1|PSMD13|SFRP1|ACAA2|AJUBA|MALAT1	-0.814207	0	40	0	0	-5.28086	3.35198
1	-2.09092	GO:0036294	M1	1	0	GO Biological Processes	19	cellular response to decreased oxygen levels	19_GO:0050896 response to stimulus	-2.09092	2.61474	3.03149	27994	218	442	9	2.0362	0.671787	538|947|4000|5689|5719|6422|10449|84962|378938	ATP7A|CD34|LMNA|PSMB1|PSMD13|SFRP1|ACAA2|AJUBA|MALAT1	-0.738282	0	40	0	0	-5.28086	3.35198
1	-5.23278	GO:0050673	M1	1	0	GO Biological Processes	19	epithelial cell proliferation	19_GO:0008283 cell proliferation	-5.23278	2.99649	5.49866	27994	465	442	22	4.97738	1.03443	538|947|1001|1285|2896|3280|3398|3569|3592|4323|4763|5469|5796|6422|6678|8829|8854|23385|29128|55612|64127|221477	ATP7A|CD34|CDH3|COL4A3|GRN|HES1|ID2|IL6|IL12A|MMP14|NF1|MED1|PTPRK|SFRP1|SPARC|NRP1|ALDH1A2|NCSTN|UHRF1|FERMT1|NOD2|C6orf89	-2.89005	0	41	1	1	-5.23278	2.99649
1	-3.79758	GO:0008285	M1	1	0	GO Biological Processes	19	negative regulation of cell proliferation	19_GO:0008283 cell proliferation	-3.79758	2.1701	4.22001	27994	788	442	27	6.1086	1.13913	604|627|990|1285|1813|2113|3012|3280|3569|3592|4000|4763|5469|5796|6422|6678|6788|7043|7101|8611|8854|9693|9759|50507|55612|83595|144455	BCL6|BDNF|CDC6|COL4A3|DRD2|ETS1|H2AC8|HES1|IL6|IL12A|LMNA|NF1|MED1|PTPRK|SFRP1|SPARC|STK3|TGFB3|NR2E1|PLPP1|ALDH1A2|RAPGEF2|HDAC4|NOX4|FERMT1|SOX7|E2F7	-1.86375	0	41	0	0	-5.23278	2.99649
1	-2.66838	GO:0050678	M1	1	0	GO Biological Processes	19	regulation of epithelial cell proliferation	19_GO:0008283 cell proliferation	-2.66838	2.34573	3.45524	27994	405	442	15	3.39367	0.861244	538|1001|1285|2896|3280|3592|4763|5469|5796|6422|6678|8829|8854|29128|64127	ATP7A|CDH3|COL4A3|GRN|HES1|IL12A|NF1|MED1|PTPRK|SFRP1|SPARC|NRP1|ALDH1A2|UHRF1|NOD2	-1.10651	0	41	0	0	-5.23278	2.99649
1	-5.19506	GO:0001655	M1	1	0	GO Biological Processes	19	urogenital system development	19_GO:0032502 developmental process	-5.19506	3.44419	5.66577	27994	331	442	18	4.0724	0.940125	38|627|947|1285|3239|3280|3398|3400|4318|4763|5159|6382|6422|7475|8829|8854|10018|56913	ACAT1|BDNF|CD34|COL4A3|HOXD13|HES1|ID2|ID4|MMP9|NF1|PDGFRB|SDC1|SFRP1|WNT6|NRP1|ALDH1A2|BCL2L11|C1GALT1	-2.85881	0	42	1	1	-5.19506	8.73584
1	-4.87258	GO:0001822	M1	1	0	GO Biological Processes	19	kidney development	19_GO:0032502 developmental process	-4.87258	3.56816	5.50963	27994	284	442	16	3.61991	0.888447	38|627|947|1285|3280|3398|4318|4763|5159|6382|6422|7475|8829|8854|10018|56913	ACAT1|BDNF|CD34|COL4A3|HES1|ID2|MMP9|NF1|PDGFRB|SDC1|SFRP1|WNT6|NRP1|ALDH1A2|BCL2L11|C1GALT1	-2.62084	0	42	0	0	-5.19506	8.73584
1	-4.7059	GO:0072001	M1	1	0	GO Biological Processes	19	renal system development	19_GO:0032502 developmental process	-4.7059	3.45856	5.35829	27994	293	442	16	3.61991	0.888447	38|627|947|1285|3280|3398|4318|4763|5159|6382|6422|7475|8829|8854|10018|56913	ACAT1|BDNF|CD34|COL4A3|HES1|ID2|MMP9|NF1|PDGFRB|SDC1|SFRP1|WNT6|NRP1|ALDH1A2|BCL2L11|C1GALT1	-2.48973	0	42	0	0	-5.19506	8.73584
1	-2.97264	GO:0061437	M1	1	0	GO Biological Processes	19	renal system vasculature development	19_GO:0032502 developmental process	-2.97264	8.73584	5.27908	27994	29	442	4	0.904977	0.450437	947|3280|5159|8829	CD34|HES1|PDGFRB|NRP1	-1.31282	0	42	0	0	-5.19506	8.73584
1	-2.97264	GO:0061440	M1	1	0	GO Biological Processes	19	kidney vasculature development	19_GO:0032502 developmental process	-2.97264	8.73584	5.27908	27994	29	442	4	0.904977	0.450437	947|3280|5159|8829	CD34|HES1|PDGFRB|NRP1	-1.31282	0	42	0	0	-5.19506	8.73584
1	-2.4911	GO:0001656	M1	1	0	GO Biological Processes	19	metanephros development	19_GO:0032502 developmental process	-2.4911	4.17592	3.84348	27994	91	442	6	1.35747	0.550409	38|947|3280|3398|4763|5159	ACAT1|CD34|HES1|ID2|NF1|PDGFRB	-0.994392	0	42	0	0	-5.19506	8.73584
1	-2.12481	GO:0072073	M1	1	0	GO Biological Processes	19	kidney epithelium development	19_GO:0032502 developmental process	-2.12481	3.12214	3.21107	27994	142	442	7	1.58371	0.593827	38|627|947|3280|6382|6422|7475	ACAT1|BDNF|CD34|HES1|SDC1|SFRP1|WNT6	-0.759629	0	42	0	0	-5.19506	8.73584
1	-2.06392	GO:0072012	M1	1	0	GO Biological Processes	19	glomerulus vasculature development	19_GO:0032502 developmental process	-2.06392	7.0372	3.97516	27994	27	442	3	0.678733	0.390535	947|3280|5159	CD34|HES1|PDGFRB	-0.720864	0	42	0	0	-5.19506	8.73584
1	-5.10717	hsa04933	M1	1	0	KEGG Pathway	24	AGE-RAGE signaling pathway in diabetic complications		-5.10717	5.91914	6.45713	27994	107	442	10	2.26244	0.707308	177|1284|1285|3569|4313|4790|5054|5332|7043|50507	AGER|COL4A2|COL4A3|IL6|MMP2|NFKB1|SERPINE1|PLCB4|TGFB3|NOX4	-2.78755	0	43	1	1	-5.10717	7.30787
1	-4.66414	ko05146	M1	1	0	KEGG Pathway	24	Amoebiasis		-4.66414	5.93764	6.13801	27994	96	442	9	2.0362	0.671787	1284|1285|2774|3569|3592|4790|5272|5332|7043	COL4A2|COL4A3|GNAL|IL6|IL12A|NFKB1|SERPINB9|PLCB4|TGFB3	-2.46939	0	43	0	0	-5.10717	7.30787
1	-4.55669	ko04933	M1	1	0	KEGG Pathway	24	AGE-RAGE signaling pathway in diabetic complications		-4.55669	5.75771	6.00637	27994	99	442	9	2.0362	0.671787	177|1284|1285|3569|4313|4790|5054|5332|7043	AGER|COL4A2|COL4A3|IL6|MMP2|NFKB1|SERPINE1|PLCB4|TGFB3	-2.40397	0	43	0	0	-5.10717	7.30787
1	-4.28859	hsa05146	M1	1	0	KEGG Pathway	24	Amoebiasis		-4.28859	5.32723	5.68016	27994	107	442	9	2.0362	0.671787	1284|1285|2774|3569|3592|4790|5272|5332|7043	COL4A2|COL4A3|GNAL|IL6|IL12A|NFKB1|SERPINB9|PLCB4|TGFB3	-2.21294	0	43	0	0	-5.10717	7.30787
1	-4.13215	ko05321	M1	1	0	KEGG Pathway	24	Inflammatory bowel disease (IBD)		-4.13215	6.82068	5.95061	27994	65	442	7	1.58371	0.593827	3567|3569|3592|4790|7043|51561|64127	IL5|IL6|IL12A|NFKB1|TGFB3|IL23A|NOD2	-2.10172	0	43	0	0	-5.10717	7.30787
1	-4.04728	hsa05321	M1	1	0	KEGG Pathway	24	Inflammatory bowel disease		-4.04728	6.61707	5.83035	27994	67	442	7	1.58371	0.593827	3567|3569|3592|4790|7043|51561|64127	IL5|IL6|IL12A|NFKB1|TGFB3|IL23A|NOD2	-2.04095	0	43	0	0	-5.10717	7.30787
1	-3.49191	R-HSA-6785807	M1	1	0	Reactome Gene Sets	6	Interleukin-4 and Interleukin-13 signaling		-3.49191	4.69147	4.8683	27994	108	442	8	1.80995	0.634098	604|3569|3592|3716|4313|4318|7431|51561	BCL6|IL6|IL12A|JAK1|MMP2|MMP9|VIM|IL23A	-1.66481	0	43	0	0	-5.10717	7.30787
1	-3.35692	R-HSA-449147	M1	1	0	Reactome Gene Sets	6	Signaling by Interleukins		-3.35692	2.47294	4.03896	27994	461	442	18	4.0724	0.940125	177|604|1326|3567|3569|3592|3716|4313|4318|4790|5689|5719|6363|6382|7431|8968|51561|64127	AGER|BCL6|MAP3K8|IL5|IL6|IL12A|JAK1|MMP2|MMP9|NFKB1|PSMB1|PSMD13|CCL19|SDC1|VIM|H3C7|IL23A|NOD2	-1.57644	0	43	0	0	-5.10717	7.30787
1	-2.92499	ko05142	M1	1	0	KEGG Pathway	24	Chagas disease (American trypanosomiasis)		-2.92499	4.34651	4.28856	27994	102	442	7	1.58371	0.593827	2774|3569|3592|4790|5054|5332|7043	GNAL|IL6|IL12A|NFKB1|SERPINE1|PLCB4|TGFB3	-1.27464	0	43	0	0	-5.10717	7.30787
1	-2.88959	ko05133	M1	1	0	KEGG Pathway	24	Pertussis		-2.88959	5.00012	4.4228	27994	76	442	6	1.35747	0.550409	727|3569|3592|4790|51561|51806	C5|IL6|IL12A|NFKB1|IL23A|CALML5	-1.25551	0	43	0	0	-5.10717	7.30787
1	-2.80425	hsa05142	M1	1	0	KEGG Pathway	24	Chagas disease		-2.80425	4.1434	4.1262	27994	107	442	7	1.58371	0.593827	2774|3569|3592|4790|5054|5332|7043	GNAL|IL6|IL12A|NFKB1|SERPINE1|PLCB4|TGFB3	-1.20569	0	43	0	0	-5.10717	7.30787
1	-2.74661	hsa05133	M1	1	0	KEGG Pathway	24	Pertussis		-2.74661	4.69147	4.21403	27994	81	442	6	1.35747	0.550409	727|3569|3592|4790|51561|51806	C5|IL6|IL12A|NFKB1|IL23A|CALML5	-1.16425	0	43	0	0	-5.10717	7.30787
1	-2.64653	ko05152	M1	1	0	KEGG Pathway	24	Tuberculosis		-2.64653	3.18443	3.71351	27994	179	442	9	2.0362	0.671787	3569|3592|3716|4790|7043|9902|51561|51806|64127	IL6|IL12A|JAK1|NFKB1|TGFB3|MRC2|IL23A|CALML5|NOD2	-1.09902	0	43	0	0	-5.10717	7.30787
1	-2.44356	hsa05152	M1	1	0	KEGG Pathway	24	Tuberculosis		-2.44356	2.96882	3.46719	27994	192	442	9	2.0362	0.671787	3569|3592|3716|4790|7043|9902|51561|51806|64127	IL6|IL12A|JAK1|NFKB1|TGFB3|MRC2|IL23A|CALML5|NOD2	-0.959244	0	43	0	0	-5.10717	7.30787
1	-2.22437	hsa04926	M1	1	0	KEGG Pathway	24	relaxin signaling pathway		-2.22437	3.25988	3.3461	27994	136	442	7	1.58371	0.593827	1284|1285|4313|4318|4322|4790|5332	COL4A2|COL4A3|MMP2|MMP9|MMP13|NFKB1|PLCB4	-0.816911	0	43	0	0	-5.10717	7.30787
1	-2.19376	R-HSA-6783783	M1	1	0	Reactome Gene Sets	6	Interleukin-10 signaling		-2.19376	5.3902	3.81527	27994	47	442	4	0.904977	0.450437	3569|3592|3716|6363	IL6|IL12A|JAK1|CCL19	-0.801602	0	43	0	0	-5.10717	7.30787
1	-2.14883	hsa04625	M1	1	0	KEGG Pathway	24	c-type lectin receptor signaling pathway		-2.14883	3.55149	3.34922	27994	107	442	6	1.35747	0.550409	3569|3592|4775|4790|51561|51806	IL6|IL12A|NFATC3|NFKB1|IL23A|CALML5	-0.774483	0	43	0	0	-5.10717	7.30787
1	-2.11003	M36	M1	1	0	Canonical Pathways	11	PID IL27 PATHWAY		-2.11003	7.30787	4.07566	27994	26	442	3	0.678733	0.390535	3569|3592|3716	IL6|IL12A|JAK1	-0.751673	0	43	0	0	-5.10717	7.30787
1	-2.06866	GO:0071354	M1	1	0	GO Biological Processes	19	cellular response to interleukin-6	19_GO:0050896 response to stimulus	-2.06866	4.96744	3.59185	27994	51	442	4	0.904977	0.450437	3569|3716|4790|6688	IL6|JAK1|NFKB1|SPI1	-0.722321	0	43	0	0	-5.10717	7.30787
1	-2.0261	ko05168	M1	1	0	KEGG Pathway	24	Herpes simplex infection		-2.0261	2.7388	3.00541	27994	185	442	8	1.80995	0.634098	727|3133|3569|3592|3716|4790|5430|6426	C5|HLA-E|IL6|IL12A|JAK1|NFKB1|POLR2A|SRSF1	-0.691775	0	43	0	0	-5.10717	7.30787
1	-5.10491	GO:0030031	M1	1	0	GO Biological Processes	19	cell projection assembly	19_GO:0071840 cellular component organization or biogenesis	-5.10491	2.64744	5.26272	27994	622	442	26	5.88235	1.11918	399|538|688|4638|5159|5911|6363|7043|7846|8829|9474|9480|9657|9693|9759|10677|23189|23224|56683|57348|64422|79864|84962|115948|171177|196527	RHOH|ATP7A|KLF5|MYLK|PDGFRB|RAP2A|CCL19|TGFB3|TUBA1A|NRP1|ATG5|ONECUT2|IQCB1|RAPGEF2|HDAC4|AVIL|KANK1|SYNE2|CFAP298|TTYH1|ATG3|JHY|AJUBA|CCDC151|RHOV|ANO6	-2.78755	0	44	1	1	-5.10491	7.60018
1	-4.371	GO:0120031	M1	1	0	GO Biological Processes	19	plasma membrane bounded cell projection assembly	19_GO:0071840 cellular component organization or biogenesis	-4.371	2.50418	4.74549	27994	607	442	24	5.42986	1.07786	538|688|4638|5159|5911|6363|7043|7846|8829|9474|9480|9657|9693|9759|10677|23189|23224|56683|57348|64422|79864|84962|115948|196527	ATP7A|KLF5|MYLK|PDGFRB|RAP2A|CCL19|TGFB3|TUBA1A|NRP1|ATG5|ONECUT2|IQCB1|RAPGEF2|HDAC4|AVIL|KANK1|SYNE2|CFAP298|TTYH1|ATG3|JHY|AJUBA|CCDC151|ANO6	-2.27177	0	44	0	0	-5.10491	7.60018
1	-3.87693	GO:0120032	M1	1	0	GO Biological Processes	19	regulation of plasma membrane bounded cell projection assembly	19_GO:0071840 cellular component organization or biogenesis	-3.87693	3.63645	4.84559	27994	209	442	12	2.71493	0.773021	538|688|6363|7043|8829|9474|9759|10677|23189|23224|64422|115948	ATP7A|KLF5|CCL19|TGFB3|NRP1|ATG5|HDAC4|AVIL|KANK1|SYNE2|ATG3|CCDC151	-1.92357	0	44	0	0	-5.10491	7.60018
1	-3.83818	GO:0060491	M1	1	0	GO Biological Processes	19	regulation of cell projection assembly	19_GO:0071840 cellular component organization or biogenesis	-3.83818	3.60198	4.80524	27994	211	442	12	2.71493	0.773021	538|688|6363|7043|8829|9474|9759|10677|23189|23224|64422|115948	ATP7A|KLF5|CCL19|TGFB3|NRP1|ATG5|HDAC4|AVIL|KANK1|SYNE2|ATG3|CCDC151	-1.89274	0	44	0	0	-5.10491	7.60018
1	-2.58886	GO:0097581	M1	1	0	GO Biological Processes	19	lamellipodium organization	19_GO:0071840 cellular component organization or biogenesis	-2.58886	4.36792	3.98496	27994	87	442	6	1.35747	0.550409	538|9759|10092|10677|23189|84962	ATP7A|HDAC4|ARPC5|AVIL|KANK1|AJUBA	-1.05632	0	44	0	0	-5.10491	7.60018
1	-2.20774	GO:0120034	M1	1	0	GO Biological Processes	19	positive regulation of plasma membrane bounded cell projection assembly	19_GO:0048518 positive regulation of biological process	-2.20774	3.65393	3.43433	27994	104	442	6	1.35747	0.550409	538|6363|7043|8829|9759|10677	ATP7A|CCL19|TGFB3|NRP1|HDAC4|AVIL	-0.808598	0	44	0	0	-5.10491	7.60018
1	-2.15823	GO:0010592	M1	1	0	GO Biological Processes	19	positive regulation of lamellipodium assembly	19_GO:0048518 positive regulation of biological process	-2.15823	7.60018	4.18164	27994	25	442	3	0.678733	0.390535	538|9759|10677	ATP7A|HDAC4|AVIL	-0.778358	0	44	0	0	-5.10491	7.60018
1	-2.0988	GO:1902743	M1	1	0	GO Biological Processes	19	regulation of lamellipodium organization	19_GO:0071840 cellular component organization or biogenesis	-2.0988	5.06679	3.64545	27994	50	442	4	0.904977	0.450437	538|9759|10677|23189	ATP7A|HDAC4|AVIL|KANK1	-0.744147	0	44	0	0	-5.10491	7.60018
1	-5.02932	GO:0098586	M1	1	0	GO Biological Processes	19	cellular response to virus	19_GO:0051704 multi-organism process	-5.02932	7.67695	6.87843	27994	66	442	8	1.80995	0.634098	3569|3592|5452|6363|8780|23076|23369|80149	IL6|IL12A|POU2F2|CCL19|RIOK3|RRP1B|PUM2|ZC3H12A	-2.72709	0	45	1	1	-5.02932	7.67695
1	-2.61994	GO:0002831	M1	1	0	GO Biological Processes	19	regulation of response to biotic stimulus	19_GO:0050896 response to stimulus	-2.61994	3.44679	3.76727	27994	147	442	8	1.80995	0.634098	2896|3592|7001|8780|10133|23369|51561|80149	GRN|IL12A|PRDX2|RIOK3|OPTN|PUM2|IL23A|ZC3H12A	-1.0766	0	45	0	0	-5.02932	7.67695
1	-2.38415	GO:0009615	M1	1	0	GO Biological Processes	19	response to virus	19_GO:0051704 multi-organism process	-2.38415	2.34573	3.21351	27994	351	442	13	2.94118	0.80365	3569|3592|5452|6363|7852|8678|8780|10417|23076|23369|51561|80149|256987	IL6|IL12A|POU2F2|CCL19|CXCR4|BECN1|RIOK3|SPON2|RRP1B|PUM2|IL23A|ZC3H12A|SERINC5	-0.919013	0	45	0	0	-5.02932	7.67695
1	-2.0988	GO:0002833	M1	1	0	GO Biological Processes	19	positive regulation of response to biotic stimulus	19_GO:0048518 positive regulation of biological process	-2.0988	5.06679	3.64545	27994	50	442	4	0.904977	0.450437	2896|3592|10133|23369	GRN|IL12A|OPTN|PUM2	-0.744147	0	45	0	0	-5.02932	7.67695
1	-5.01199	GO:0018108	M1	1	0	GO Biological Processes	19	peptidyl-tyrosine phosphorylation	19_GO:0008152 metabolic process	-5.01199	3.20897	5.45456	27994	375	442	19	4.29864	0.964747	558|627|1742|3280|3567|3569|3592|3716|4916|5159|5649|6422|6886|8829|9149|10420|10645|50507|51561	AXL|BDNF|DLG4|HES1|IL5|IL6|IL12A|JAK1|NTRK3|PDGFRB|RELN|SFRP1|TAL1|NRP1|DYRK1B|TESK2|CAMKK2|NOX4|IL23A	-2.71599	0	46	1	1	-5.01199	5.2779
1	-4.96337	GO:0018212	M1	1	0	GO Biological Processes	19	peptidyl-tyrosine modification	19_GO:0008152 metabolic process	-4.96337	3.1835	5.41349	27994	378	442	19	4.29864	0.964747	558|627|1742|3280|3567|3569|3592|3716|4916|5159|5649|6422|6886|8829|9149|10420|10645|50507|51561	AXL|BDNF|DLG4|HES1|IL5|IL6|IL12A|JAK1|NTRK3|PDGFRB|RELN|SFRP1|TAL1|NRP1|DYRK1B|TESK2|CAMKK2|NOX4|IL23A	-2.68712	0	46	0	0	-5.01199	5.2779
1	-3.53501	GO:0050731	M1	1	0	GO Biological Processes	19	positive regulation of peptidyl-tyrosine phosphorylation	19_GO:0048518 positive regulation of biological process	-3.53501	3.57273	4.56622	27994	195	442	11	2.48869	0.740972	627|1742|3280|3567|3569|3592|5649|6886|8829|50507|51561	BDNF|DLG4|HES1|IL5|IL6|IL12A|RELN|TAL1|NRP1|NOX4|IL23A	-1.69271	0	46	0	0	-5.01199	5.2779
1	-3.50963	GO:0050730	M1	1	0	GO Biological Processes	19	regulation of peptidyl-tyrosine phosphorylation	19_GO:0050789 regulation of biological process	-3.50963	3.13062	4.39704	27994	263	442	13	2.94118	0.80365	627|1742|3280|3567|3569|3592|5159|5649|6422|6886|8829|50507|51561	BDNF|DLG4|HES1|IL5|IL6|IL12A|PDGFRB|RELN|SFRP1|TAL1|NRP1|NOX4|IL23A	-1.67752	0	46	0	0	-5.01199	5.2779
1	-2.59032	GO:0061098	M1	1	0	GO Biological Processes	19	positive regulation of protein tyrosine kinase activity	19_GO:0048518 positive regulation of biological process	-2.59032	5.2779	4.20145	27994	60	442	5	1.13122	0.503028	627|1742|5649|6886|50507	BDNF|DLG4|RELN|TAL1|NOX4	-1.05632	0	46	0	0	-5.01199	5.2779
1	-2.12193	GO:0010469	M1	1	0	GO Biological Processes	19	regulation of signaling receptor activity	19_GO:0023052 signaling	-2.12193	2.84651	3.13021	27994	178	442	8	1.80995	0.634098	1742|5054|5469|5649|6886|8829|22943|130574	DLG4|SERPINE1|MED1|RELN|TAL1|NRP1|DKK1|LYPD6	-0.75812	0	46	0	0	-5.01199	5.2779
1	-5.00939	GO:0071216	M1	1	0	GO Biological Processes	19	cellular response to biotic stimulus	19_GO:0050896 response to stimulus	-5.00939	3.86188	5.71035	27994	246	442	15	3.39367	0.861244	558|613|3569|3592|4790|5054|7001|7431|10018|10417|10594|22914|64127|80149|83734	AXL|BCR|IL6|IL12A|NFKB1|SERPINE1|PRDX2|VIM|BCL2L11|SPON2|PRPF8|KLRK1|NOD2|ZC3H12A|ATG10	-2.71599	0	47	1	1	-5.00939	4.61817
1	-4.74778	GO:0001819	M1	1	0	GO Biological Processes	19	positive regulation of cytokine production	19_GO:0048518 positive regulation of biological process	-4.74778	2.87264	5.14627	27994	463	442	21	4.75113	1.01185	177|727|947|1813|3133|3569|3592|4790|5054|5437|5452|6363|6711|8780|10417|22914|23369|24145|51561|55612|64127	AGER|C5|CD34|DRD2|HLA-E|IL6|IL12A|NFKB1|SERPINE1|POLR2H|POU2F2|CCL19|SPTBN1|RIOK3|SPON2|KLRK1|PUM2|PANX1|IL23A|FERMT1|NOD2	-2.52605	0	47	0	0	-5.00939	4.61817
1	-4.56622	GO:0071396	M1	1	0	GO Biological Processes	19	cellular response to lipid	19_GO:0050896 response to stimulus	-4.56622	2.57633	4.90147	27994	590	442	24	5.42986	1.07786	477|558|613|3569|3592|4790|4916|5054|5469|6422|7001|7101|7431|7475|8611|8854|9612|10018|10417|10594|22914|64127|79039|80149	ATP1A2|AXL|BCR|IL6|IL12A|NFKB1|NTRK3|SERPINE1|MED1|SFRP1|PRDX2|NR2E1|VIM|WNT6|PLPP1|ALDH1A2|NCOR2|BCL2L11|SPON2|PRPF8|KLRK1|NOD2|DDX54|ZC3H12A	-2.41139	0	47	0	0	-5.00939	4.61817
1	-4.53155	GO:0071222	M1	1	0	GO Biological Processes	19	cellular response to lipopolysaccharide	19_GO:0051704 multi-organism process	-4.53155	3.95843	5.42424	27994	208	442	13	2.94118	0.80365	558|613|3569|3592|4790|5054|7001|7431|10417|10594|22914|64127|80149	AXL|BCR|IL6|IL12A|NFKB1|SERPINE1|PRDX2|VIM|SPON2|PRPF8|KLRK1|NOD2|ZC3H12A	-2.38718	0	47	0	0	-5.00939	4.61817
1	-4.23927	GO:0071219	M1	1	0	GO Biological Processes	19	cellular response to molecule of bacterial origin	19_GO:0051704 multi-organism process	-4.23927	3.7088	5.13226	27994	222	442	13	2.94118	0.80365	558|613|3569|3592|4790|5054|7001|7431|10417|10594|22914|64127|80149	AXL|BCR|IL6|IL12A|NFKB1|SERPINE1|PRDX2|VIM|SPON2|PRPF8|KLRK1|NOD2|ZC3H12A	-2.18029	0	47	0	0	-5.00939	4.61817
1	-3.64588	GO:0032102	M1	1	0	GO Biological Processes	19	negative regulation of response to external stimulus	19_GO:0048519 negative regulation of biological process	-3.64588	2.70526	4.33978	27994	398	442	17	3.84615	0.914714	177|613|727|947|1813|1855|2113|2811|2896|4790|5054|7001|8780|8829|22914|23621|80149	AGER|BCR|C5|CD34|DRD2|DVL1|ETS1|GP1BA|GRN|NFKB1|SERPINE1|PRDX2|RIOK3|NRP1|KLRK1|BACE1|ZC3H12A	-1.76362	0	47	0	0	-5.00939	4.61817
1	-3.08358	GO:0031349	M1	1	0	GO Biological Processes	19	positive regulation of defense response	19_GO:0048518 positive regulation of biological process	-3.08358	2.27909	3.75821	27994	528	442	19	4.29864	0.964747	2113|2896|3133|3569|3592|4363|4790|5054|5469|5689|5719|6421|8723|8780|10133|22914|23369|51561|64127	ETS1|GRN|HLA-E|IL6|IL12A|ABCC1|NFKB1|SERPINE1|MED1|PSMB1|PSMD13|SFPQ|SNX4|RIOK3|OPTN|KLRK1|PUM2|IL23A|NOD2	-1.38711	0	47	0	0	-5.00939	4.61817
1	-3.08016	GO:0002532	M1	1	0	GO Biological Processes	19	production of molecular mediator involved in inflammatory response	19_GO:0032501 multicellular organismal process	-3.08016	4.61817	4.49777	27994	96	442	7	1.58371	0.593827	2896|3569|5054|7001|8723|64127|80149	GRN|IL6|SERPINE1|PRDX2|SNX4|NOD2|ZC3H12A	-1.38516	0	47	0	0	-5.00939	4.61817
1	-3.02364	GO:0032496	M1	1	0	GO Biological Processes	19	response to lipopolysaccharide	19_GO:0051704 multi-organism process	-3.02364	2.65475	3.85336	27994	334	442	14	3.16742	0.833014	558|613|3569|3592|4790|5054|6678|7001|7431|10417|10594|22914|64127|80149	AXL|BCR|IL6|IL12A|NFKB1|SERPINE1|SPARC|PRDX2|VIM|SPON2|PRPF8|KLRK1|NOD2|ZC3H12A	-1.34309	0	47	0	0	-5.00939	4.61817
1	-3.02127	GO:0050729	M1	1	0	GO Biological Processes	19	positive regulation of inflammatory response	19_GO:0048518 positive regulation of biological process	-3.02127	3.60768	4.16331	27994	158	442	9	2.0362	0.671787	2113|2896|3133|3569|4363|5054|8723|51561|64127	ETS1|GRN|HLA-E|IL6|ABCC1|SERPINE1|SNX4|IL23A|NOD2	-1.34143	0	47	0	0	-5.00939	4.61817
1	-2.76315	GO:0002237	M1	1	0	GO Biological Processes	19	response to molecule of bacterial origin	19_GO:0051704 multi-organism process	-2.76315	2.4907	3.58526	27994	356	442	14	3.16742	0.833014	558|613|3569|3592|4790|5054|6678|7001|7431|10417|10594|22914|64127|80149	AXL|BCR|IL6|IL12A|NFKB1|SERPINE1|SPARC|PRDX2|VIM|SPON2|PRPF8|KLRK1|NOD2|ZC3H12A	-1.17566	0	47	0	0	-5.00939	4.61817
1	-2.33628	GO:0009617	M1	1	0	GO Biological Processes	19	response to bacterium	19_GO:0051704 multi-organism process	-2.33628	1.84797	2.98965	27994	754	442	22	4.97738	1.03443	558|613|2896|3133|3569|3592|4790|5054|5272|5836|6584|6678|7001|7431|10133|10417|10594|22914|51561|64127|80149|89857	AXL|BCR|GRN|HLA-E|IL6|IL12A|NFKB1|SERPINE1|SERPINB9|PYGL|SLC22A5|SPARC|PRDX2|VIM|OPTN|SPON2|PRPF8|KLRK1|IL23A|NOD2|ZC3H12A|KLHL6	-0.886307	0	47	0	0	-5.00939	4.61817
1	-2.23105	GO:0050727	M1	1	0	GO Biological Processes	19	regulation of inflammatory response	19_GO:0050896 response to stimulus	-2.23105	1.99387	2.95383	27994	540	442	17	3.84615	0.914714	177|604|613|727|2113|2896|3133|3569|4318|4363|4790|5054|8723|51561|64127|79648|80149	AGER|BCL6|BCR|C5|ETS1|GRN|HLA-E|IL6|MMP9|ABCC1|NFKB1|SERPINE1|SNX4|IL23A|NOD2|MCPH1|ZC3H12A	-0.820224	0	47	0	0	-5.00939	4.61817
1	-2.17028	GO:0045088	M1	1	0	GO Biological Processes	19	regulation of innate immune response	19_GO:0002376 immune system process	-2.17028	2.06977	2.92693	27994	459	442	15	3.39367	0.861244	1813|2896|3133|3592|3716|4790|5272|5469|5689|5719|6421|8780|22914|23369|64127	DRD2|GRN|HLA-E|IL12A|JAK1|NFKB1|SERPINB9|MED1|PSMB1|PSMD13|SFPQ|RIOK3|KLRK1|PUM2|NOD2	-0.783359	0	47	0	0	-5.00939	4.61817
1	-4.98416	GO:1901615	M1	1	0	GO Biological Processes	19	organic hydroxy compound metabolic process	19_GO:0008152 metabolic process	-4.98416	2.73388	5.23045	27994	556	442	24	5.42986	1.07786	30|220|538|1001|1582|1813|3837|4047|4790|5332|5469|8611|8694|8854|8867|9693|10449|10613|11163|22937|26119|51302|57016|80025	ACAA1|ALDH1A3|ATP7A|CDH3|CYP8B1|DRD2|KPNB1|LSS|NFKB1|PLCB4|MED1|PLPP1|DGAT1|ALDH1A2|SYNJ1|RAPGEF2|ACAA2|ERLIN1|NUDT4|SCAP|LDLRAP1|CYP39A1|AKR1B10|PANK2	-2.70396	0	48	1	1	-4.98416	2.73388
1	-3.91297	GO:0008610	M1	1	0	GO Biological Processes	19	lipid biosynthetic process	19_GO:0008152 metabolic process	-3.91297	2.24653	4.33155	27994	733	442	26	5.88235	1.11918	220|377|1582|2695|3837|4047|4790|5469|8611|8694|8854|8867|9488|10449|10613|10677|22937|23683|51302|54898|55361|79993|84002|84962|255189|256987	ALDH1A3|ARF3|CYP8B1|GIP|KPNB1|LSS|NFKB1|MED1|PLPP1|DGAT1|ALDH1A2|SYNJ1|PIGB|ACAA2|ERLIN1|AVIL|SCAP|PRKD3|CYP39A1|ELOVL2|PI4K2A|ELOVL7|B3GNT5|AJUBA|PLA2G4F|SERINC5	-1.95017	0	48	0	0	-4.98416	2.73388
1	-3.85699	R-HSA-556833	M1	1	0	Reactome Gene Sets	6	Metabolism of lipids		-3.85699	2.22829	4.28607	27994	739	442	26	5.88235	1.11918	30|38|377|1024|1582|3837|4047|4363|5469|6584|8611|8694|8867|9612|9968|10449|22937|23683|25816|51302|54898|55361|55856|56261|79993|255189	ACAA1|ACAT1|ARF3|CDK8|CYP8B1|KPNB1|LSS|ABCC1|MED1|SLC22A5|PLPP1|DGAT1|SYNJ1|NCOR2|MED12|ACAA2|SCAP|PRKD3|TNFAIP8|CYP39A1|ELOVL2|PI4K2A|ACOT13|GPCPD1|ELOVL7|PLA2G4F	-1.9076	0	48	0	0	-4.98416	2.73388
1	-3.40927	GO:0006066	M1	1	0	GO Biological Processes	19	alcohol metabolic process	19_GO:0008152 metabolic process	-3.40927	2.67377	4.15529	27994	379	442	16	3.61991	0.888447	220|3837|4047|4790|5332|8611|8694|8854|8867|10449|10613|11163|22937|26119|51302|57016	ALDH1A3|KPNB1|LSS|NFKB1|PLCB4|PLPP1|DGAT1|ALDH1A2|SYNJ1|ACAA2|ERLIN1|NUDT4|SCAP|LDLRAP1|CYP39A1|AKR1B10	-1.60545	0	48	0	0	-4.98416	2.73388
1	-2.39526	GO:0046394	M1	1	0	GO Biological Processes	19	carboxylic acid biosynthetic process	19_GO:0008152 metabolic process	-2.39526	2.1289	3.14638	27994	476	442	16	3.61991	0.888447	220|1582|2695|3098|4548|4790|7358|8854|9759|10613|22937|51302|54898|79993|255189|256987	ALDH1A3|CYP8B1|GIP|HK1|MTR|NFKB1|UGDH|ALDH1A2|HDAC4|ERLIN1|SCAP|CYP39A1|ELOVL2|ELOVL7|PLA2G4F|SERINC5	-0.926931	0	48	0	0	-4.98416	2.73388
1	-2.38658	GO:0016053	M1	1	0	GO Biological Processes	19	organic acid biosynthetic process	19_GO:0008152 metabolic process	-2.38658	2.12444	3.13728	27994	477	442	16	3.61991	0.888447	220|1582|2695|3098|4548|4790|7358|8854|9759|10613|22937|51302|54898|79993|255189|256987	ALDH1A3|CYP8B1|GIP|HK1|MTR|NFKB1|UGDH|ALDH1A2|HDAC4|ERLIN1|SCAP|CYP39A1|ELOVL2|ELOVL7|PLA2G4F|SERINC5	-0.919564	0	48	0	0	-4.98416	2.73388
1	-2.00533	GO:0032787	M1	1	0	GO Biological Processes	19	monocarboxylic acid metabolic process	19_GO:0008152 metabolic process	-2.00533	1.81229	2.68309	27994	664	442	19	4.29864	0.964747	30|36|38|220|549|1582|2695|3098|7416|8854|9759|10449|10613|22937|51302|54898|79993|80025|255189	ACAA1|ACADSB|ACAT1|ALDH1A3|AUH|CYP8B1|GIP|HK1|VDAC1|ALDH1A2|HDAC4|ACAA2|ERLIN1|SCAP|CYP39A1|ELOVL2|ELOVL7|PANK2|PLA2G4F	-0.681624	0	48	0	0	-4.98416	2.73388
1	-4.95654	GO:0001503	M1	1	0	GO Biological Processes	19	ossification	19_GO:0032501 multicellular organismal process	-4.95654	3.06706	5.36022	27994	413	442	20	4.52489	0.988639	2201|3398|3400|3569|4015|4037|4313|4322|4323|4330|4763|6422|6678|7043|9759|9902|22943|55790|84059|196527	FBN2|ID2|ID4|IL6|LOX|LRP3|MMP2|MMP13|MMP14|MN1|NF1|SFRP1|SPARC|TGFB3|HDAC4|MRC2|DKK1|CSGALNACT1|ADGRV1|ANO6	-2.68308	0	49	1	1	-4.95654	6.59738
1	-3.02704	GO:0070169	M1	1	0	GO Biological Processes	19	positive regulation of biomineral tissue development	19_GO:0048518 positive regulation of biological process	-3.02704	6.59738	4.91592	27994	48	442	5	1.13122	0.503028	2201|7043|7475|84059|196527	FBN2|TGFB3|WNT6|ADGRV1|ANO6	-1.34507	0	49	0	0	-4.95654	6.59738
1	-2.67696	GO:0030278	M1	1	0	GO Biological Processes	19	regulation of ossification	19_GO:0032501 multicellular organismal process	-2.67696	2.98749	3.67918	27994	212	442	10	2.26244	0.707308	2201|3398|3569|4037|6422|7043|9759|22943|84059|196527	FBN2|ID2|IL6|LRP3|SFRP1|TGFB3|HDAC4|DKK1|ADGRV1|ANO6	-1.11455	0	49	0	0	-4.95654	6.59738
1	-2.44666	GO:0030501	M1	1	0	GO Biological Processes	19	positive regulation of bone mineralization	19_GO:0048518 positive regulation of biological process	-2.44666	6.33348	4.27542	27994	40	442	4	0.904977	0.450437	2201|7043|84059|196527	FBN2|TGFB3|ADGRV1|ANO6	-0.961442	0	49	0	0	-4.95654	6.59738
1	-2.42128	GO:0045778	M1	1	0	GO Biological Processes	19	positive regulation of ossification	19_GO:0048518 positive regulation of biological process	-2.42128	4.04265	3.7426	27994	94	442	6	1.35747	0.550409	2201|3569|4037|7043|84059|196527	FBN2|IL6|LRP3|TGFB3|ADGRV1|ANO6	-0.941914	0	49	0	0	-4.95654	6.59738
1	-2.39694	GO:0001649	M1	1	0	GO Biological Processes	19	osteoblast differentiation	19_GO:0032502 developmental process	-2.39694	2.72995	3.35129	27994	232	442	10	2.26244	0.707308	2201|3398|3400|3569|4015|4037|4763|6422|9759|9902	FBN2|ID2|ID4|IL6|LOX|LRP3|NF1|SFRP1|HDAC4|MRC2	-0.92818	0	49	0	0	-4.95654	6.59738
1	-4.87871	GO:0007163	M1	1	0	GO Biological Processes	19	establishment or maintenance of cell polarity	19_GO:0009987 cellular process	-4.87871	3.99409	5.67279	27994	222	442	14	3.16742	0.833014	399|1045|3280|4000|5911|6363|6939|10092|10565|23150|23189|55612|79648|89958	RHOH|CDX2|HES1|LMNA|RAP2A|CCL19|TCF15|ARPC5|ARFGEF1|FRMD4B|KANK1|FERMT1|MCPH1|SAPCD2	-2.62431	0	50	1	1	-4.87871	9.89607
1	-4.01751	GO:0030010	M1	1	0	GO Biological Processes	19	establishment of cell polarity	19_GO:0009987 cellular process	-4.01751	4.42901	5.20686	27994	143	442	10	2.26244	0.707308	3280|5911|6363|6939|10565|23150|23189|55612|79648|89958	HES1|RAP2A|CCL19|TCF15|ARFGEF1|FRMD4B|KANK1|FERMT1|MCPH1|SAPCD2	-2.02134	0	50	0	0	-4.87871	9.89607
1	-3.86676	GO:0090162	M1	1	0	GO Biological Processes	19	establishment of epithelial cell polarity	19_GO:0009987 cellular process	-3.86676	9.89607	6.37747	27994	32	442	5	1.13122	0.503028	3280|5911|6939|23150|55612	HES1|RAP2A|TCF15|FRMD4B|FERMT1	-1.91473	0	50	0	0	-4.87871	9.89607
1	-4.85065	GO:0002683	M1	1	0	GO Biological Processes	19	negative regulation of immune system process	19_GO:0002376 immune system process	-4.85065	2.83205	5.19273	27994	492	442	22	4.97738	1.03443	558|604|613|727|1813|2896|3133|3280|3398|4763|5272|6422|6886|7001|7043|8365|8451|8780|9404|10401|22914|80149	AXL|BCL6|BCR|C5|DRD2|GRN|HLA-E|HES1|ID2|NF1|SERPINB9|SFRP1|TAL1|PRDX2|TGFB3|H4C8|CUL4A|RIOK3|LPXN|PIAS3|KLRK1|ZC3H12A	-2.60417	0	51	1	1	-4.85065	5.75771
1	-4.64787	GO:0045637	M1	1	0	GO Biological Processes	19	regulation of myeloid cell differentiation	19_GO:0002376 immune system process	-4.64787	3.59857	5.37305	27994	264	442	15	3.39367	0.861244	2113|2811|3398|3567|4015|4763|5469|6422|6688|6886|8365|8451|8968|10401|51561	ETS1|GP1BA|ID2|IL5|LOX|NF1|MED1|SFRP1|SPI1|TAL1|H4C8|CUL4A|H3C7|PIAS3|IL23A	-2.46004	0	51	0	0	-4.85065	5.75771
1	-4.34484	GO:1903707	M1	1	0	GO Biological Processes	19	negative regulation of hemopoiesis	19_GO:0002376 immune system process	-4.34484	4.40939	5.44328	27994	158	442	11	2.48869	0.740972	604|3280|3398|4763|6422|6886|7001|8365|8451|10401|80149	BCL6|HES1|ID2|NF1|SFRP1|TAL1|PRDX2|H4C8|CUL4A|PIAS3|ZC3H12A	-2.253	0	51	0	0	-4.85065	5.75771
1	-4.16026	GO:0030099	M1	1	0	GO Biological Processes	19	myeloid cell differentiation	19_GO:0002376 immune system process	-4.16026	2.77913	4.72566	27994	433	442	19	4.29864	0.964747	604|2113|2811|3398|3567|4015|4318|4763|5469|6005|6363|6422|6688|6886|8365|8451|8968|10401|51561	BCL6|ETS1|GP1BA|ID2|IL5|LOX|MMP9|NF1|MED1|RHAG|CCL19|SFRP1|SPI1|TAL1|H4C8|CUL4A|H3C7|PIAS3|IL23A	-2.1218	0	51	0	0	-4.85065	5.75771
1	-3.83818	GO:0002573	M1	1	0	GO Biological Processes	19	myeloid leukocyte differentiation	19_GO:0002376 immune system process	-3.83818	3.60198	4.80524	27994	211	442	12	2.71493	0.773021	3398|3567|4318|4763|5469|6363|6422|6688|6886|8451|10401|51561	ID2|IL5|MMP9|NF1|MED1|CCL19|SFRP1|SPI1|TAL1|CUL4A|PIAS3|IL23A	-1.89274	0	51	0	0	-4.85065	5.75771
1	-3.57537	GO:1902106	M1	1	0	GO Biological Processes	19	negative regulation of leukocyte differentiation	19_GO:0002376 immune system process	-3.57537	4.82551	4.97424	27994	105	442	8	1.80995	0.634098	604|3398|4763|6422|7001|8451|10401|80149	BCL6|ID2|NF1|SFRP1|PRDX2|CUL4A|PIAS3|ZC3H12A	-1.72173	0	51	0	0	-4.85065	5.75771
1	-3.11449	GO:0002761	M1	1	0	GO Biological Processes	19	regulation of myeloid leukocyte differentiation	19_GO:0002376 immune system process	-3.11449	4.11934	4.39135	27994	123	442	8	1.80995	0.634098	3398|3567|4763|6422|6886|8451|10401|51561	ID2|IL5|NF1|SFRP1|TAL1|CUL4A|PIAS3|IL23A	-1.4047	0	51	0	0	-4.85065	5.75771
1	-2.75833	GO:0045620	M1	1	0	GO Biological Processes	19	negative regulation of lymphocyte differentiation	19_GO:0002376 immune system process	-2.75833	5.75771	4.47336	27994	55	442	5	1.13122	0.503028	604|3398|6422|7001|80149	BCL6|ID2|SFRP1|PRDX2|ZC3H12A	-1.17277	0	51	0	0	-4.85065	5.75771
1	-2.39864	GO:0045638	M1	1	0	GO Biological Processes	19	negative regulation of myeloid cell differentiation	19_GO:0002376 immune system process	-2.39864	4.0001	3.7099	27994	95	442	6	1.35747	0.550409	4763|6422|6886|8365|8451|10401	NF1|SFRP1|TAL1|H4C8|CUL4A|PIAS3	-0.929	0	51	0	0	-4.85065	5.75771
1	-2.06866	GO:0002762	M1	1	0	GO Biological Processes	19	negative regulation of myeloid leukocyte differentiation	19_GO:0002376 immune system process	-2.06866	4.96744	3.59185	27994	51	442	4	0.904977	0.450437	4763|6422|8451|10401	NF1|SFRP1|CUL4A|PIAS3	-0.722321	0	51	0	0	-4.85065	5.75771
1	-2.03947	GO:0002695	M1	1	0	GO Biological Processes	19	negative regulation of leukocyte activation	19_GO:0002376 immune system process	-2.03947	2.75369	3.02288	27994	184	442	8	1.80995	0.634098	558|604|613|2896|3398|6422|7001|80149	AXL|BCL6|BCR|GRN|ID2|SFRP1|PRDX2|ZC3H12A	-0.703624	0	51	0	0	-4.85065	5.75771
1	-4.80014	R-HSA-70895	M1	1	0	Reactome Gene Sets	6	Branched-chain amino acid catabolism		-4.80014	15.0797	8.17511	27994	21	442	5	1.13122	0.503028	36|38|549|10295|27034	ACADSB|ACAT1|AUH|BCKDK|ACAD8	-2.56908	0	52	1	1	-4.80014	27.1435
1	-4.69382	GO:0009083	M1	1	0	GO Biological Processes	19	branched-chain amino acid catabolic process	19_GO:0008152 metabolic process	-4.69382	14.3943	7.96028	27994	22	442	5	1.13122	0.503028	36|38|549|10295|27034	ACADSB|ACAT1|AUH|BCKDK|ACAD8	-2.4825	0	52	0	0	-4.80014	27.1435
1	-4.40595	GO:0009081	M1	1	0	GO Biological Processes	19	branched-chain amino acid metabolic process	19_GO:0008152 metabolic process	-4.40595	12.667	7.39178	27994	25	442	5	1.13122	0.503028	36|38|549|10295|27034	ACADSB|ACAT1|AUH|BCKDK|ACAD8	-2.2992	0	52	0	0	-4.80014	27.1435
1	-3.9794	ko00280	M1	1	0	KEGG Pathway	24	Valine, leucine and isoleucine degradation		-3.9794	7.91686	6.07476	27994	48	442	6	1.35747	0.550409	30|36|38|549|10449|27034	ACAA1|ACADSB|ACAT1|AUH|ACAA2|ACAD8	-1.99569	0	52	0	0	-4.80014	27.1435
1	-3.8843	GO:0003988	M1	1	0	GO Molecular Functions	21	acetyl-CoA C-acyltransferase activity		-3.8843	27.1435	8.76181	27994	7	442	3	0.678733	0.390535	30|38|10449	ACAA1|ACAT1|ACAA2	-1.9296	0	52	0	0	-4.80014	27.1435
1	-3.78263	hsa00280	M1	1	0	KEGG Pathway	24	Valine, leucine and isoleucine degradation		-3.78263	7.30787	5.76653	27994	52	442	6	1.35747	0.550409	30|36|38|549|10449|27034	ACAA1|ACADSB|ACAT1|AUH|ACAA2|ACAD8	-1.85638	0	52	0	0	-4.80014	27.1435
1	-3.02704	hsa01212	M1	1	0	KEGG Pathway	24	Fatty acid metabolism		-3.02704	6.59738	4.91592	27994	48	442	5	1.13122	0.503028	30|36|38|10449|54898	ACAA1|ACADSB|ACAT1|ACAA2|ELOVL2	-1.34507	0	52	0	0	-4.80014	27.1435
1	-3.02704	ko01212	M1	1	0	KEGG Pathway	24	Fatty acid metabolism		-3.02704	6.59738	4.91592	27994	48	442	5	1.13122	0.503028	30|36|38|10449|54898	ACAA1|ACADSB|ACAT1|ACAA2|ELOVL2	-1.34507	0	52	0	0	-4.80014	27.1435
1	-2.43774	GO:0016408	M1	1	0	GO Molecular Functions	21	C-acyltransferase activity		-2.43774	9.50023	4.81645	27994	20	442	3	0.678733	0.390535	30|38|10449	ACAA1|ACAT1|ACAA2	-0.955685	0	52	0	0	-4.80014	27.1435
1	-2.29627	ko00071	M1	1	0	KEGG Pathway	24	Fatty acid degradation		-2.29627	5.75771	4.0003	27994	44	442	4	0.904977	0.450437	30|36|38|10449	ACAA1|ACADSB|ACAT1|ACAA2	-0.863105	0	52	0	0	-4.80014	27.1435
1	-2.19376	hsa00071	M1	1	0	KEGG Pathway	24	Fatty acid degradation		-2.19376	5.3902	3.81527	27994	47	442	4	0.904977	0.450437	30|36|38|10449	ACAA1|ACADSB|ACAT1|ACAA2	-0.801602	0	52	0	0	-4.80014	27.1435
1	-4.79608	GO:0060964	M1	1	0	GO Biological Processes	19	regulation of gene silencing by miRNA	19_GO:0048519 negative regulation of biological process	-4.79608	5.4599	6.09653	27994	116	442	10	2.26244	0.707308	1994|3569|5430|5437|8365|8968|9612|23369|80149|84962	ELAVL1|IL6|POLR2A|POLR2H|H4C8|H3C7|NCOR2|PUM2|ZC3H12A|AJUBA	-2.56754	0	53	1	1	-4.79608	13.5718
1	-4.66719	GO:0060147	M1	1	0	GO Biological Processes	19	regulation of posttranscriptional gene silencing	19_GO:0048519 negative regulation of biological process	-4.66719	5.2779	5.94814	27994	120	442	10	2.26244	0.707308	1994|3569|5430|5437|8365|8968|9612|23369|80149|84962	ELAVL1|IL6|POLR2A|POLR2H|H4C8|H3C7|NCOR2|PUM2|ZC3H12A|AJUBA	-2.47012	0	53	0	0	-4.79608	13.5718
1	-4.66719	GO:0060966	M1	1	0	GO Biological Processes	19	regulation of gene silencing by RNA	19_GO:0048519 negative regulation of biological process	-4.66719	5.2779	5.94814	27994	120	442	10	2.26244	0.707308	1994|3569|5430|5437|8365|8968|9612|23369|80149|84962	ELAVL1|IL6|POLR2A|POLR2H|H4C8|H3C7|NCOR2|PUM2|ZC3H12A|AJUBA	-2.47012	0	53	0	0	-4.79608	13.5718
1	-3.66145	GO:0060968	M1	1	0	GO Biological Processes	19	regulation of gene silencing	19_GO:0048519 negative regulation of biological process	-3.66145	4.00853	4.8033	27994	158	442	10	2.26244	0.707308	1994|3569|5430|5437|8365|8968|9612|23369|80149|84962	ELAVL1|IL6|POLR2A|POLR2H|H4C8|H3C7|NCOR2|PUM2|ZC3H12A|AJUBA	-1.7756	0	53	0	0	-4.79608	13.5718
1	-3.6143	GO:0060965	M1	1	0	GO Biological Processes	19	negative regulation of gene silencing by miRNA	19_GO:0048519 negative regulation of biological process	-3.6143	12.667	6.61082	27994	20	442	4	0.904977	0.450437	1994|3569|9612|80149	ELAVL1|IL6|NCOR2|ZC3H12A	-1.74466	0	53	0	0	-4.79608	13.5718
1	-3.36867	GO:0060149	M1	1	0	GO Biological Processes	19	negative regulation of posttranscriptional gene silencing	19_GO:0048519 negative regulation of biological process	-3.36867	11.0148	6.08569	27994	23	442	4	0.904977	0.450437	1994|3569|9612|80149	ELAVL1|IL6|NCOR2|ZC3H12A	-1.57878	0	53	0	0	-4.79608	13.5718
1	-3.36867	GO:0060967	M1	1	0	GO Biological Processes	19	negative regulation of gene silencing by RNA	19_GO:0048519 negative regulation of biological process	-3.36867	11.0148	6.08569	27994	23	442	4	0.904977	0.450437	1994|3569|9612|80149	ELAVL1|IL6|NCOR2|ZC3H12A	-1.57878	0	53	0	0	-4.79608	13.5718
1	-2.90304	GO:1903799	M1	1	0	GO Biological Processes	19	negative regulation of production of miRNAs involved in gene silencing by miRNA	19_GO:0048519 negative regulation of biological process	-2.90304	13.5718	5.9593	27994	14	442	3	0.678733	0.390535	3569|9612|80149	IL6|NCOR2|ZC3H12A	-1.26447	0	53	0	0	-4.79608	13.5718
1	-2.36935	GO:0060969	M1	1	0	GO Biological Processes	19	negative regulation of gene silencing	19_GO:0048519 negative regulation of biological process	-2.36935	6.03189	4.13341	27994	42	442	4	0.904977	0.450437	1994|3569|9612|80149	ELAVL1|IL6|NCOR2|ZC3H12A	-0.910933	0	53	0	0	-4.79608	13.5718
1	-2.26163	GO:1903798	M1	1	0	GO Biological Processes	19	regulation of production of miRNAs involved in gene silencing by miRNA	19_GO:0048519 negative regulation of biological process	-2.26163	8.26107	4.41235	27994	23	442	3	0.678733	0.390535	3569|9612|80149	IL6|NCOR2|ZC3H12A	-0.843049	0	53	0	0	-4.79608	13.5718
1	-2.2411	GO:0051235	M1	1	0	GO Biological Processes	19	maintenance of location	19_GO:0051179 localization	-2.2411	2.34573	3.08593	27994	324	442	12	2.71493	0.773021	477|1813|2201|3098|3569|4481|4790|6363|8694|9474|23345|80149	ATP1A2|DRD2|FBN2|HK1|IL6|MSR1|NFKB1|CCL19|DGAT1|ATG5|SYNE1|ZC3H12A	-0.829132	0	53	0	0	-4.79608	13.5718
1	-2.20869	GO:2000637	M1	1	0	GO Biological Processes	19	positive regulation of gene silencing by miRNA	19_GO:0048519 negative regulation of biological process	-2.20869	7.91686	4.29366	27994	24	442	3	0.678733	0.390535	3569|23369|84962	IL6|PUM2|AJUBA	-0.808598	0	53	0	0	-4.79608	13.5718
1	-2.15823	GO:0060148	M1	1	0	GO Biological Processes	19	positive regulation of posttranscriptional gene silencing	19_GO:0048519 negative regulation of biological process	-2.15823	7.60018	4.18164	27994	25	442	3	0.678733	0.390535	3569|23369|84962	IL6|PUM2|AJUBA	-0.778358	0	53	0	0	-4.79608	13.5718
1	-2.15823	GO:0070920	M1	1	0	GO Biological Processes	19	regulation of production of small RNA involved in gene silencing by RNA	19_GO:0048519 negative regulation of biological process	-2.15823	7.60018	4.18164	27994	25	442	3	0.678733	0.390535	3569|9612|80149	IL6|NCOR2|ZC3H12A	-0.778358	0	53	0	0	-4.79608	13.5718
1	-2.12967	GO:0035196	M1	1	0	GO Biological Processes	19	production of miRNAs involved in gene silencing by miRNA	19_GO:0048519 negative regulation of biological process	-2.12967	5.17019	3.70051	27994	49	442	4	0.904977	0.450437	3569|9612|23369|80149	IL6|NCOR2|PUM2|ZC3H12A	-0.76138	0	53	0	0	-4.79608	13.5718
1	-2.11003	GO:0010884	M1	1	0	GO Biological Processes	19	positive regulation of lipid storage	19_GO:0048518 positive regulation of biological process	-2.11003	7.30787	4.07566	27994	26	442	3	0.678733	0.390535	4481|4790|80149	MSR1|NFKB1|ZC3H12A	-0.751673	0	53	0	0	-4.79608	13.5718
1	-2.06392	GO:0072539	M1	1	0	GO Biological Processes	19	T-helper 17 cell differentiation	19_GO:0002376 immune system process	-2.06392	7.0372	3.97516	27994	27	442	3	0.678733	0.390535	3569|51561|80149	IL6|IL23A|ZC3H12A	-0.720864	0	53	0	0	-4.79608	13.5718
1	-2.03923	GO:0010883	M1	1	0	GO Biological Processes	19	regulation of lipid storage	19_GO:0051179 localization	-2.03923	4.87191	3.53963	27994	52	442	4	0.904977	0.450437	3569|4481|4790|80149	IL6|MSR1|NFKB1|ZC3H12A	-0.703624	0	53	0	0	-4.79608	13.5718
1	-2.03549	GO:0019915	M1	1	0	GO Biological Processes	19	lipid storage	19_GO:0051179 localization	-2.03549	3.90956	3.32143	27994	81	442	5	1.13122	0.503028	3569|4481|4790|8694|80149	IL6|MSR1|NFKB1|DGAT1|ZC3H12A	-0.700203	0	53	0	0	-4.79608	13.5718
1	-4.68752	GO:1901137	M1	1	0	GO Biological Processes	19	carbohydrate derivative biosynthetic process	19_GO:0008152 metabolic process	-4.68752	2.36081	4.87567	27994	778	442	29	6.56109	1.17772	38|270|271|353|515|538|2589|3098|3703|4790|5159|5836|6363|6382|7358|8693|9488|9759|10165|10565|23385|54898|55790|56913|66008|79993|80025|84002|442117	ACAT1|AMPD1|AMPD2|APRT|ATP5PB|ATP7A|GALNT1|HK1|STT3A|NFKB1|PDGFRB|PYGL|CCL19|SDC1|UGDH|GALNT4|PIGB|HDAC4|SLC25A13|ARFGEF1|NCSTN|ELOVL2|CSGALNACT1|C1GALT1|TRAK2|ELOVL7|PANK2|B3GNT5|GALNTL6	-2.48108	0	54	1	1	-4.68752	21.1116
1	-3.51433	GO:0018243	M1	1	0	GO Biological Processes	19	protein O-linked glycosylation via threonine	19_GO:0008152 metabolic process	-3.51433	21.1116	7.64302	27994	9	442	3	0.678733	0.390535	2589|8693|442117	GALNT1|GALNT4|GALNTL6	-1.6802	0	54	0	0	-4.68752	21.1116
1	-3.44693	GO:0030246	M1	1	0	GO Molecular Functions	21	carbohydrate binding		-3.44693	3.08372	4.33314	27994	267	442	13	2.94118	0.80365	947|2589|3098|3821|5806|5836|8693|8974|9902|22914|23420|56261|442117	CD34|GALNT1|HK1|KLRC1|PTX3|PYGL|GALNT4|P4HA2|MRC2|KLRK1|NOMO1|GPCPD1|GALNTL6	-1.63382	0	54	0	0	-4.68752	21.1116
1	-3.09324	M00056	M1	1	0	KEGG Pathway	24	O-glycan biosynthesis, mucin type core		-3.09324	9.38294	5.51969	27994	27	442	4	0.904977	0.450437	2589|8693|56913|442117	GALNT1|GALNT4|C1GALT1|GALNTL6	-1.39381	0	54	0	0	-4.68752	21.1116
1	-3.09324	hsa_M00056	M1	1	0	KEGG Pathway	24	O-glycan biosynthesis, mucin type core		-3.09324	9.38294	5.51969	27994	27	442	4	0.904977	0.450437	2589|8693|56913|442117	GALNT1|GALNT4|C1GALT1|GALNTL6	-1.39381	0	54	0	0	-4.68752	21.1116
1	-3.06922	GO:0008376	M1	1	0	GO Molecular Functions	21	acetylgalactosaminyltransferase activity		-3.06922	6.73775	4.98634	27994	47	442	5	1.13122	0.503028	2589|8693|55790|84002|442117	GALNT1|GALNT4|CSGALNACT1|B3GNT5|GALNTL6	-1.37947	0	54	0	0	-4.68752	21.1116
1	-2.86129	ko00512	M1	1	0	KEGG Pathway	24	Mucin type O-glycan biosynthesis		-2.86129	8.17224	5.06061	27994	31	442	4	0.904977	0.450437	2589|8693|56913|442117	GALNT1|GALNT4|C1GALT1|GALNTL6	-1.23673	0	54	0	0	-4.68752	21.1116
1	-2.8087	hsa00512	M1	1	0	KEGG Pathway	24	Mucin type O-glycan biosynthesis		-2.8087	7.91686	4.9586	27994	32	442	4	0.904977	0.450437	2589|8693|56913|442117	GALNT1|GALNT4|C1GALT1|GALNTL6	-1.2084	0	54	0	0	-4.68752	21.1116
1	-2.50325	GO:0004653	M1	1	0	GO Molecular Functions	21	polypeptide N-acetylgalactosaminyltransferase activity		-2.50325	10.0002	4.97056	27994	19	442	3	0.678733	0.390535	2589|8693|442117	GALNT1|GALNT4|GALNTL6	-1.00234	0	54	0	0	-4.68752	21.1116
1	-2.49745	R-HSA-913709	M1	1	0	Reactome Gene Sets	6	O-linked glycosylation of mucins		-2.49745	5.02657	4.05249	27994	63	442	5	1.13122	0.503028	2589|8693|56913|84002|442117	GALNT1|GALNT4|C1GALT1|B3GNT5|GALNTL6	-0.999818	0	54	0	0	-4.68752	21.1116
1	-2.44674	GO:0009101	M1	1	0	GO Biological Processes	19	glycoprotein biosynthetic process	19_GO:0008152 metabolic process	-2.44674	2.38653	3.28215	27994	345	442	13	2.94118	0.80365	538|2589|3703|6363|7358|8693|10565|23385|55790|56913|66008|84002|442117	ATP7A|GALNT1|STT3A|CCL19|UGDH|GALNT4|ARFGEF1|NCSTN|CSGALNACT1|C1GALT1|TRAK2|B3GNT5|GALNTL6	-0.961442	0	54	0	0	-4.68752	21.1116
1	-2.25914	GO:0016758	M1	1	0	GO Molecular Functions	21	transferase activity, transferring hexosyl groups		-2.25914	2.78055	3.24082	27994	205	442	9	2.0362	0.671787	2589|3703|5836|8693|9488|55790|56913|84002|442117	GALNT1|STT3A|PYGL|GALNT4|PIGB|CSGALNACT1|C1GALT1|B3GNT5|GALNTL6	-0.842306	0	54	0	0	-4.68752	21.1116
1	-2.1487	GO:0009100	M1	1	0	GO Biological Processes	19	glycoprotein metabolic process	19_GO:0008152 metabolic process	-2.1487	2.12126	2.92543	27994	418	442	14	3.16742	0.833014	538|2589|3703|5806|6363|7358|8693|10565|23385|55790|56913|66008|84002|442117	ATP7A|GALNT1|STT3A|PTX3|CCL19|UGDH|GALNT4|ARFGEF1|NCSTN|CSGALNACT1|C1GALT1|TRAK2|B3GNT5|GALNTL6	-0.774483	0	54	0	0	-4.68752	21.1116
1	-2.12967	GO:0006493	M1	1	0	GO Biological Processes	19	protein O-linked glycosylation	19_GO:0008152 metabolic process	-2.12967	3.5186	3.32153	27994	108	442	6	1.35747	0.550409	2589|8693|56913|66008|84002|442117	GALNT1|GALNT4|C1GALT1|TRAK2|B3GNT5|GALNTL6	-0.76138	0	54	0	0	-4.68752	21.1116
1	-2.07357	R-HSA-5173105	M1	1	0	Reactome Gene Sets	6	O-linked glycosylation		-2.07357	3.4235	3.24037	27994	111	442	6	1.35747	0.550409	2589|8693|10417|56913|84002|442117	GALNT1|GALNT4|SPON2|C1GALT1|B3GNT5|GALNTL6	-0.723591	0	54	0	0	-4.68752	21.1116
1	-4.68522	GO:0034660	M1	1	0	GO Biological Processes	19	ncRNA metabolic process	19_GO:0008152 metabolic process	-4.68522	2.62075	4.99578	27994	580	442	24	5.42986	1.07786	2058|2976|3569|4141|4790|4839|5430|5437|5452|6203|8780|11137|22803|23076|28987|54464|54482|54663|55197|55623|55781|57508|79039|80149	EPRS1|GTF3C2|IL6|MARS1|NFKB1|NOP2|POLR2A|POLR2H|POU2F2|RPS9|RIOK3|PWP1|XRN2|RRP1B|NOB1|XRN1|TRMT13|WDR74|RPRD1A|THUMPD1|RIOK2|INTS2|DDX54|ZC3H12A	-2.48108	0	55	1	1	-4.68522	16.8893
1	-4.13729	GO:0030688	M1	1	0	GO Cellular Components	20	preribosome, small subunit precursor		-4.13729	16.8893	7.79639	27994	15	442	4	0.904977	0.450437	8780|23076|28987|55781	RIOK3|RRP1B|NOB1|RIOK2	-2.10527	0	55	0	0	-4.68522	16.8893
1	-4.03785	GO:0016072	M1	1	0	GO Biological Processes	19	rRNA metabolic process	19_GO:0008152 metabolic process	-4.03785	3.34599	4.86006	27994	265	442	14	3.16742	0.833014	2976|4141|4839|6203|8780|11137|22803|23076|28987|54464|54663|55623|55781|79039	GTF3C2|MARS1|NOP2|RPS9|RIOK3|PWP1|XRN2|RRP1B|NOB1|XRN1|WDR74|THUMPD1|RIOK2|DDX54	-2.03516	0	55	0	0	-4.68522	16.8893
1	-2.84879	GO:0042254	M1	1	0	GO Biological Processes	19	ribosome biogenesis	19_GO:0071840 cellular component organization or biogenesis	-2.84879	2.65598	3.71347	27994	310	442	13	2.94118	0.80365	4839|6203|8451|8780|11137|22803|23076|28987|51491|54663|55623|55781|79039	NOP2|RPS9|CUL4A|RIOK3|PWP1|XRN2|RRP1B|NOB1|NOP16|WDR74|THUMPD1|RIOK2|DDX54	-1.23042	0	55	0	0	-4.68522	16.8893
1	-2.77383	GO:0022613	M1	1	0	GO Biological Processes	19	ribonucleoprotein complex biogenesis	19_GO:0071840 cellular component organization or biogenesis	-2.77383	2.19658	3.48512	27994	519	442	18	4.0724	0.940125	4839|6203|6426|8451|8780|10594|11137|22803|23076|23369|25929|28987|51491|54663|55623|55781|57472|79039	NOP2|RPS9|SRSF1|CUL4A|RIOK3|PRPF8|PWP1|XRN2|RRP1B|PUM2|GEMIN5|NOB1|NOP16|WDR74|THUMPD1|RIOK2|CNOT6|DDX54	-1.18346	0	55	0	0	-4.68522	16.8893
1	-2.46359	GO:0006364	M1	1	0	GO Biological Processes	19	rRNA processing	19_GO:0071840 cellular component organization or biogenesis	-2.46359	2.79008	3.42989	27994	227	442	10	2.26244	0.707308	4839|6203|8780|22803|23076|28987|54663|55623|55781|79039	NOP2|RPS9|RIOK3|XRN2|RRP1B|NOB1|WDR74|THUMPD1|RIOK2|DDX54	-0.972645	0	55	0	0	-4.68522	16.8893
1	-2.41404	R-HSA-8868773	M1	1	0	Reactome Gene Sets	6	rRNA processing in the nucleus and cytosol		-2.41404	2.93821	3.43115	27994	194	442	9	2.0362	0.671787	4839|6138|6203|6235|8780|22803|28987|55623|55781	NOP2|RPL15|RPS9|RPS29|RIOK3|XRN2|NOB1|THUMPD1|RIOK2	-0.936017	0	55	0	0	-4.68522	16.8893
1	-2.27273	R-HSA-72312	M1	1	0	Reactome Gene Sets	6	rRNA processing		-2.27273	2.79418	3.2576	27994	204	442	9	2.0362	0.671787	4839|6138|6203|6235|8780|22803|28987|55623|55781	NOP2|RPL15|RPS9|RPS29|RIOK3|XRN2|NOB1|THUMPD1|RIOK2	-0.845159	0	55	0	0	-4.68522	16.8893
1	-2.10301	GO:0030684	M1	1	0	GO Cellular Components	20	preribosome		-2.10301	4.05993	3.42761	27994	78	442	5	1.13122	0.503028	8780|23076|28987|54663|55781	RIOK3|RRP1B|NOB1|WDR74|RIOK2	-0.74567	0	55	0	0	-4.68522	16.8893
1	-4.66142	GO:0050808	M1	1	0	GO Biological Processes	19	synapse organization	19_GO:0071840 cellular component organization or biogenesis	-4.66142	2.9254	5.11418	27994	433	442	20	4.52489	0.988639	547|627|999|1742|1813|1855|4916|5649|6678|6780|7074|7846|8829|11346|22943|22997|25978|57622|347730|375323	KIF1A|BDNF|CDH1|DLG4|DRD2|DVL1|NTRK3|RELN|SPARC|STAU1|TIAM1|TUBA1A|NRP1|SYNPO|DKK1|IGSF9B|CHMP2B|LRFN1|LRRTM1|LHFPL4	-2.46899	0	56	1	1	-4.66142	15.8337
1	-4.10221	GO:0050807	M1	1	0	GO Biological Processes	19	regulation of synapse organization	19_GO:0071840 cellular component organization or biogenesis	-4.10221	3.59543	4.99502	27994	229	442	13	2.94118	0.80365	547|627|1813|4916|5649|6678|7074|7846|22943|25978|57622|347730|375323	KIF1A|BDNF|DRD2|NTRK3|RELN|SPARC|TIAM1|TUBA1A|DKK1|CHMP2B|LRFN1|LRRTM1|LHFPL4	-2.08123	0	56	0	0	-4.66142	15.8337
1	-3.98928	GO:0099173	M1	1	0	GO Biological Processes	19	postsynapse organization	19_GO:0071840 cellular component organization or biogenesis	-3.98928	4.02707	5.05846	27994	173	442	11	2.48869	0.740972	547|1742|1855|4916|5649|7074|8829|25978|57622|347730|375323	KIF1A|DLG4|DVL1|NTRK3|RELN|TIAM1|NRP1|CHMP2B|LRFN1|LRRTM1|LHFPL4	-1.99837	0	56	0	0	-4.66142	15.8337
1	-3.89791	GO:0050803	M1	1	0	GO Biological Processes	19	regulation of synapse structure or activity	19_GO:0065007 biological regulation	-3.89791	3.43064	4.78985	27994	240	442	13	2.94118	0.80365	547|627|1813|4916|5649|6678|7074|7846|22943|25978|57622|347730|375323	KIF1A|BDNF|DRD2|NTRK3|RELN|SPARC|TIAM1|TUBA1A|DKK1|CHMP2B|LRFN1|LRRTM1|LHFPL4	-1.94052	0	56	0	0	-4.66142	15.8337
1	-3.66976	GO:1902115	M1	1	0	GO Biological Processes	19	regulation of organelle assembly	19_GO:0071840 cellular component organization or biogenesis	-3.66976	3.45463	4.62953	27994	220	442	12	2.71493	0.773021	3567|4916|6382|9474|23224|25978|51112|57472|57622|64422|115948|347730	IL5|NTRK3|SDC1|ATG5|SYNE2|CHMP2B|TRAPPC12|CNOT6|LRFN1|ATG3|CCDC151|LRRTM1	-1.77836	0	56	0	0	-4.66142	15.8337
1	-3.11152	GO:0099151	M1	1	0	GO Biological Processes	19	regulation of postsynaptic density assembly	19_GO:0032502 developmental process	-3.11152	15.8337	6.50969	27994	12	442	3	0.678733	0.390535	4916|57622|347730	NTRK3|LRFN1|LRRTM1	-1.4047	0	56	0	0	-4.66142	15.8337
1	-3.00268	GO:0099150	M1	1	0	GO Biological Processes	19	regulation of postsynaptic specialization assembly	19_GO:0032502 developmental process	-3.00268	14.6157	6.21928	27994	13	442	3	0.678733	0.390535	4916|57622|347730	NTRK3|LRFN1|LRRTM1	-1.33075	0	56	0	0	-4.66142	15.8337
1	-3.00268	GO:0150052	M1	1	0	GO Biological Processes	19	regulation of postsynapse assembly	19_GO:0032502 developmental process	-3.00268	14.6157	6.21928	27994	13	442	3	0.678733	0.390535	4916|57622|347730	NTRK3|LRFN1|LRRTM1	-1.33075	0	56	0	0	-4.66142	15.8337
1	-2.8593	GO:0097060	M1	1	0	GO Cellular Components	20	synaptic membrane		-2.8593	2.45484	3.65023	27994	387	442	15	3.39367	0.861244	1138|1742|1813|3359|4916|7074|8829|8867|22997|23345|23385|55361|57622|347730|375323	CHRNA5|DLG4|DRD2|HTR3A|NTRK3|TIAM1|NRP1|SYNJ1|IGSF9B|SYNE1|NCSTN|PI4K2A|LRFN1|LRRTM1|LHFPL4	-1.23657	0	56	0	0	-4.66142	15.8337
1	-2.81123	GO:1904889	M1	1	0	GO Biological Processes	19	regulation of excitatory synapse assembly	19_GO:0032502 developmental process	-2.81123	12.667	5.72462	27994	15	442	3	0.678733	0.390535	4916|57622|347730	NTRK3|LRFN1|LRRTM1	-1.2084	0	56	0	0	-4.66142	15.8337
1	-2.8087	GO:0097106	M1	1	0	GO Biological Processes	19	postsynaptic density organization	19_GO:0071840 cellular component organization or biogenesis	-2.8087	7.91686	4.9586	27994	32	442	4	0.904977	0.450437	4916|5649|57622|347730	NTRK3|RELN|LRFN1|LRRTM1	-1.2084	0	56	0	0	-4.66142	15.8337
1	-2.80425	GO:0099175	M1	1	0	GO Biological Processes	19	regulation of postsynapse organization	19_GO:0071840 cellular component organization or biogenesis	-2.80425	4.1434	4.1262	27994	107	442	7	1.58371	0.593827	547|4916|5649|7074|25978|57622|347730	KIF1A|NTRK3|RELN|TIAM1|CHMP2B|LRFN1|LRRTM1	-1.20569	0	56	0	0	-4.66142	15.8337
1	-2.7496	GO:0045211	M1	1	0	GO Cellular Components	20	postsynaptic membrane		-2.7496	2.71435	3.65164	27994	280	442	12	2.71493	0.773021	1138|1742|1813|3359|4916|7074|8829|22997|23345|57622|347730|375323	CHRNA5|DLG4|DRD2|HTR3A|NTRK3|TIAM1|NRP1|IGSF9B|SYNE1|LRFN1|LRRTM1|LHFPL4	-1.16536	0	56	0	0	-4.66142	15.8337
1	-2.72614	GO:1905874	M1	1	0	GO Biological Processes	19	regulation of postsynaptic density organization	19_GO:0071840 cellular component organization or biogenesis	-2.72614	11.8753	5.51127	27994	16	442	3	0.678733	0.390535	4916|57622|347730	NTRK3|LRFN1|LRRTM1	-1.14941	0	56	0	0	-4.66142	15.8337
1	-2.709	GO:0099084	M1	1	0	GO Biological Processes	19	postsynaptic specialization organization	19_GO:0071840 cellular component organization or biogenesis	-2.709	7.45116	4.76725	27994	34	442	4	0.904977	0.450437	4916|5649|57622|347730	NTRK3|RELN|LRFN1|LRRTM1	-1.14004	0	56	0	0	-4.66142	15.8337
1	-2.57281	GO:0097107	M1	1	0	GO Biological Processes	19	postsynaptic density assembly	19_GO:0032502 developmental process	-2.57281	10.5558	5.13653	27994	18	442	3	0.678733	0.390535	4916|57622|347730	NTRK3|LRFN1|LRRTM1	-1.04773	0	56	0	0	-4.66142	15.8337
1	-2.5661	GO:0007416	M1	1	0	GO Biological Processes	19	synapse assembly	19_GO:0032502 developmental process	-2.5661	3.0979	3.6162	27994	184	442	9	2.0362	0.671787	627|999|1813|1855|4916|22943|57622|347730|375323	BDNF|CDH1|DRD2|DVL1|NTRK3|DKK1|LRFN1|LRRTM1|LHFPL4	-1.04307	0	56	0	0	-4.66142	15.8337
1	-2.37587	GO:0098698	M1	1	0	GO Biological Processes	19	postsynaptic specialization assembly	19_GO:0032502 developmental process	-2.37587	9.04783	4.67281	27994	21	442	3	0.678733	0.390535	4916|57622|347730	NTRK3|LRFN1|LRRTM1	-0.914461	0	56	0	0	-4.66142	15.8337
1	-2.14883	GO:0051963	M1	1	0	GO Biological Processes	19	regulation of synapse assembly	19_GO:0032502 developmental process	-2.14883	3.55149	3.34922	27994	107	442	6	1.35747	0.550409	627|4916|22943|57622|347730|375323	BDNF|NTRK3|DKK1|LRFN1|LRRTM1|LHFPL4	-0.774483	0	56	0	0	-4.66142	15.8337
1	-2.11003	GO:1904861	M1	1	0	GO Biological Processes	19	excitatory synapse assembly	19_GO:0032502 developmental process	-2.11003	7.30787	4.07566	27994	26	442	3	0.678733	0.390535	4916|57622|347730	NTRK3|LRFN1|LRRTM1	-0.751673	0	56	0	0	-4.66142	15.8337
1	-2.0988	GO:0099054	M1	1	0	GO Biological Processes	19	presynapse assembly	19_GO:0032502 developmental process	-2.0988	5.06679	3.64545	27994	50	442	4	0.904977	0.450437	1855|4916|22943|347730	DVL1|NTRK3|DKK1|LRRTM1	-0.744147	0	56	0	0	-4.66142	15.8337
1	-2.01048	GO:0099172	M1	1	0	GO Biological Processes	19	presynapse organization	19_GO:0071840 cellular component organization or biogenesis	-2.01048	4.77999	3.48872	27994	53	442	4	0.904977	0.450437	1855|4916|22943|347730	DVL1|NTRK3|DKK1|LRRTM1	-0.68566	0	56	0	0	-4.66142	15.8337
1	-4.6087	GO:0001706	M1	1	0	GO Biological Processes	19	endoderm formation	19_GO:0032502 developmental process	-4.6087	8.0608	6.63879	27994	55	442	7	1.58371	0.593827	1284|1303|4313|4318|4323|22943|83595	COL4A2|COL12A1|MMP2|MMP9|MMP14|DKK1|SOX7	-2.43658	0	57	1	1	-4.6087	21.1116
1	-4.44963	GO:0007492	M1	1	0	GO Biological Processes	19	endoderm development	19_GO:0032502 developmental process	-4.44963	6.41365	6.10302	27994	79	442	8	1.80995	0.634098	1284|1303|4313|4318|4323|9968|22943|83595	COL4A2|COL12A1|MMP2|MMP9|MMP14|MED12|DKK1|SOX7	-2.32127	0	57	0	0	-4.6087	21.1116
1	-4.37499	M159	M1	1	0	Canonical Pathways	11	PID AMB2 NEUTROPHILS PATHWAY		-4.37499	9.26851	6.71065	27994	41	442	6	1.35747	0.550409	177|3569|4035|4313|4318|4790	AGER|IL6|LRP1|MMP2|MMP9|NFKB1	-2.27201	0	57	0	0	-4.6087	21.1116
1	-4.29379	GO:0007369	M1	1	0	GO Biological Processes	19	gastrulation	19_GO:0032502 developmental process	-4.29379	4.02126	5.27858	27994	189	442	12	2.71493	0.773021	1284|1303|1855|4313|4318|4323|6045|6422|6886|7358|22943|83595	COL4A2|COL12A1|DVL1|MMP2|MMP9|MMP14|RNF2|SFRP1|TAL1|UGDH|DKK1|SOX7	-2.21637	0	57	0	0	-4.6087	21.1116
1	-4.10323	GO:0032963	M1	1	0	GO Biological Processes	19	collagen metabolic process	19_GO:0008152 metabolic process	-4.10323	5.04437	5.45626	27994	113	442	9	2.0362	0.671787	3569|4313|4318|4322|4323|5159|7043|7431|9902	IL6|MMP2|MMP9|MMP13|MMP14|PDGFRB|TGFB3|VIM|MRC2	-2.08123	0	57	0	0	-4.6087	21.1116
1	-4.08516	GO:0035987	M1	1	0	GO Biological Processes	19	endodermal cell differentiation	19_GO:0032502 developmental process	-4.08516	8.26107	6.24257	27994	46	442	6	1.35747	0.550409	1284|1303|4313|4318|4323|22943	COL4A2|COL12A1|MMP2|MMP9|MMP14|DKK1	-2.06573	0	57	0	0	-4.6087	21.1116
1	-3.55953	M65	M1	1	0	Canonical Pathways	11	PID FRA PATHWAY		-3.55953	8.55876	5.82728	27994	37	442	5	1.13122	0.503028	3569|4313|4318|4775|7392	IL6|MMP2|MMP9|NFATC3|USF2	-1.71099	0	57	0	0	-4.6087	21.1116
1	-3.51433	M22068	M1	1	0	BioCarta Gene Sets	15	BIOCARTA RECK PATHWAY		-3.51433	21.1116	7.64302	27994	9	442	3	0.678733	0.390535	4313|4318|4323	MMP2|MMP9|MMP14	-1.6802	0	57	0	0	-4.6087	21.1116
1	-3.46219	GO:0022617	M1	1	0	GO Biological Processes	19	extracellular matrix disassembly	19_GO:0071840 cellular component organization or biogenesis	-3.46219	5.34149	5.01706	27994	83	442	7	1.58371	0.593827	2113|3569|4035|4313|4318|4322|4323	ETS1|IL6|LRP1|MMP2|MMP9|MMP13|MMP14	-1.64397	0	57	0	0	-4.6087	21.1116
1	-3.06922	GO:0030574	M1	1	0	GO Biological Processes	19	collagen catabolic process	19_GO:0008152 metabolic process	-3.06922	6.73775	4.98634	27994	47	442	5	1.13122	0.503028	4313|4318|4322|4323|9902	MMP2|MMP9|MMP13|MMP14|MRC2	-1.37947	0	57	0	0	-4.6087	21.1116
1	-3.0237	GO:0001704	M1	1	0	GO Biological Processes	19	formation of primary germ layer	19_GO:0032502 developmental process	-3.0237	3.9896	4.2769	27994	127	442	8	1.80995	0.634098	1284|1303|4313|4318|4323|6886|22943|83595	COL4A2|COL12A1|MMP2|MMP9|MMP14|TAL1|DKK1|SOX7	-1.34309	0	57	0	0	-4.6087	21.1116
1	-2.90024	GO:0048661	M1	1	0	GO Biological Processes	19	positive regulation of smooth muscle cell proliferation	19_GO:0008283 cell proliferation	-2.90024	4.30431	4.25526	27994	103	442	7	1.58371	0.593827	3398|3569|4313|4318|5159|9759|26119	ID2|IL6|MMP2|MMP9|PDGFRB|HDAC4|LDLRAP1	-1.26296	0	57	0	0	-4.6087	21.1116
1	-2.75797	R-HSA-1592389	M1	1	0	Reactome Gene Sets	6	Activation of Matrix Metalloproteinases		-2.75797	7.67695	4.86092	27994	33	442	4	0.904977	0.450437	4313|4318|4322|4323	MMP2|MMP9|MMP13|MMP14	-1.17277	0	57	0	0	-4.6087	21.1116
1	-2.74724	GO:0048660	M1	1	0	GO Biological Processes	19	regulation of smooth muscle cell proliferation	19_GO:0008283 cell proliferation	-2.74724	3.29488	3.83491	27994	173	442	9	2.0362	0.671787	3398|3569|3592|4313|4318|5159|7043|9759|26119	ID2|IL6|IL12A|MMP2|MMP9|PDGFRB|TGFB3|HDAC4|LDLRAP1	-1.16425	0	57	0	0	-4.6087	21.1116
1	-2.71314	GO:0048659	M1	1	0	GO Biological Processes	19	smooth muscle cell proliferation	19_GO:0008283 cell proliferation	-2.71314	3.25722	3.79386	27994	175	442	9	2.0362	0.671787	3398|3569|3592|4313|4318|5159|7043|9759|26119	ID2|IL6|IL12A|MMP2|MMP9|PDGFRB|TGFB3|HDAC4|LDLRAP1	-1.14102	0	57	0	0	-4.6087	21.1116
1	-2.58886	GO:0048013	M1	1	0	GO Biological Processes	19	ephrin receptor signaling pathway	19_GO:0023052 signaling	-2.58886	4.36792	3.98496	27994	87	442	6	1.35747	0.550409	4313|4318|4916|7074|10092|23385	MMP2|MMP9|NTRK3|TIAM1|ARPC5|NCSTN	-1.05632	0	57	0	0	-4.6087	21.1116
1	-2.43849	M15	M1	1	0	Canonical Pathways	11	PID LYSOPHOSPHOLIPID PATHWAY		-2.43849	4.87191	3.95834	27994	65	442	5	1.13122	0.503028	3569|4313|4318|4790|7074	IL6|MMP2|MMP9|NFKB1|TIAM1	-0.955685	0	57	0	0	-4.6087	21.1116
1	-2.06866	R-HSA-3928665	M1	1	0	Reactome Gene Sets	6	EPH-ephrin mediated repulsion of cells		-2.06866	4.96744	3.59185	27994	51	442	4	0.904977	0.450437	4313|4318|7074|23385	MMP2|MMP9|TIAM1|NCSTN	-0.722321	0	57	0	0	-4.6087	21.1116
1	-4.57674	GO:0003779	M1	1	0	GO Molecular Functions	21	actin binding		-4.57674	2.88541	5.04311	27994	439	442	20	4.52489	0.988639	2037|2317|4638|6711|6876|7852|10092|10677|11346|23224|23345|24145|54784|54822|55612|57471|57530|59274|64127|84962	EPB41L2|FLNB|MYLK|SPTBN1|TAGLN|CXCR4|ARPC5|AVIL|SYNPO|SYNE2|SYNE1|PANX1|ALKBH4|TRPM7|FERMT1|ERMN|CGN|TLNRD1|NOD2|AJUBA	-2.41978	0	58	1	1	-4.57674	2.88541
1	-2.20576	GO:0051015	M1	1	0	GO Molecular Functions	21	actin filament binding		-2.20576	2.72734	3.17471	27994	209	442	9	2.0362	0.671787	6876|10092|10677|23224|23345|24145|55612|57471|84962	TAGLN|ARPC5|AVIL|SYNE2|SYNE1|PANX1|FERMT1|ERMN|AJUBA	-0.808098	0	58	0	0	-4.57674	2.88541
1	-4.48477	R-HSA-71291	M1	1	0	Reactome Gene Sets	6	Metabolism of amino acids and derivatives		-4.48477	3.0482	5.05075	27994	374	442	18	4.0724	0.940125	36|38|549|2058|4141|4548|4946|5689|5719|6138|6203|6235|6520|10165|10295|27034|55349|256987	ACADSB|ACAT1|AUH|EPRS1|MARS1|MTR|OAZ1|PSMB1|PSMD13|RPL15|RPS9|RPS29|SLC3A2|SLC25A13|BCKDK|ACAD8|CHDH|SERINC5	-2.34859	0	59	1	1	-4.48477	3.0482
1	-3.61619	GO:0006520	M1	1	0	GO Biological Processes	19	cellular amino acid metabolic process	19_GO:0008152 metabolic process	-3.61619	2.79162	4.35171	27994	363	442	16	3.61991	0.888447	36|38|538|549|2058|2937|4141|4548|4946|5689|5719|8974|10295|27034|50507|256987	ACADSB|ACAT1|ATP7A|AUH|EPRS1|GSS|MARS1|MTR|OAZ1|PSMB1|PSMD13|P4HA2|BCKDK|ACAD8|NOX4|SERINC5	-1.74466	0	59	0	0	-4.48477	3.0482
1	-4.464	GO:0007005	M1	1	0	GO Biological Processes	19	mitochondrion organization	19_GO:0071840 cellular component organization or biogenesis	-4.464	2.60125	4.84807	27994	560	442	23	5.20362	1.05642	292|515|538|638|2631|4000|4318|4712|7416|8546|8678|9474|10018|10133|10449|10645|55486|64422|66008|80025|90550|115209|345778	SLC25A5|ATP5PB|ATP7A|BIK|NIPSNAP2|LMNA|MMP9|NDUFB6|VDAC1|AP3B1|BECN1|ATG5|BCL2L11|OPTN|ACAA2|CAMKK2|PARL|ATG3|TRAK2|PANK2|MCU|OMA1|MTX3	-2.33187	0	60	1	1	-4.464	6.78588
1	-4.16282	GO:0010821	M1	1	0	GO Biological Processes	19	regulation of mitochondrion organization	19_GO:0071840 cellular component organization or biogenesis	-4.16282	3.89753	5.14268	27994	195	442	12	2.71493	0.773021	292|638|4000|4318|7416|10018|10133|10449|10645|55486|90550|115209	SLC25A5|BIK|LMNA|MMP9|VDAC1|BCL2L11|OPTN|ACAA2|CAMKK2|PARL|MCU|OMA1	-2.12274	0	60	0	0	-4.464	6.78588
1	-3.06863	GO:0008637	M1	1	0	GO Biological Processes	19	apoptotic mitochondrial changes	19_GO:0071840 cellular component organization or biogenesis	-3.06863	4.05343	4.33353	27994	125	442	8	1.80995	0.634098	292|638|4000|4318|10018|10449|55486|64422	SLC25A5|BIK|LMNA|MMP9|BCL2L11|ACAA2|PARL|ATG3	-1.37947	0	60	0	0	-4.464	6.78588
1	-2.9859	GO:0090199	M1	1	0	GO Biological Processes	19	regulation of release of cytochrome c from mitochondria	19_GO:0023052 signaling	-2.9859	6.46274	4.84748	27994	49	442	5	1.13122	0.503028	638|4000|4318|10018|55486	BIK|LMNA|MMP9|BCL2L11|PARL	-1.31934	0	60	0	0	-4.464	6.78588
1	-2.59032	GO:0001836	M1	1	0	GO Biological Processes	19	release of cytochrome c from mitochondria	19_GO:0023052 signaling	-2.59032	5.2779	4.20145	27994	60	442	5	1.13122	0.503028	638|4000|4318|10018|55486	BIK|LMNA|MMP9|BCL2L11|PARL	-1.05632	0	60	0	0	-4.464	6.78588
1	-2.5278	GO:0010823	M1	1	0	GO Biological Processes	19	negative regulation of mitochondrion organization	19_GO:0048519 negative regulation of biological process	-2.5278	5.10765	4.10107	27994	62	442	5	1.13122	0.503028	292|4000|10449|55486|115209	SLC25A5|LMNA|ACAA2|PARL|OMA1	-1.01787	0	60	0	0	-4.464	6.78588
1	-2.12481	GO:0007006	M1	1	0	GO Biological Processes	19	mitochondrial membrane organization	19_GO:0071840 cellular component organization or biogenesis	-2.12481	3.12214	3.21107	27994	142	442	7	1.58371	0.593827	292|515|8546|10018|10449|115209|345778	SLC25A5|ATP5PB|AP3B1|BCL2L11|ACAA2|OMA1|MTX3	-0.759629	0	60	0	0	-4.464	6.78588
1	-2.01975	GO:0090200	M1	1	0	GO Biological Processes	19	positive regulation of release of cytochrome c from mitochondria	19_GO:0048518 positive regulation of biological process	-2.01975	6.78588	3.87965	27994	28	442	3	0.678733	0.390535	638|4318|10018	BIK|MMP9|BCL2L11	-0.690847	0	60	0	0	-4.464	6.78588
1	-4.44705	ko04390	M1	1	0	KEGG Pathway	24	Hippo signaling pathway		-4.44705	4.52392	5.55406	27994	154	442	11	2.48869	0.740972	999|1742|1855|2535|3398|5054|6788|7043|7475|7478|84962	CDH1|DLG4|DVL1|FZD2|ID2|SERPINE1|STK3|TGFB3|WNT6|WNT8A|AJUBA	-2.32127	0	61	1	1	-4.44705	14.6157
1	-3.96701	hsa04390	M1	1	0	KEGG Pathway	24	Hippo signaling pathway		-3.96701	4.00393	5.03436	27994	174	442	11	2.48869	0.740972	999|1742|1855|2535|3398|5054|6788|7043|7475|7478|84962	CDH1|DLG4|DVL1|FZD2|ID2|SERPINE1|STK3|TGFB3|WNT6|WNT8A|AJUBA	-1.98756	0	61	0	0	-4.44705	14.6157
1	-3.00268	GO:0090179	M1	1	0	GO Biological Processes	19	planar cell polarity pathway involved in neural tube closure	19_GO:0032502 developmental process	-3.00268	14.6157	6.21928	27994	13	442	3	0.678733	0.390535	1855|2535|6422	DVL1|FZD2|SFRP1	-1.33075	0	61	0	0	-4.44705	14.6157
1	-2.90651	GO:0090102	M1	1	0	GO Biological Processes	19	cochlea development	19_GO:0032502 developmental process	-2.90651	6.2093	4.71614	27994	51	442	5	1.13122	0.503028	1855|2535|3198|3280|4916	DVL1|FZD2|HOXA1|HES1|NTRK3	-1.26447	0	61	0	0	-4.44705	14.6157
1	-2.90304	GO:0090178	M1	1	0	GO Biological Processes	19	regulation of establishment of planar polarity involved in neural tube closure	19_GO:0032502 developmental process	-2.90304	13.5718	5.9593	27994	14	442	3	0.678733	0.390535	1855|2535|6422	DVL1|FZD2|SFRP1	-1.26447	0	61	0	0	-4.44705	14.6157
1	-2.81123	GO:0090177	M1	1	0	GO Biological Processes	19	establishment of planar polarity involved in neural tube closure	19_GO:0032502 developmental process	-2.81123	12.667	5.72462	27994	15	442	3	0.678733	0.390535	1855|2535|6422	DVL1|FZD2|SFRP1	-1.2084	0	61	0	0	-4.44705	14.6157
1	-2.69465	ko04310	M1	1	0	KEGG Pathway	24	Wnt signaling pathway		-2.69465	3.54321	3.86179	27994	143	442	8	1.80995	0.634098	1855|2535|4775|5332|6422|7475|7478|22943	DVL1|FZD2|NFATC3|PLCB4|SFRP1|WNT6|WNT8A|DKK1	-1.12826	0	61	0	0	-4.44705	14.6157
1	-2.6469	GO:0042249	M1	1	0	GO Biological Processes	19	establishment of planar polarity of embryonic epithelium	19_GO:0032502 developmental process	-2.6469	11.1767	5.31608	27994	17	442	3	0.678733	0.390535	1855|2535|6422	DVL1|FZD2|SFRP1	-1.09902	0	61	0	0	-4.44705	14.6157
1	-2.57281	GO:1905276	M1	1	0	GO Biological Processes	19	regulation of epithelial tube formation	19_GO:0032502 developmental process	-2.57281	10.5558	5.13653	27994	18	442	3	0.678733	0.390535	1855|2535|6422	DVL1|FZD2|SFRP1	-1.04773	0	61	0	0	-4.44705	14.6157
1	-2.56567	GO:0035148	M1	1	0	GO Biological Processes	19	tube formation	19_GO:0032502 developmental process	-2.56567	3.37786	3.6985	27994	150	442	8	1.80995	0.634098	1855|2535|3198|6422|6788|7475|9968|10018	DVL1|FZD2|HOXA1|SFRP1|STK3|WNT6|MED12|BCL2L11	-1.04307	0	61	0	0	-4.44705	14.6157
1	-2.54791	GO:0016331	M1	1	0	GO Biological Processes	19	morphogenesis of embryonic epithelium	19_GO:0032502 developmental process	-2.54791	3.35549	3.67596	27994	151	442	8	1.80995	0.634098	220|1855|2535|6422|6788|7475|8854|9968	ALDH1A3|DVL1|FZD2|SFRP1|STK3|WNT6|ALDH1A2|MED12	-1.02876	0	61	0	0	-4.44705	14.6157
1	-2.53928	M5493	M1	1	0	Canonical Pathways	11	WNT SIGNALING		-2.53928	4.26976	3.91318	27994	89	442	6	1.35747	0.550409	1855|2535|6422|7475|7478|22943	DVL1|FZD2|SFRP1|WNT6|WNT8A|DKK1	-1.0216	0	61	0	0	-4.44705	14.6157
1	-2.52867	GO:0005109	M1	1	0	GO Molecular Functions	21	frizzled binding		-2.52867	6.66683	4.42745	27994	38	442	4	0.904977	0.450437	1855|6422|7475|7478	DVL1|SFRP1|WNT6|WNT8A	-1.01787	0	61	0	0	-4.44705	14.6157
1	-2.52867	M00677	M1	1	0	KEGG Functional Sets	26	Wnt signaling		-2.52867	6.66683	4.42745	27994	38	442	4	0.904977	0.450437	1855|2535|7475|7478	DVL1|FZD2|WNT6|WNT8A	-1.01787	0	61	0	0	-4.44705	14.6157
1	-2.52867	hsa_M00677	M1	1	0	KEGG Functional Sets	26	Wnt signaling		-2.52867	6.66683	4.42745	27994	38	442	4	0.904977	0.450437	1855|2535|7475|7478	DVL1|FZD2|WNT6|WNT8A	-1.01787	0	61	0	0	-4.44705	14.6157
1	-2.37587	GO:1904886	M1	1	0	GO Biological Processes	19	beta-catenin destruction complex disassembly	19_GO:0023052 signaling	-2.37587	9.04783	4.67281	27994	21	442	3	0.678733	0.390535	1855|2535|7478	DVL1|FZD2|WNT8A	-0.914461	0	61	0	0	-4.44705	14.6157
1	-2.36251	hsa05226	M1	1	0	KEGG Pathway	24	gastric cancer		-2.36251	3.12765	3.43989	27994	162	442	8	1.80995	0.634098	999|1045|1855|2535|3569|7043|7475|7478	CDH1|CDX2|DVL1|FZD2|IL6|TGFB3|WNT6|WNT8A	-0.905376	0	61	0	0	-4.44705	14.6157
1	-2.34652	GO:0021915	M1	1	0	GO Biological Processes	19	neural tube development	19_GO:0032502 developmental process	-2.34652	3.10846	3.41943	27994	163	442	8	1.80995	0.634098	1855|2535|3280|4763|6422|6788|8854|9968	DVL1|FZD2|HES1|NF1|SFRP1|STK3|ALDH1A2|MED12	-0.89529	0	61	0	0	-4.44705	14.6157
1	-2.26892	ko04916	M1	1	0	KEGG Pathway	24	Melanogenesis		-2.26892	3.76247	3.52265	27994	101	442	6	1.35747	0.550409	1855|2535|5332|7475|7478|51806	DVL1|FZD2|PLCB4|WNT6|WNT8A|CALML5	-0.843049	0	61	0	0	-4.44705	14.6157
1	-2.2589	GO:0045995	M1	1	0	GO Biological Processes	19	regulation of embryonic development	19_GO:0032502 developmental process	-2.2589	3.30854	3.3928	27994	134	442	7	1.58371	0.593827	1045|1855|2535|3280|6422|6788|22943	CDX2|DVL1|FZD2|HES1|SFRP1|STK3|DKK1	-0.842306	0	61	0	0	-4.44705	14.6157
1	-2.25333	hsa04310	M1	1	0	KEGG Pathway	24	Wnt signaling pathway		-2.25333	2.9981	3.29991	27994	169	442	8	1.80995	0.634098	1855|2535|4775|5332|6422|7475|7478|22943	DVL1|FZD2|NFATC3|PLCB4|SFRP1|WNT6|WNT8A|DKK1	-0.837895	0	61	0	0	-4.44705	14.6157
1	-2.20869	GO:0062009	M1	1	0	GO Biological Processes	19	secondary palate development	19_GO:0032502 developmental process	-2.20869	7.91686	4.29366	27994	24	442	3	0.678733	0.390535	2535|7043|7478	FZD2|TGFB3|WNT8A	-0.808598	0	61	0	0	-4.44705	14.6157
1	-2.20869	GO:0090103	M1	1	0	GO Biological Processes	19	cochlea morphogenesis	19_GO:0032502 developmental process	-2.20869	7.91686	4.29366	27994	24	442	3	0.678733	0.390535	1855|2535|3198	DVL1|FZD2|HOXA1	-0.808598	0	61	0	0	-4.44705	14.6157
1	-2.18786	hsa04916	M1	1	0	KEGG Pathway	24	Melanogenesis		-2.18786	3.61913	3.40561	27994	105	442	6	1.35747	0.550409	1855|2535|5332|7475|7478|51806	DVL1|FZD2|PLCB4|WNT6|WNT8A|CALML5	-0.796455	0	61	0	0	-4.44705	14.6157
1	-2.17386	ko04550	M1	1	0	KEGG Pathway	24	Signaling pathways regulating pluripotency of stem cells		-2.17386	3.18952	3.27767	27994	139	442	7	1.58371	0.593827	1855|2535|3398|3400|3716|7475|7478	DVL1|FZD2|ID2|ID4|JAK1|WNT6|WNT8A	-0.785731	0	61	0	0	-4.44705	14.6157
1	-4.44543	GO:0043393	M1	1	0	GO Biological Processes	19	regulation of protein binding	19_GO:0065007 biological regulation	-4.44543	3.88374	5.33828	27994	212	442	13	2.94118	0.80365	627|1855|4015|4035|4318|6788|7074|8189|8829|9693|9759|22943|26119	BDNF|DVL1|LOX|LRP1|MMP9|STK3|TIAM1|SYMPK|NRP1|RAPGEF2|HDAC4|DKK1|LDLRAP1	-2.32127	0	62	1	1	-4.44543	21.1116
1	-4.05055	GO:0051098	M1	1	0	GO Biological Processes	19	regulation of binding	19_GO:0065007 biological regulation	-4.05055	2.92579	4.71014	27994	368	442	17	3.84615	0.914714	177|627|1855|3280|3398|4015|4035|4318|6788|7074|8189|8829|9044|9693|9759|22943|26119	AGER|BDNF|DVL1|HES1|ID2|LOX|LRP1|MMP9|STK3|TIAM1|SYMPK|NRP1|BTAF1|RAPGEF2|HDAC4|DKK1|LDLRAP1	-2.04185	0	62	0	0	-4.44543	21.1116
1	-3.51433	GO:1900122	M1	1	0	GO Biological Processes	19	positive regulation of receptor binding	19_GO:0065007 biological regulation	-3.51433	21.1116	7.64302	27994	9	442	3	0.678733	0.390535	627|4318|8829	BDNF|MMP9|NRP1	-1.6802	0	62	0	0	-4.44543	21.1116
1	-3.39878	GO:0032092	M1	1	0	GO Biological Processes	19	positive regulation of protein binding	19_GO:0065007 biological regulation	-3.39878	5.21581	4.93035	27994	85	442	7	1.58371	0.593827	627|4035|4318|6788|7074|8829|9693	BDNF|LRP1|MMP9|STK3|TIAM1|NRP1|RAPGEF2	-1.59871	0	62	0	0	-4.44543	21.1116
1	-3.09324	GO:1900120	M1	1	0	GO Biological Processes	19	regulation of receptor binding	19_GO:0065007 biological regulation	-3.09324	9.38294	5.51969	27994	27	442	4	0.904977	0.450437	627|4015|4318|8829	BDNF|LOX|MMP9|NRP1	-1.39381	0	62	0	0	-4.44543	21.1116
1	-2.94573	GO:0008038	M1	1	0	GO Biological Processes	19	neuron recognition	19_GO:0032502 developmental process	-2.94573	6.33348	4.78091	27994	50	442	5	1.13122	0.503028	627|2290|7852|8829|133418	BDNF|FOXG1|CXCR4|NRP1|EMB	-1.29406	0	62	0	0	-4.44543	21.1116
1	-2.17914	GO:0051099	M1	1	0	GO Biological Processes	19	positive regulation of binding	19_GO:0065007 biological regulation	-2.17914	2.91195	3.20429	27994	174	442	8	1.80995	0.634098	627|3280|4035|4318|6788|7074|8829|9693	BDNF|HES1|LRP1|MMP9|STK3|TIAM1|NRP1|RAPGEF2	-0.788103	0	62	0	0	-4.44543	21.1116
1	-4.43417	GO:2001233	M1	1	0	GO Biological Processes	19	regulation of apoptotic signaling pathway	19_GO:0023052 signaling	-4.43417	2.91371	4.96255	27994	413	442	19	4.29864	0.964747	292|627|638|4000|4318|4763|5054|6421|6422|6788|7001|8678|8829|9479|10018|10449|55179|55486|219790	SLC25A5|BDNF|BIK|LMNA|MMP9|NF1|SERPINE1|SFPQ|SFRP1|STK3|PRDX2|BECN1|NRP1|MAPK8IP1|BCL2L11|ACAA2|FAIM|PARL|RTKN2	-2.31394	0	63	1	1	-4.43417	3.26188
1	-3.44242	GO:2001234	M1	1	0	GO Biological Processes	19	negative regulation of apoptotic signaling pathway	19_GO:0048519 negative regulation of biological process	-3.44242	3.26188	4.39126	27994	233	442	12	2.71493	0.773021	292|627|4000|4318|5054|7001|8829|9479|10449|55179|55486|219790	SLC25A5|BDNF|LMNA|MMP9|SERPINE1|PRDX2|NRP1|MAPK8IP1|ACAA2|FAIM|PARL|RTKN2	-1.63097	0	63	0	0	-4.43417	3.26188
1	-3.08539	GO:0097190	M1	1	0	GO Biological Processes	19	apoptotic signaling pathway	19_GO:0023052 signaling	-3.08539	2.17325	3.71702	27994	612	442	21	4.75113	1.01185	292|627|638|3592|4000|4318|4763|5054|6421|6422|6788|7001|8451|8678|8829|9479|10018|10449|55179|55486|219790	SLC25A5|BDNF|BIK|IL12A|LMNA|MMP9|NF1|SERPINE1|SFPQ|SFRP1|STK3|PRDX2|CUL4A|BECN1|NRP1|MAPK8IP1|BCL2L11|ACAA2|FAIM|PARL|RTKN2	-1.38818	0	63	0	0	-4.43417	3.26188
1	-2.42335	GO:0097191	M1	1	0	GO Biological Processes	19	extrinsic apoptotic signaling pathway	19_GO:0023052 signaling	-2.42335	2.75369	3.38248	27994	230	442	10	2.26244	0.707308	3592|4000|4763|5054|6422|6788|7001|8829|10018|55179	IL12A|LMNA|NF1|SERPINE1|SFRP1|STK3|PRDX2|NRP1|BCL2L11|FAIM	-0.942636	0	63	0	0	-4.43417	3.26188
1	-2.36251	GO:2001236	M1	1	0	GO Biological Processes	19	regulation of extrinsic apoptotic signaling pathway	19_GO:0023052 signaling	-2.36251	3.12765	3.43989	27994	162	442	8	1.80995	0.634098	4000|4763|5054|6422|6788|7001|8829|55179	LMNA|NF1|SERPINE1|SFRP1|STK3|PRDX2|NRP1|FAIM	-0.905376	0	63	0	0	-4.43417	3.26188
1	-2.05294	GO:2001235	M1	1	0	GO Biological Processes	19	positive regulation of apoptotic signaling pathway	19_GO:0048518 positive regulation of biological process	-2.05294	2.76874	3.04046	27994	183	442	8	1.80995	0.634098	638|4318|4763|6421|6422|6788|8678|10018	BIK|MMP9|NF1|SFPQ|SFRP1|STK3|BECN1|BCL2L11	-0.713785	0	63	0	0	-4.43417	3.26188
1	-4.42118	GO:0002262	M1	1	0	GO Biological Processes	19	myeloid cell homeostasis	19_GO:0002376 immune system process	-4.42118	4.49473	5.52601	27994	155	442	11	2.48869	0.740972	558|604|2113|3398|3569|5469|6005|6688|6886|10018|23385	AXL|BCL6|ETS1|ID2|IL6|MED1|RHAG|SPI1|TAL1|BCL2L11|NCSTN	-2.30485	0	64	1	1	-4.42118	8.26107
1	-3.60623	GO:0048872	M1	1	0	GO Biological Processes	19	homeostasis of number of cells	19_GO:0065007 biological regulation	-3.60623	3.20371	4.49521	27994	257	442	13	2.94118	0.80365	558|604|613|2113|3398|3569|5469|6005|6688|6886|7001|10018|23385	AXL|BCL6|BCR|ETS1|ID2|IL6|MED1|RHAG|SPI1|TAL1|PRDX2|BCL2L11|NCSTN	-1.74279	0	64	0	0	-4.42118	8.26107
1	-2.95799	GO:0034101	M1	1	0	GO Biological Processes	19	erythrocyte homeostasis	19_GO:0002376 immune system process	-2.95799	3.89753	4.19408	27994	130	442	8	1.80995	0.634098	558|604|2113|3398|5469|6005|6688|6886	AXL|BCL6|ETS1|ID2|MED1|RHAG|SPI1|TAL1	-1.30097	0	64	0	0	-4.42118	8.26107
1	-2.90651	GO:0045646	M1	1	0	GO Biological Processes	19	regulation of erythrocyte differentiation	19_GO:0002376 immune system process	-2.90651	6.2093	4.71614	27994	51	442	5	1.13122	0.503028	2113|3398|5469|6688|6886	ETS1|ID2|MED1|SPI1|TAL1	-1.26447	0	64	0	0	-4.42118	8.26107
1	-2.66168	GO:0045648	M1	1	0	GO Biological Processes	19	positive regulation of erythrocyte differentiation	19_GO:0002376 immune system process	-2.66168	7.23827	4.67731	27994	35	442	4	0.904977	0.450437	2113|3398|5469|6886	ETS1|ID2|MED1|TAL1	-1.10519	0	64	0	0	-4.42118	8.26107
1	-2.66168	GO:0048821	M1	1	0	GO Biological Processes	19	erythrocyte development	19_GO:0002376 immune system process	-2.66168	7.23827	4.67731	27994	35	442	4	0.904977	0.450437	604|5469|6005|6886	BCL6|MED1|RHAG|TAL1	-1.10519	0	64	0	0	-4.42118	8.26107
1	-2.48162	GO:0030218	M1	1	0	GO Biological Processes	19	erythrocyte differentiation	19_GO:0002376 immune system process	-2.48162	3.63397	3.69288	27994	122	442	7	1.58371	0.593827	604|2113|3398|5469|6005|6688|6886	BCL6|ETS1|ID2|MED1|RHAG|SPI1|TAL1	-0.987698	0	64	0	0	-4.42118	8.26107
1	-2.28984	GO:0030219	M1	1	0	GO Biological Processes	19	megakaryocyte differentiation	19_GO:0002376 immune system process	-2.28984	3.80009	3.55284	27994	100	442	6	1.35747	0.550409	2811|4015|5469|6886|8365|8968	GP1BA|LOX|MED1|TAL1|H4C8|H3C7	-0.858281	0	64	0	0	-4.42118	8.26107
1	-2.26163	GO:0035162	M1	1	0	GO Biological Processes	19	embryonic hemopoiesis	19_GO:0002376 immune system process	-2.26163	8.26107	4.41235	27994	23	442	3	0.678733	0.390535	5469|6788|6886	MED1|STK3|TAL1	-0.843049	0	64	0	0	-4.42118	8.26107
1	-2.24827	GO:0045639	M1	1	0	GO Biological Processes	19	positive regulation of myeloid cell differentiation	19_GO:0002376 immune system process	-2.24827	3.72558	3.49284	27994	102	442	6	1.35747	0.550409	2113|3398|3567|5469|6886|51561	ETS1|ID2|IL5|MED1|TAL1|IL23A	-0.834375	0	64	0	0	-4.42118	8.26107
1	-4.41811	GO:0021764	M1	1	0	GO Biological Processes	19	amygdala development	19_GO:0032502 developmental process	-4.41811	38.0009	10.48	27994	5	442	3	0.678733	0.390535	477|4763|7101	ATP1A2|NF1|NR2E1	-2.3037	0	65	1	1	-4.41811	38.0009
1	-3.00157	GO:0072089	M1	1	0	GO Biological Processes	19	stem cell proliferation	19_GO:0008283 cell proliferation	-3.00157	3.95843	4.24901	27994	128	442	8	1.80995	0.634098	627|947|1813|2290|3400|4763|7101|55612	BDNF|CD34|DRD2|FOXG1|ID4|NF1|NR2E1|FERMT1	-1.33075	0	65	0	0	-4.41811	38.0009
1	-2.88959	GO:0072091	M1	1	0	GO Biological Processes	19	regulation of stem cell proliferation	19_GO:0008283 cell proliferation	-2.88959	5.00012	4.4228	27994	76	442	6	1.35747	0.550409	627|1813|2290|4763|7101|55612	BDNF|DRD2|FOXG1|NF1|NR2E1|FERMT1	-1.25551	0	65	0	0	-4.41811	38.0009
1	-2.709	GO:1902692	M1	1	0	GO Biological Processes	19	regulation of neuroblast proliferation	19_GO:0008283 cell proliferation	-2.709	7.45116	4.76725	27994	34	442	4	0.904977	0.450437	627|1813|2290|4763	BDNF|DRD2|FOXG1|NF1	-1.14004	0	65	0	0	-4.41811	38.0009
1	-2.5303	GO:0061351	M1	1	0	GO Biological Processes	19	neural precursor cell proliferation	19_GO:0008283 cell proliferation	-2.5303	3.33341	3.65361	27994	152	442	8	1.80995	0.634098	547|627|1813|2290|3398|3400|4763|7101	KIF1A|BDNF|DRD2|FOXG1|ID2|ID4|NF1|NR2E1	-1.01787	0	65	0	0	-4.41811	38.0009
1	-2.5278	GO:0007405	M1	1	0	GO Biological Processes	19	neuroblast proliferation	19_GO:0008283 cell proliferation	-2.5278	5.10765	4.10107	27994	62	442	5	1.13122	0.503028	627|1813|2290|3400|4763	BDNF|DRD2|FOXG1|ID4|NF1	-1.01787	0	65	0	0	-4.41811	38.0009
1	-2.50325	GO:2000647	M1	1	0	GO Biological Processes	19	negative regulation of stem cell proliferation	19_GO:0008283 cell proliferation	-2.50325	10.0002	4.97056	27994	19	442	3	0.678733	0.390535	627|4763|55612	BDNF|NF1|FERMT1	-1.00234	0	65	0	0	-4.41811	38.0009
1	-2.4911	GO:2000177	M1	1	0	GO Biological Processes	19	regulation of neural precursor cell proliferation	19_GO:0008283 cell proliferation	-2.4911	4.17592	3.84348	27994	91	442	6	1.35747	0.550409	627|1813|2290|3398|4763|7101	BDNF|DRD2|FOXG1|ID2|NF1|NR2E1	-0.994392	0	65	0	0	-4.41811	38.0009
1	-2.44666	GO:0001662	M1	1	0	GO Biological Processes	19	behavioral fear response	19_GO:0007610 behavior	-2.44666	6.33348	4.27542	27994	40	442	4	0.904977	0.450437	477|627|7101|7416	ATP1A2|BDNF|NR2E1|VDAC1	-0.961442	0	65	0	0	-4.41811	38.0009
1	-2.40745	GO:0002209	M1	1	0	GO Biological Processes	19	behavioral defense response	19_GO:0007610 behavior	-2.40745	6.17901	4.20323	27994	41	442	4	0.904977	0.450437	477|627|7101|7416	ATP1A2|BDNF|NR2E1|VDAC1	-0.934711	0	65	0	0	-4.41811	38.0009
1	-2.36935	GO:0042596	M1	1	0	GO Biological Processes	19	fear response	19_GO:0032501 multicellular organismal process	-2.36935	6.03189	4.13341	27994	42	442	4	0.904977	0.450437	477|627|7101|7416	ATP1A2|BDNF|NR2E1|VDAC1	-0.910933	0	65	0	0	-4.41811	38.0009
1	-2.26163	GO:2000178	M1	1	0	GO Biological Processes	19	negative regulation of neural precursor cell proliferation	19_GO:0008283 cell proliferation	-2.26163	8.26107	4.41235	27994	23	442	3	0.678733	0.390535	627|4763|7101	BDNF|NF1|NR2E1	-0.843049	0	65	0	0	-4.41811	38.0009
1	-2.15823	GO:0021895	M1	1	0	GO Biological Processes	19	cerebral cortex neuron differentiation	19_GO:0032502 developmental process	-2.15823	7.60018	4.18164	27994	25	442	3	0.678733	0.390535	1813|3400|7101	DRD2|ID4|NR2E1	-0.778358	0	65	0	0	-4.41811	38.0009
1	-2.12626	GO:0033555	M1	1	0	GO Biological Processes	19	multicellular organismal response to stress	19_GO:0032501 multicellular organismal process	-2.12626	4.11265	3.46418	27994	77	442	5	1.13122	0.503028	477|627|5649|7101|7416	ATP1A2|BDNF|RELN|NR2E1|VDAC1	-0.759698	0	65	0	0	-4.41811	38.0009
1	-4.40722	CORUM:2639	M1	1	0	CORUM	33	HES1 promoter-Notch enhancer complex		-4.40722	19.4876	8.44464	27994	13	442	4	0.904977	0.450437	1024|5430|5469|6830	CDK8|POLR2A|MED1|SUPT6H	-2.2992	0	66	1	1	-4.40722	19.4876
1	-3.23135	CORUM:441	M1	1	0	CORUM	33	TFTC-type histone acetyl transferase complex		-3.23135	17.2731	6.83722	27994	11	442	3	0.678733	0.390535	5469|8295|9968	MED1|TRRAP|MED12	-1.48651	0	66	0	0	-4.40722	19.4876
1	-3.00268	CORUM:909	M1	1	0	CORUM	33	ARC92-Mediator complex		-3.00268	14.6157	6.21928	27994	13	442	3	0.678733	0.390535	1024|5469|9968	CDK8|MED1|MED12	-1.33075	0	66	0	0	-4.40722	19.4876
1	-2.90304	CORUM:287	M1	1	0	CORUM	33	ARC-L complex		-2.90304	13.5718	5.9593	27994	14	442	3	0.678733	0.390535	1024|5469|9968	CDK8|MED1|MED12	-1.26447	0	66	0	0	-4.40722	19.4876
1	-2.90304	CORUM:547	M1	1	0	CORUM	33	SMCC complex		-2.90304	13.5718	5.9593	27994	14	442	3	0.678733	0.390535	1024|5469|9968	CDK8|MED1|MED12	-1.26447	0	66	0	0	-4.40722	19.4876
1	-2.81123	CORUM:232	M1	1	0	CORUM	33	ARC complex		-2.81123	12.667	5.72462	27994	15	442	3	0.678733	0.390535	5469|9968|27034	MED1|MED12|ACAD8	-1.2084	0	66	0	0	-4.40722	19.4876
1	-2.81123	CORUM:288	M1	1	0	CORUM	33	ARC complex		-2.81123	12.667	5.72462	27994	15	442	3	0.678733	0.390535	1024|5469|9968	CDK8|MED1|MED12	-1.2084	0	66	0	0	-4.40722	19.4876
1	-2.72614	M8516	M1	1	0	BioCarta Gene Sets	15	BIOCARTA PITX2 PATHWAY		-2.72614	11.8753	5.51127	27994	16	442	3	0.678733	0.390535	1855|5469|8295	DVL1|MED1|TRRAP	-1.14941	0	66	0	0	-4.40722	19.4876
1	-2.66597	R-HSA-381340	M1	1	0	Reactome Gene Sets	6	Transcriptional regulation of white adipocyte differentiation		-2.66597	4.52392	4.0968	27994	84	442	6	1.35747	0.550409	688|1024|4790|5469|9612|9968	KLF5|CDK8|NFKB1|MED1|NCOR2|MED12	-1.10572	0	66	0	0	-4.40722	19.4876
1	-2.6469	CORUM:301	M1	1	0	CORUM	33	SMCC complex		-2.6469	11.1767	5.31608	27994	17	442	3	0.678733	0.390535	1024|5469|9968	CDK8|MED1|MED12	-1.09902	0	66	0	0	-4.40722	19.4876
1	-2.57281	CORUM:7581	M1	1	0	CORUM	33	ESR1-TRAP/Mediator coactivator-complex		-2.57281	10.5558	5.13653	27994	18	442	3	0.678733	0.390535	1024|5469|9968	CDK8|MED1|MED12	-1.04773	0	66	0	0	-4.40722	19.4876
1	-2.57281	CORUM:7582	M1	1	0	CORUM	33	ESR2-TRAP/Mediator coactivator complex		-2.57281	10.5558	5.13653	27994	18	442	3	0.678733	0.390535	1024|5469|9968	CDK8|MED1|MED12	-1.04773	0	66	0	0	-4.40722	19.4876
1	-4.40595	GO:0042910	M1	1	0	GO Molecular Functions	21	xenobiotic transmembrane transporter activity		-4.40595	12.667	7.39178	27994	25	442	5	1.13122	0.503028	4363|6581|6584|9429|10928	ABCC1|SLC22A3|SLC22A5|ABCG2|RALBP1	-2.2992	0	67	1	1	-4.40595	23.7506
1	-3.97462	GO:0006855	M1	1	0	GO Biological Processes	19	drug transmembrane transport	19_GO:0051179 localization	-3.97462	5.50738	5.48478	27994	92	442	8	1.80995	0.634098	477|5174|6005|6581|6584|10165|10928|253512	ATP1A2|PDZK1|RHAG|SLC22A3|SLC22A5|SLC25A13|RALBP1|SLC25A30	-1.99233	0	67	0	0	-4.40595	23.7506
1	-3.6853	GO:1990961	M1	1	0	GO Biological Processes	19	drug transmembrane export	19_GO:0051179 localization	-3.6853	23.7506	8.15128	27994	8	442	3	0.678733	0.390535	5174|6584|10928	PDZK1|SLC22A5|RALBP1	-1.78692	0	67	0	0	-4.40595	23.7506
1	-3.51433	GO:0046618	M1	1	0	GO Biological Processes	19	drug export	19_GO:0051179 localization	-3.51433	21.1116	7.64302	27994	9	442	3	0.678733	0.390535	5174|6584|10928	PDZK1|SLC22A5|RALBP1	-1.6802	0	67	0	0	-4.40595	23.7506
1	-3.47624	GO:0015893	M1	1	0	GO Biological Processes	19	drug transport	19_GO:0051179 localization	-3.47624	3.29012	4.42681	27994	231	442	12	2.71493	0.773021	292|477|1813|4363|5174|6005|6581|6584|9429|10165|10928|253512	SLC25A5|ATP1A2|DRD2|ABCC1|PDZK1|RHAG|SLC22A3|SLC22A5|ABCG2|SLC25A13|RALBP1|SLC25A30	-1.65212	0	67	0	0	-4.40595	23.7506
1	-3.35908	GO:0015238	M1	1	0	GO Molecular Functions	21	drug transmembrane transporter activity		-3.35908	4.48388	4.70011	27994	113	442	8	1.80995	0.634098	292|4363|6005|6581|6584|9429|10165|253512	SLC25A5|ABCC1|RHAG|SLC22A3|SLC22A5|ABCG2|SLC25A13|SLC25A30	-1.57644	0	67	0	0	-4.40595	23.7506
1	-3.00268	GO:0015697	M1	1	0	GO Biological Processes	19	quaternary ammonium group transport	19_GO:0051179 localization	-3.00268	14.6157	6.21928	27994	13	442	3	0.678733	0.390535	5174|6581|6584	PDZK1|SLC22A3|SLC22A5	-1.33075	0	67	0	0	-4.40595	23.7506
1	-2.8087	GO:0015695	M1	1	0	GO Biological Processes	19	organic cation transport	19_GO:0051179 localization	-2.8087	7.91686	4.9586	27994	32	442	4	0.904977	0.450437	5174|6581|6584|10928	PDZK1|SLC22A3|SLC22A5|RALBP1	-1.2084	0	67	0	0	-4.40595	23.7506
1	-2.73521	GO:0015696	M1	1	0	GO Biological Processes	19	ammonium transport	19_GO:0051179 localization	-2.73521	4.0304	4.03346	27994	110	442	7	1.58371	0.593827	1813|5174|6005|6581|6584|8723|10928	DRD2|PDZK1|RHAG|SLC22A3|SLC22A5|SNX4|RALBP1	-1.15399	0	67	0	0	-4.40595	23.7506
1	-4.31884	GO:0035640	M1	1	0	GO Biological Processes	19	exploration behavior	19_GO:0007610 behavior	-4.31884	12.1798	7.22351	27994	26	442	5	1.13122	0.503028	477|1742|2695|10752|347730	ATP1A2|DLG4|GIP|CHL1|LRRTM1	-2.2343	0	68	1	1	-4.31884	12.1798
1	-3.45974	GO:0007626	M1	1	0	GO Biological Processes	19	locomotory behavior	19_GO:0007610 behavior	-3.45974	3.50092	4.48438	27994	199	442	11	2.48869	0.740972	220|477|538|1742|1813|2695|3398|5649|6886|10752|347730	ALDH1A3|ATP1A2|ATP7A|DLG4|DRD2|GIP|ID2|RELN|TAL1|CHL1|LRRTM1	-1.64249	0	68	0	0	-4.31884	12.1798
1	-2.20737	GO:0030534	M1	1	0	GO Biological Processes	19	adult behavior	19_GO:0007610 behavior	-2.20737	3.23609	3.32308	27994	137	442	7	1.58371	0.593827	477|1138|1813|2695|3398|10752|23385	ATP1A2|CHRNA5|DRD2|GIP|ID2|CHL1|NCSTN	-0.808598	0	68	0	0	-4.31884	12.1798
1	-2.17391	GO:0008344	M1	1	0	GO Biological Processes	19	adult locomotory behavior	19_GO:0007610 behavior	-2.17391	4.22232	3.53923	27994	75	442	5	1.13122	0.503028	477|1813|2695|3398|10752	ATP1A2|DRD2|GIP|ID2|CHL1	-0.785731	0	68	0	0	-4.31884	12.1798
1	-4.31707	R-HSA-1640170	M1	1	0	Reactome Gene Sets	6	Cell Cycle		-4.31707	2.37963	4.65456	27994	692	442	26	5.88235	1.11918	990|3012|3837|4000|4659|5430|5437|5689|5719|7846|8338|8365|8968|9700|10133|23224|23345|23421|23592|25978|26003|51230|79003|79648|84962|91687	CDC6|H2AC8|KPNB1|LMNA|PPP1R12A|POLR2A|POLR2H|PSMB1|PSMD13|TUBA1A|H2AC20|H4C8|H3C7|ESPL1|OPTN|SYNE2|SYNE1|ITGB3BP|LEMD3|CHMP2B|GORASP2|PHF20|MIS12|MCPH1|AJUBA|CENPL	-2.2343	0	69	1	1	-4.31707	10.0002
1	-3.57449	R-HSA-69278	M1	1	0	Reactome Gene Sets	6	Cell Cycle, Mitotic		-3.57449	2.37082	4.15418	27994	561	442	21	4.75113	1.01185	990|3012|3837|4000|4659|5689|5719|7846|8338|8365|8968|9700|10133|23421|23592|25978|26003|79003|79648|84962|91687	CDC6|H2AC8|KPNB1|LMNA|PPP1R12A|PSMB1|PSMD13|TUBA1A|H2AC20|H4C8|H3C7|ESPL1|OPTN|ITGB3BP|LEMD3|CHMP2B|GORASP2|MIS12|MCPH1|AJUBA|CENPL	-1.72173	0	69	0	0	-4.31707	10.0002
1	-3.40069	R-HSA-68886	M1	1	0	Reactome Gene Sets	6	M Phase		-3.40069	2.57582	4.11138	27994	418	442	17	3.84615	0.914714	3012|3837|4000|5689|5719|7846|8338|8365|8968|9700|23421|23592|25978|26003|79003|79648|91687	H2AC8|KPNB1|LMNA|PSMB1|PSMD13|TUBA1A|H2AC20|H4C8|H3C7|ESPL1|ITGB3BP|LEMD3|CHMP2B|GORASP2|MIS12|MCPH1|CENPL	-1.59968	0	69	0	0	-4.31707	10.0002
1	-2.84978	R-HSA-68882	M1	1	0	Reactome Gene Sets	6	Mitotic Anaphase		-2.84978	2.95205	3.81427	27994	236	442	11	2.48869	0.740972	3837|4000|5689|5719|7846|9700|23421|23592|25978|79003|91687	KPNB1|LMNA|PSMB1|PSMD13|TUBA1A|ESPL1|ITGB3BP|LEMD3|CHMP2B|MIS12|CENPL	-1.23042	0	69	0	0	-4.31707	10.0002
1	-2.83518	R-HSA-2555396	M1	1	0	Reactome Gene Sets	6	Mitotic Metaphase and Anaphase		-2.83518	2.93959	3.79802	27994	237	442	11	2.48869	0.740972	3837|4000|5689|5719|7846|9700|23421|23592|25978|79003|91687	KPNB1|LMNA|PSMB1|PSMD13|TUBA1A|ESPL1|ITGB3BP|LEMD3|CHMP2B|MIS12|CENPL	-1.21969	0	69	0	0	-4.31707	10.0002
1	-2.50325	R-HSA-2995383	M1	1	0	Reactome Gene Sets	6	Initiation of Nuclear Envelope (NE) Reformation		-2.50325	10.0002	4.97056	27994	19	442	3	0.678733	0.390535	3837|4000|23592	KPNB1|LMNA|LEMD3	-1.00234	0	69	0	0	-4.31707	10.0002
1	-2.17391	R-HSA-2995410	M1	1	0	Reactome Gene Sets	6	Nuclear Envelope (NE) Reassembly		-2.17391	4.22232	3.53923	27994	75	442	5	1.13122	0.503028	3837|4000|7846|23592|25978	KPNB1|LMNA|TUBA1A|LEMD3|CHMP2B	-0.785731	0	69	0	0	-4.31707	10.0002
1	-4.2795	R-HSA-5689880	M1	1	0	Reactome Gene Sets	6	Ub-specific processing proteases		-4.2795	3.74251	5.1725	27994	220	442	13	2.94118	0.80365	3012|5689|5719|6314|7416|8237|8239|8295|8329|8338|8678|63891|81847	H2AC8|PSMB1|PSMD13|ATXN7|VDAC1|USP11|USP9X|TRRAP|H2AC13|H2AC20|BECN1|RNF123|RNF146	-2.20602	0	70	1	1	-4.2795	3.76993
1	-3.52529	R-HSA-5688426	M1	1	0	Reactome Gene Sets	6	Deubiquitination		-3.52529	2.98548	4.35699	27994	297	442	14	3.16742	0.833014	3012|5689|5719|6314|7416|8237|8239|8295|8329|8338|8678|63891|64127|81847	H2AC8|PSMB1|PSMD13|ATXN7|VDAC1|USP11|USP9X|TRRAP|H2AC13|H2AC20|BECN1|RNF123|NOD2|RNF146	-1.68504	0	70	0	0	-4.2795	3.76993
1	-3.44763	hsa04217	M1	1	0	KEGG Pathway	24	necroptosis		-3.44763	3.76993	4.56097	27994	168	442	10	2.26244	0.707308	292|3012|3716|5836|7416|8329|8338|25978|54822|255189	SLC25A5|H2AC8|JAK1|PYGL|VDAC1|H2AC13|H2AC20|CHMP2B|TRPM7|PLA2G4F	-1.63382	0	70	0	0	-4.2795	3.76993
1	-4.26551	GO:0051640	M1	1	0	GO Biological Processes	19	organelle localization	19_GO:0051179 localization	-4.26551	2.31713	4.59287	27994	738	442	27	6.1086	1.13913	547|1001|1138|1813|1855|3837|7846|8546|8678|8723|8867|9043|9570|9657|9700|11196|23224|23621|25978|51112|55781|66008|79003|79036|79648|83871|89958	KIF1A|CDH3|CHRNA5|DRD2|DVL1|KPNB1|TUBA1A|AP3B1|BECN1|SNX4|SYNJ1|SPAG9|GOSR2|IQCB1|ESPL1|SEC23IP|SYNE2|BACE1|CHMP2B|TRAPPC12|RIOK2|TRAK2|MIS12|KXD1|MCPH1|RAB34|SAPCD2	-2.19512	0	71	1	1	-4.26551	5.06679
1	-4.23165	GO:0051656	M1	1	0	GO Biological Processes	19	establishment of organelle localization	19_GO:0051179 localization	-4.23165	2.57554	4.68697	27994	541	442	22	4.97738	1.03443	547|1001|1138|1813|1855|3837|8546|8678|8723|8867|9570|9700|11196|23224|23621|25978|51112|55781|66008|79003|79648|89958	KIF1A|CDH3|CHRNA5|DRD2|DVL1|KPNB1|AP3B1|BECN1|SNX4|SYNJ1|GOSR2|ESPL1|SEC23IP|SYNE2|BACE1|CHMP2B|TRAPPC12|RIOK2|TRAK2|MIS12|MCPH1|SAPCD2	-2.175	0	71	0	0	-4.26551	5.06679
1	-2.46769	GO:0051310	M1	1	0	GO Biological Processes	19	metaphase plate congression	19_GO:0051179 localization	-2.46769	4.94803	4.00493	27994	64	442	5	1.13122	0.503028	3837|8678|25978|51112|79003	KPNB1|BECN1|CHMP2B|TRAPPC12|MIS12	-0.975889	0	71	0	0	-4.26551	5.06679
1	-2.0988	GO:0007080	M1	1	0	GO Biological Processes	19	mitotic metaphase plate congression	19_GO:0071840 cellular component organization or biogenesis	-2.0988	5.06679	3.64545	27994	50	442	4	0.904977	0.450437	3837|8678|25978|79003	KPNB1|BECN1|CHMP2B|MIS12	-0.744147	0	71	0	0	-4.26551	5.06679
1	-2.01369	GO:0050000	M1	1	0	GO Biological Processes	19	chromosome localization	19_GO:0051179 localization	-2.01369	3.86188	3.28717	27994	82	442	5	1.13122	0.503028	3837|8678|25978|51112|79003	KPNB1|BECN1|CHMP2B|TRAPPC12|MIS12	-0.687609	0	71	0	0	-4.26551	5.06679
1	-2.01369	GO:0051303	M1	1	0	GO Biological Processes	19	establishment of chromosome localization	19_GO:0051179 localization	-2.01369	3.86188	3.28717	27994	82	442	5	1.13122	0.503028	3837|8678|25978|51112|79003	KPNB1|BECN1|CHMP2B|TRAPPC12|MIS12	-0.687609	0	71	0	0	-4.26551	5.06679
1	-4.26164	GO:0007568	M1	1	0	GO Biological Processes	19	aging	19_GO:0032502 developmental process	-4.26164	3.17667	4.95226	27994	319	442	16	3.61991	0.888447	177|604|1284|2290|2937|3398|4000|4035|4152|5054|5159|7043|22937|22943|50507|266740	AGER|BCL6|COL4A2|FOXG1|GSS|ID2|LMNA|LRP1|MBD1|SERPINE1|PDGFRB|TGFB3|SCAP|DKK1|NOX4|MAGEA2B	-2.19299	0	72	1	1	-4.26164	3.17667
1	-4.22194	GO:0030659	M1	1	0	GO Cellular Components	20	cytoplasmic vesicle membrane		-4.22194	2.26196	4.5394	27994	784	442	28	6.33484	1.15863	538|547|1314|1742|1813|1832|2535|3133|4035|4481|6678|7475|8546|8694|9474|9570|10791|11196|22931|22937|23385|23621|26119|51375|55361|83871|196527|374395	ATP7A|KIF1A|COPA|DLG4|DRD2|DSP|FZD2|HLA-E|LRP1|MSR1|SPARC|WNT6|AP3B1|DGAT1|ATG5|GOSR2|VAMP5|SEC23IP|RAB18|SCAP|NCSTN|BACE1|LDLRAP1|SNX7|PI4K2A|RAB34|ANO6|TMEM179B	-2.16865	0	73	1	1	-4.22194	2.76874
1	-2.60773	GO:0030133	M1	1	0	GO Cellular Components	20	transport vesicle		-2.60773	2.31149	3.39254	27994	411	442	15	3.39367	0.861244	538|547|627|1314|1742|1813|3133|7416|9570|11196|22937|23385|23621|55361|163882	ATP7A|KIF1A|BDNF|COPA|DLG4|DRD2|HLA-E|VDAC1|GOSR2|SEC23IP|SCAP|NCSTN|BACE1|PI4K2A|CNST	-1.06852	0	73	0	0	-4.22194	2.76874
1	-2.06636	GO:0030135	M1	1	0	GO Cellular Components	20	coated vesicle		-2.06636	2.32228	2.91642	27994	300	442	11	2.48869	0.740972	538|1314|1855|2535|3133|4035|8546|9570|11196|22937|26119	ATP7A|COPA|DVL1|FZD2|HLA-E|LRP1|AP3B1|GOSR2|SEC23IP|SCAP|LDLRAP1	-0.721327	0	73	0	0	-4.22194	2.76874
1	-2.05294	GO:0030662	M1	1	0	GO Cellular Components	20	coated vesicle membrane		-2.05294	2.76874	3.04046	27994	183	442	8	1.80995	0.634098	1314|2535|3133|8546|9570|11196|22937|26119	COPA|FZD2|HLA-E|AP3B1|GOSR2|SEC23IP|SCAP|LDLRAP1	-0.713785	0	73	0	0	-4.22194	2.76874
1	-4.16675	GO:0033044	M1	1	0	GO Biological Processes	19	regulation of chromosome organization	19_GO:0071840 cellular component organization or biogenesis	-4.16675	2.99081	4.81525	27994	360	442	17	3.84615	0.914714	604|990|4000|6421|6688|6830|6886|8678|9474|9700|51112|54464|54784|55100|55781|79648|221477	BCL6|CDC6|LMNA|SFPQ|SPI1|SUPT6H|TAL1|BECN1|ATG5|ESPL1|TRAPPC12|XRN1|ALKBH4|WDR70|RIOK2|MCPH1|C6orf89	-2.1247	0	74	1	1	-4.16675	3.95843
1	-2.8312	GO:0016570	M1	1	0	GO Biological Processes	19	histone modification	19_GO:0071840 cellular component organization or biogenesis	-2.8312	2.28597	3.56495	27994	471	442	17	3.84615	0.914714	604|4000|6045|6314|6421|6688|6830|8295|9474|9759|10943|11137|28989|29128|51230|55100|221477	BCL6|LMNA|RNF2|ATXN7|SFPQ|SPI1|SUPT6H|TRRAP|ATG5|HDAC4|MSL3|PWP1|NTMT1|UHRF1|PHF20|WDR70|C6orf89	-1.21969	0	74	0	0	-4.16675	3.95843
1	-2.70707	GO:0016569	M1	1	0	GO Biological Processes	19	covalent chromatin modification	19_GO:0071840 cellular component organization or biogenesis	-2.70707	2.22457	3.44208	27994	484	442	17	3.84615	0.914714	604|4000|6045|6314|6421|6688|6830|8295|9474|9759|10943|11137|28989|29128|51230|55100|221477	BCL6|LMNA|RNF2|ATXN7|SFPQ|SPI1|SUPT6H|TRRAP|ATG5|HDAC4|MSL3|PWP1|NTMT1|UHRF1|PHF20|WDR70|C6orf89	-1.13866	0	74	0	0	-4.16675	3.95843
1	-2.34211	GO:1902275	M1	1	0	GO Biological Processes	19	regulation of chromatin organization	19_GO:0071840 cellular component organization or biogenesis	-2.34211	2.86439	3.34302	27994	199	442	9	2.0362	0.671787	604|4000|6688|6830|6886|9474|54784|55100|221477	BCL6|LMNA|SPI1|SUPT6H|TAL1|ATG5|ALKBH4|WDR70|C6orf89	-0.891726	0	74	0	0	-4.16675	3.95843
1	-2.05764	GO:0016575	M1	1	0	GO Biological Processes	19	histone deacetylation	19_GO:0071840 cellular component organization or biogenesis	-2.05764	3.95843	3.35625	27994	80	442	5	1.13122	0.503028	604|6421|9759|10943|221477	BCL6|SFPQ|HDAC4|MSL3|C6orf89	-0.715886	0	74	0	0	-4.16675	3.95843
1	-4.15023	GO:1903827	M1	1	0	GO Biological Processes	19	regulation of cellular protein localization	19_GO:0051179 localization	-4.15023	2.54264	4.61928	27994	548	442	22	4.97738	1.03443	627|999|1855|2037|4000|4035|4323|4763|4946|5174|6711|6830|26119|51112|55486|55612|55781|79752|80149|89958|131578|163882	BDNF|CDH1|DVL1|EPB41L2|LMNA|LRP1|MMP14|NF1|OAZ1|PDZK1|SPTBN1|SUPT6H|LDLRAP1|TRAPPC12|PARL|FERMT1|RIOK2|ZFAND1|ZC3H12A|SAPCD2|LRRC15|CNST	-2.11501	0	75	1	1	-4.15023	3.95843
1	-3.73865	GO:0006913	M1	1	0	GO Biological Processes	19	nucleocytoplasmic transport	19_GO:0051179 localization	-3.73865	2.86259	4.46693	27994	354	442	16	3.61991	0.888447	999|1994|3837|4000|4659|4763|5469|6426|6830|8189|22931|23039|25929|55612|55781|80149	CDH1|ELAVL1|KPNB1|LMNA|PPP1R12A|NF1|MED1|SRSF1|SUPT6H|SYMPK|RAB18|XPO7|GEMIN5|FERMT1|RIOK2|ZC3H12A	-1.82123	0	75	0	0	-4.15023	3.95843
1	-3.69732	GO:0051169	M1	1	0	GO Biological Processes	19	nuclear transport	19_GO:0051179 localization	-3.69732	2.83854	4.42813	27994	357	442	16	3.61991	0.888447	999|1994|3837|4000|4659|4763|5469|6426|6830|8189|22931|23039|25929|55612|55781|80149	CDH1|ELAVL1|KPNB1|LMNA|PPP1R12A|NF1|MED1|SRSF1|SUPT6H|SYMPK|RAB18|XPO7|GEMIN5|FERMT1|RIOK2|ZC3H12A	-1.79168	0	75	0	0	-4.15023	3.95843
1	-3.55064	GO:0032386	M1	1	0	GO Biological Processes	19	regulation of intracellular transport	19_GO:0051179 localization	-3.55064	2.56763	4.21729	27994	444	442	18	4.0724	0.940125	999|1001|1138|1813|1855|4659|4763|4946|5174|6830|8723|23621|26119|55486|55612|55781|79752|80149	CDH1|CDH3|CHRNA5|DRD2|DVL1|PPP1R12A|NF1|OAZ1|PDZK1|SUPT6H|SNX4|BACE1|LDLRAP1|PARL|FERMT1|RIOK2|ZFAND1|ZC3H12A	-1.70523	0	75	0	0	-4.15023	3.95843
1	-3.38674	GO:0051170	M1	1	0	GO Biological Processes	19	import into nucleus	19_GO:0051179 localization	-3.38674	3.70379	4.49189	27994	171	442	10	2.26244	0.707308	999|1994|3837|4000|4763|5469|22931|25929|55612|80149	CDH1|ELAVL1|KPNB1|LMNA|NF1|MED1|RAB18|GEMIN5|FERMT1|ZC3H12A	-1.58947	0	75	0	0	-4.15023	3.95843
1	-2.69052	GO:0046822	M1	1	0	GO Biological Processes	19	regulation of nucleocytoplasmic transport	19_GO:0051179 localization	-2.69052	3.95843	3.97345	27994	112	442	7	1.58371	0.593827	999|4659|4763|6830|55612|55781|80149	CDH1|PPP1R12A|NF1|SUPT6H|FERMT1|RIOK2|ZC3H12A	-1.12648	0	75	0	0	-4.15023	3.95843
1	-2.56567	GO:0006606	M1	1	0	GO Biological Processes	19	protein import into nucleus	19_GO:0051179 localization	-2.56567	3.37786	3.6985	27994	150	442	8	1.80995	0.634098	999|1994|3837|4000|4763|5469|55612|80149	CDH1|ELAVL1|KPNB1|LMNA|NF1|MED1|FERMT1|ZC3H12A	-1.04307	0	75	0	0	-4.15023	3.95843
1	-2.39962	GO:0072594	M1	1	0	GO Biological Processes	19	establishment of protein localization to organelle	19_GO:0051179 localization	-2.39962	2.02492	3.11158	27994	563	442	18	4.0724	0.940125	30|999|1994|3098|3837|4000|4763|5469|6138|6203|6235|8239|8546|9570|10018|55486|55612|80149	ACAA1|CDH1|ELAVL1|HK1|KPNB1|LMNA|NF1|MED1|RPL15|RPS9|RPS29|USP9X|AP3B1|GOSR2|BCL2L11|PARL|FERMT1|ZC3H12A	-0.929	0	75	0	0	-4.15023	3.95843
1	-2.3071	GO:0033157	M1	1	0	GO Biological Processes	19	regulation of intracellular protein transport	19_GO:0051179 localization	-2.3071	2.64999	3.24466	27994	239	442	10	2.26244	0.707308	999|4763|4946|5174|6830|55486|55612|55781|79752|80149	CDH1|NF1|OAZ1|PDZK1|SUPT6H|PARL|FERMT1|RIOK2|ZFAND1|ZC3H12A	-0.867867	0	75	0	0	-4.15023	3.95843
1	-4.14008	GO:0014002	M1	1	0	GO Biological Processes	19	astrocyte development	19_GO:0032502 developmental process	-4.14008	8.44465	6.33033	27994	45	442	6	1.35747	0.550409	177|2896|3569|4035|4763|7431	AGER|GRN|IL6|LRP1|NF1|VIM	-2.10646	0	76	1	1	-4.14008	11.1767
1	-3.92845	ko05144	M1	1	0	KEGG Pathway	24	Malaria		-3.92845	7.75529	5.99445	27994	49	442	6	1.35747	0.550409	3569|3592|4035|6382|7043|22914	IL6|IL12A|LRP1|SDC1|TGFB3|KLRK1	-1.95998	0	76	0	0	-4.14008	11.1767
1	-3.64643	hsa05144	M1	1	0	KEGG Pathway	24	Malaria		-3.64643	6.90926	5.55607	27994	55	442	6	1.35747	0.550409	3569|3592|4035|6382|7043|22914	IL6|IL12A|LRP1|SDC1|TGFB3|KLRK1	-1.76362	0	76	0	0	-4.14008	11.1767
1	-3.09324	GO:0048143	M1	1	0	GO Biological Processes	19	astrocyte activation	19_GO:0032502 developmental process	-3.09324	9.38294	5.51969	27994	27	442	4	0.904977	0.450437	177|2896|3569|4035	AGER|GRN|IL6|LRP1	-1.39381	0	76	0	0	-4.14008	11.1767
1	-2.6469	GO:0010715	M1	1	0	GO Biological Processes	19	regulation of extracellular matrix disassembly	19_GO:0071840 cellular component organization or biogenesis	-2.6469	11.1767	5.31608	27994	17	442	3	0.678733	0.390535	2113|3569|4035	ETS1|IL6|LRP1	-1.09902	0	76	0	0	-4.14008	11.1767
1	-2.29627	GO:1903053	M1	1	0	GO Biological Processes	19	regulation of extracellular matrix organization	19_GO:0071840 cellular component organization or biogenesis	-2.29627	5.75771	4.0003	27994	44	442	4	0.904977	0.450437	2113|3569|4035|6939	ETS1|IL6|LRP1|TCF15	-0.863105	0	76	0	0	-4.14008	11.1767
1	-2.12626	GO:0150076	M1	1	0	GO Biological Processes	19	neuroinflammatory response	19_GO:0050896 response to stimulus	-2.12626	4.11265	3.46418	27994	77	442	5	1.13122	0.503028	177|2896|3569|4035|4318	AGER|GRN|IL6|LRP1|MMP9	-0.759698	0	76	0	0	-4.14008	11.1767
1	-4.07921	GO:0044068	M1	1	0	GO Biological Processes	19	modulation by symbiont of host cellular process	19_GO:0051704 multi-organism process	-4.07921	10.9198	6.76946	27994	29	442	5	1.13122	0.503028	3837|4916|5272|10018|80149	KPNB1|NTRK3|SERPINB9|BCL2L11|ZC3H12A	-2.06133	0	77	1	1	-4.07921	10.9198
1	-3.74344	GO:0051701	M1	1	0	GO Biological Processes	19	interaction with host	19_GO:0051704 multi-organism process	-3.74344	3.5186	4.70647	27994	216	442	12	2.71493	0.773021	558|999|3837|4916|5272|5806|7852|9830|10018|25978|80149|91392	AXL|CDH1|KPNB1|NTRK3|SERPINB9|PTX3|CXCR4|TRIM14|BCL2L11|CHMP2B|ZC3H12A|ZNF502	-1.82463	0	77	0	0	-4.07921	10.9198
1	-3.29724	GO:0044003	M1	1	0	GO Biological Processes	19	modification by symbiont of host morphology or physiology	19_GO:0051704 multi-organism process	-3.29724	7.53986	5.37212	27994	42	442	5	1.13122	0.503028	3837|4916|5272|10018|80149	KPNB1|NTRK3|SERPINB9|BCL2L11|ZC3H12A	-1.53333	0	77	0	0	-4.07921	10.9198
1	-3.23348	GO:0051817	M1	1	0	GO Biological Processes	19	modification of morphology or physiology of other organism involved in symbiotic interaction	19_GO:0051704 multi-organism process	-3.23348	4.29389	4.54144	27994	118	442	8	1.80995	0.634098	3837|4916|5272|5806|10018|23076|80149|91392	KPNB1|NTRK3|SERPINB9|PTX3|BCL2L11|RRP1B|ZC3H12A|ZNF502	-1.48651	0	77	0	0	-4.07921	10.9198
1	-3.15747	GO:0019054	M1	1	0	GO Biological Processes	19	modulation by virus of host process	19_GO:0051704 multi-organism process	-3.15747	9.74382	5.64959	27994	26	442	4	0.904977	0.450437	3837|4916|10018|80149	KPNB1|NTRK3|BCL2L11|ZC3H12A	-1.43442	0	77	0	0	-4.07921	10.9198
1	-2.61591	GO:0019048	M1	1	0	GO Biological Processes	19	modulation by virus of host morphology or physiology	19_GO:0051704 multi-organism process	-2.61591	7.0372	4.59085	27994	36	442	4	0.904977	0.450437	3837|4916|10018|80149	KPNB1|NTRK3|BCL2L11|ZC3H12A	-1.07426	0	77	0	0	-4.07921	10.9198
1	-2.36251	GO:0035821	M1	1	0	GO Biological Processes	19	modification of morphology or physiology of other organism	19_GO:0051704 multi-organism process	-2.36251	3.12765	3.43989	27994	162	442	8	1.80995	0.634098	3837|4916|5272|5806|10018|23076|80149|91392	KPNB1|NTRK3|SERPINB9|PTX3|BCL2L11|RRP1B|ZC3H12A|ZNF502	-0.905376	0	77	0	0	-4.07921	10.9198
1	-4.05767	GO:2000377	M1	1	0	GO Biological Processes	19	regulation of reactive oxygen species metabolic process	19_GO:0050789 regulation of biological process	-4.05767	3.80009	5.03351	27994	200	442	12	2.71493	0.773021	613|947|5159|5806|7001|7416|9474|9759|22914|50507|55486|80149	BCR|CD34|PDGFRB|PTX3|PRDX2|VDAC1|ATG5|HDAC4|KLRK1|NOX4|PARL|ZC3H12A	-2.04593	0	78	1	1	-4.05767	3.80009
1	-3.66126	GO:0072593	M1	1	0	GO Biological Processes	19	reactive oxygen species metabolic process	19_GO:0008152 metabolic process	-3.66126	3.07878	4.49135	27994	288	442	14	3.16742	0.833014	538|613|947|5159|5806|7001|7416|7837|9474|9759|22914|50507|55486|80149	ATP7A|BCR|CD34|PDGFRB|PTX3|PRDX2|VDAC1|PXDN|ATG5|HDAC4|KLRK1|NOX4|PARL|ZC3H12A	-1.7756	0	78	0	0	-4.05767	3.80009
1	-2.16822	GO:2000379	M1	1	0	GO Biological Processes	19	positive regulation of reactive oxygen species metabolic process	19_GO:0048518 positive regulation of biological process	-2.16822	3.58499	3.37725	27994	106	442	6	1.35747	0.550409	5159|5806|9759|22914|50507|80149	PDGFRB|PTX3|HDAC4|KLRK1|NOX4|ZC3H12A	-0.782623	0	78	0	0	-4.05767	3.80009
1	-3.99523	GO:0008134	M1	1	0	GO Molecular Functions	21	transcription factor binding		-3.99523	2.36766	4.44027	27994	642	442	24	5.42986	1.07786	323|688|947|2113|3280|3398|3400|4775|4790|4821|5396|5469|6594|6688|6886|7392|9612|9759|9968|10401|51523|79039|144455|266740	APBB2|KLF5|CD34|ETS1|HES1|ID2|ID4|NFATC3|NFKB1|NKX2-2|PRRX1|MED1|SMARCA1|SPI1|TAL1|USF2|NCOR2|HDAC4|MED12|PIAS3|CXXC5|DDX54|E2F7|MAGEA2B	-2.0014	0	79	1	1	-3.99523	3.49434
1	-3.38832	GO:0003712	M1	1	0	GO Molecular Functions	21	transcription coregulator activity		-3.38832	2.41639	4.03945	27994	498	442	19	4.29864	0.964747	1045|3337|3398|4821|5396|5469|8148|8295|9044|9149|9404|9612|9759|9968|10401|23076|79039|84962|144455	CDX2|DNAJB1|ID2|NKX2-2|PRRX1|MED1|TAF15|TRRAP|BTAF1|DYRK1B|LPXN|NCOR2|HDAC4|MED12|PIAS3|RRP1B|DDX54|AJUBA|E2F7	-1.59012	0	79	0	0	-3.99523	3.49434
1	-2.65695	GO:0001085	M1	1	0	GO Molecular Functions	21	RNA polymerase II transcription factor binding		-2.65695	3.49434	3.81411	27994	145	442	8	1.80995	0.634098	3280|3398|3400|5396|6688|6886|9759|10401	HES1|ID2|ID4|PRRX1|SPI1|TAL1|HDAC4|PIAS3	-1.10318	0	79	0	0	-3.99523	3.49434
1	-3.9794	GO:0060324	M1	1	0	GO Biological Processes	19	face development	19_GO:0032502 developmental process	-3.9794	7.91686	6.07476	27994	48	442	6	1.35747	0.550409	220|4313|7043|7763|8854|22943	ALDH1A3|MMP2|TGFB3|ZFAND5|ALDH1A2|DKK1	-1.99569	0	80	1	1	-3.9794	23.7506
1	-3.6853	GO:0001758	M1	1	0	GO Molecular Functions	21	retinal dehydrogenase activity		-3.6853	23.7506	8.15128	27994	8	442	3	0.678733	0.390535	220|8854|57016	ALDH1A3|ALDH1A2|AKR1B10	-1.78692	0	80	0	0	-3.9794	23.7506
1	-2.81123	GO:0016114	M1	1	0	GO Biological Processes	19	terpenoid biosynthetic process	19_GO:0008152 metabolic process	-2.81123	12.667	5.72462	27994	15	442	3	0.678733	0.390535	220|4047|8854	ALDH1A3|LSS|ALDH1A2	-1.2084	0	80	0	0	-3.9794	23.7506
1	-2.44252	GO:0006721	M1	1	0	GO Biological Processes	19	terpenoid metabolic process	19_GO:0008152 metabolic process	-2.44252	3.57535	3.64031	27994	124	442	7	1.58371	0.593827	220|4035|4047|6382|8694|8854|57016	ALDH1A3|LRP1|LSS|SDC1|DGAT1|ALDH1A2|AKR1B10	-0.958659	0	80	0	0	-3.9794	23.7506
1	-2.19376	GO:0042572	M1	1	0	GO Biological Processes	19	retinol metabolic process	19_GO:0008152 metabolic process	-2.19376	5.3902	3.81527	27994	47	442	4	0.904977	0.450437	220|8694|8854|57016	ALDH1A3|DGAT1|ALDH1A2|AKR1B10	-0.801602	0	80	0	0	-3.9794	23.7506
1	-2.12967	GO:0001523	M1	1	0	GO Biological Processes	19	retinoid metabolic process	19_GO:0008152 metabolic process	-2.12967	3.5186	3.32153	27994	108	442	6	1.35747	0.550409	220|4035|6382|8694|8854|57016	ALDH1A3|LRP1|SDC1|DGAT1|ALDH1A2|AKR1B10	-0.76138	0	80	0	0	-3.9794	23.7506
1	-2.09289	GO:0006720	M1	1	0	GO Biological Processes	19	isoprenoid metabolic process	19_GO:0008152 metabolic process	-2.09289	3.07878	3.16764	27994	144	442	7	1.58371	0.593827	220|4035|4047|6382|8694|8854|57016	ALDH1A3|LRP1|LSS|SDC1|DGAT1|ALDH1A2|AKR1B10	-0.739584	0	80	0	0	-3.9794	23.7506
1	-2.01975	GO:0008299	M1	1	0	GO Biological Processes	19	isoprenoid biosynthetic process	19_GO:0008152 metabolic process	-2.01975	6.78588	3.87965	27994	28	442	3	0.678733	0.390535	220|4047|8854	ALDH1A3|LSS|ALDH1A2	-0.690847	0	80	0	0	-3.9794	23.7506
1	-2.01945	GO:0016101	M1	1	0	GO Biological Processes	19	diterpenoid metabolic process	19_GO:0008152 metabolic process	-2.01945	3.33341	3.16196	27994	114	442	6	1.35747	0.550409	220|4035|6382|8694|8854|57016	ALDH1A3|LRP1|SDC1|DGAT1|ALDH1A2|AKR1B10	-0.690847	0	80	0	0	-3.9794	23.7506
1	-3.9707	R-HSA-157118	M1	1	0	Reactome Gene Sets	6	Signaling by NOTCH		-3.9707	3.48878	4.86305	27994	236	442	13	2.94118	0.80365	1024|1999|3012|3280|5689|5719|8338|8365|8968|9612|9759|23385|26960	CDK8|ELF3|H2AC8|HES1|PSMB1|PSMD13|H2AC20|H4C8|H3C7|NCOR2|HDAC4|NCSTN|NBEA	-1.98983	0	81	1	1	-3.9707	7.30787
1	-3.02704	R-HSA-2122947	M1	1	0	Reactome Gene Sets	6	NOTCH1 Intracellular Domain Regulates Transcription		-3.02704	6.59738	4.91592	27994	48	442	5	1.13122	0.503028	1024|3280|9612|9759|26960	CDK8|HES1|NCOR2|HDAC4|NBEA	-1.34507	0	81	0	0	-3.9707	7.30787
1	-2.95006	R-HSA-1980143	M1	1	0	Reactome Gene Sets	6	Signaling by NOTCH1		-2.95006	5.13526	4.51149	27994	74	442	6	1.35747	0.550409	1024|3280|9612|9759|23385|26960	CDK8|HES1|NCOR2|HDAC4|NCSTN|NBEA	-1.2977	0	81	0	0	-3.9707	7.30787
1	-2.65543	R-HSA-2644602	M1	1	0	Reactome Gene Sets	6	Signaling by NOTCH1 PEST Domain Mutants in Cancer		-2.65543	5.4599	4.30642	27994	58	442	5	1.13122	0.503028	1024|3280|9612|9759|23385	CDK8|HES1|NCOR2|HDAC4|NCSTN	-1.10318	0	81	0	0	-3.9707	7.30787
1	-2.65543	R-HSA-2644603	M1	1	0	Reactome Gene Sets	6	Signaling by NOTCH1 in Cancer		-2.65543	5.4599	4.30642	27994	58	442	5	1.13122	0.503028	1024|3280|9612|9759|23385	CDK8|HES1|NCOR2|HDAC4|NCSTN	-1.10318	0	81	0	0	-3.9707	7.30787
1	-2.65543	R-HSA-2644606	M1	1	0	Reactome Gene Sets	6	Constitutive Signaling by NOTCH1 PEST Domain Mutants		-2.65543	5.4599	4.30642	27994	58	442	5	1.13122	0.503028	1024|3280|9612|9759|23385	CDK8|HES1|NCOR2|HDAC4|NCSTN	-1.10318	0	81	0	0	-3.9707	7.30787
1	-2.65543	R-HSA-2894858	M1	1	0	Reactome Gene Sets	6	Signaling by NOTCH1 HD+PEST Domain Mutants in Cancer		-2.65543	5.4599	4.30642	27994	58	442	5	1.13122	0.503028	1024|3280|9612|9759|23385	CDK8|HES1|NCOR2|HDAC4|NCSTN	-1.10318	0	81	0	0	-3.9707	7.30787
1	-2.65543	R-HSA-2894862	M1	1	0	Reactome Gene Sets	6	Constitutive Signaling by NOTCH1 HD+PEST Domain Mutants		-2.65543	5.4599	4.30642	27994	58	442	5	1.13122	0.503028	1024|3280|9612|9759|23385	CDK8|HES1|NCOR2|HDAC4|NCSTN	-1.10318	0	81	0	0	-3.9707	7.30787
1	-2.29627	R-HSA-2173793	M1	1	0	Reactome Gene Sets	6	Transcriptional activity of SMAD2/SMAD3:SMAD4 heterotrimer		-2.29627	5.75771	4.0003	27994	44	442	4	0.904977	0.450437	1024|5054|8239|9612	CDK8|SERPINE1|USP9X|NCOR2	-0.863105	0	81	0	0	-3.9707	7.30787
1	-2.22318	R-HSA-170834	M1	1	0	Reactome Gene Sets	6	Signaling by TGF-beta Receptor Complex		-2.22318	4.338	3.61695	27994	73	442	5	1.13122	0.503028	1024|5054|8239|9612|57530	CDK8|SERPINE1|USP9X|NCOR2|CGN	-0.816911	0	81	0	0	-3.9707	7.30787
1	-2.16131	ko04330	M1	1	0	KEGG Pathway	24	Notch signaling pathway		-2.16131	5.2779	3.75709	27994	48	442	4	0.904977	0.450437	1855|3280|9612|23385	DVL1|HES1|NCOR2|NCSTN	-0.778358	0	81	0	0	-3.9707	7.30787
1	-2.11003	M2499	M1	1	0	BioCarta Gene Sets	15	BIOCARTA CARM ER PATHWAY		-2.11003	7.30787	4.07566	27994	26	442	3	0.678733	0.390535	5469|9612|9759	MED1|NCOR2|HDAC4	-0.751673	0	81	0	0	-3.9707	7.30787
1	-2.03923	hsa04330	M1	1	0	KEGG Pathway	24	Notch signaling pathway		-2.03923	4.87191	3.53963	27994	52	442	4	0.904977	0.450437	1855|3280|9612|23385	DVL1|HES1|NCOR2|NCSTN	-0.703624	0	81	0	0	-3.9707	7.30787
1	-3.91429	GO:0051129	M1	1	0	GO Biological Processes	19	negative regulation of cellular component organization	19_GO:0048519 negative regulation of biological process	-3.91429	2.2065	4.31423	27994	775	442	27	6.1086	1.13913	292|1742|3337|4000|4035|4323|6314|6688|6711|6830|7431|8780|8829|9474|9693|9700|10449|10565|10677|22943|23189|54464|55486|64422|66008|115209|347730	SLC25A5|DLG4|DNAJB1|LMNA|LRP1|MMP14|ATXN7|SPI1|SPTBN1|SUPT6H|VIM|RIOK3|NRP1|ATG5|RAPGEF2|ESPL1|ACAA2|ARFGEF1|AVIL|DKK1|KANK1|XRN1|PARL|ATG3|TRAK2|OMA1|LRRTM1	-1.95017	0	82	1	1	-3.91429	2.27278
1	-2.53876	GO:0010639	M1	1	0	GO Biological Processes	19	negative regulation of organelle organization	19_GO:0048519 negative regulation of biological process	-2.53876	2.27278	3.32075	27994	418	442	15	3.39367	0.861244	292|4000|6314|6688|6711|6830|9474|9700|10449|10565|10677|23189|54464|55486|115209	SLC25A5|LMNA|ATXN7|SPI1|SPTBN1|SUPT6H|ATG5|ESPL1|ACAA2|ARFGEF1|AVIL|KANK1|XRN1|PARL|OMA1	-1.02157	0	82	0	0	-3.91429	2.27278
1	-3.8843	GO:0032261	M1	1	0	GO Biological Processes	19	purine nucleotide salvage	19_GO:0008152 metabolic process	-3.8843	27.1435	8.76181	27994	7	442	3	0.678733	0.390535	270|271|353	AMPD1|AMPD2|APRT	-1.9296	0	83	1	1	-3.8843	27.1435
1	-3.00268	R-HSA-74217	M1	1	0	Reactome Gene Sets	6	Purine salvage		-3.00268	14.6157	6.21928	27994	13	442	3	0.678733	0.390535	270|271|353	AMPD1|AMPD2|APRT	-1.33075	0	83	0	0	-3.8843	27.1435
1	-2.97255	GO:0019693	M1	1	0	GO Biological Processes	19	ribose phosphate metabolic process	19_GO:0008152 metabolic process	-2.97255	2.17646	3.63267	27994	582	442	20	4.52489	0.988639	38|270|271|353|477|515|538|1349|2631|3098|4712|5836|8694|9759|10165|11163|54898|55856|79993|80025	ACAT1|AMPD1|AMPD2|APRT|ATP1A2|ATP5PB|ATP7A|COX7B|NIPSNAP2|HK1|NDUFB6|PYGL|DGAT1|HDAC4|SLC25A13|NUDT4|ELOVL2|ACOT13|ELOVL7|PANK2	-1.31282	0	83	0	0	-3.8843	27.1435
1	-2.90492	GO:0009150	M1	1	0	GO Biological Processes	19	purine ribonucleotide metabolic process	19_GO:0008152 metabolic process	-2.90492	2.19993	3.58973	27994	547	442	19	4.29864	0.964747	38|270|271|353|477|515|538|1349|2631|3098|4712|8694|9759|10165|11163|54898|55856|79993|80025	ACAT1|AMPD1|AMPD2|APRT|ATP1A2|ATP5PB|ATP7A|COX7B|NIPSNAP2|HK1|NDUFB6|DGAT1|HDAC4|SLC25A13|NUDT4|ELOVL2|ACOT13|ELOVL7|PANK2	-1.26447	0	83	0	0	-3.8843	27.1435
1	-2.90304	GO:0043173	M1	1	0	GO Biological Processes	19	nucleotide salvage	19_GO:0008152 metabolic process	-2.90304	13.5718	5.9593	27994	14	442	3	0.678733	0.390535	270|271|353	AMPD1|AMPD2|APRT	-1.26447	0	83	0	0	-3.8843	27.1435
1	-2.81123	GO:0043101	M1	1	0	GO Biological Processes	19	purine-containing compound salvage	19_GO:0008152 metabolic process	-2.81123	12.667	5.72462	27994	15	442	3	0.678733	0.390535	270|271|353	AMPD1|AMPD2|APRT	-1.2084	0	83	0	0	-3.8843	27.1435
1	-2.81123	GO:0046033	M1	1	0	GO Biological Processes	19	AMP metabolic process	19_GO:0008152 metabolic process	-2.81123	12.667	5.72462	27994	15	442	3	0.678733	0.390535	270|271|353	AMPD1|AMPD2|APRT	-1.2084	0	83	0	0	-3.8843	27.1435
1	-2.77111	GO:0009259	M1	1	0	GO Biological Processes	19	ribonucleotide metabolic process	19_GO:0008152 metabolic process	-2.77111	2.14121	3.46151	27994	562	442	19	4.29864	0.964747	38|270|271|353|477|515|538|1349|2631|3098|4712|8694|9759|10165|11163|54898|55856|79993|80025	ACAT1|AMPD1|AMPD2|APRT|ATP1A2|ATP5PB|ATP7A|COX7B|NIPSNAP2|HK1|NDUFB6|DGAT1|HDAC4|SLC25A13|NUDT4|ELOVL2|ACOT13|ELOVL7|PANK2	-1.1819	0	83	0	0	-3.8843	27.1435
1	-2.6346	GO:0072521	M1	1	0	GO Biological Processes	19	purine-containing compound metabolic process	19_GO:0008152 metabolic process	-2.6346	2.03649	3.31105	27994	622	442	20	4.52489	0.988639	38|270|271|353|477|515|538|1349|2631|3098|4712|8694|9429|9759|10165|11163|54898|55856|79993|80025	ACAT1|AMPD1|AMPD2|APRT|ATP1A2|ATP5PB|ATP7A|COX7B|NIPSNAP2|HK1|NDUFB6|DGAT1|ABCG2|HDAC4|SLC25A13|NUDT4|ELOVL2|ACOT13|ELOVL7|PANK2	-1.08813	0	83	0	0	-3.8843	27.1435
1	-2.55321	GO:0006163	M1	1	0	GO Biological Processes	19	purine nucleotide metabolic process	19_GO:0008152 metabolic process	-2.55321	2.04653	3.24847	27994	588	442	19	4.29864	0.964747	38|270|271|353|477|515|538|1349|2631|3098|4712|8694|9759|10165|11163|54898|55856|79993|80025	ACAT1|AMPD1|AMPD2|APRT|ATP1A2|ATP5PB|ATP7A|COX7B|NIPSNAP2|HK1|NDUFB6|DGAT1|HDAC4|SLC25A13|NUDT4|ELOVL2|ACOT13|ELOVL7|PANK2	-1.03258	0	83	0	0	-3.8843	27.1435
1	-2.48114	GO:0046390	M1	1	0	GO Biological Processes	19	ribose phosphate biosynthetic process	19_GO:0008152 metabolic process	-2.48114	2.51662	3.3563	27994	302	442	12	2.71493	0.773021	38|270|271|353|515|3098|5836|9759|10165|54898|79993|80025	ACAT1|AMPD1|AMPD2|APRT|ATP5PB|HK1|PYGL|HDAC4|SLC25A13|ELOVL2|ELOVL7|PANK2	-0.987683	0	83	0	0	-3.8843	27.1435
1	-2.41523	GO:0009167	M1	1	0	GO Biological Processes	19	purine ribonucleoside monophosphate metabolic process	19_GO:0008152 metabolic process	-2.41523	2.36596	3.24765	27994	348	442	13	2.94118	0.80365	270|271|353|477|515|538|1349|2631|3098|4712|9759|10165|11163	AMPD1|AMPD2|APRT|ATP1A2|ATP5PB|ATP7A|COX7B|NIPSNAP2|HK1|NDUFB6|HDAC4|SLC25A13|NUDT4	-0.936313	0	83	0	0	-3.8843	27.1435
1	-2.38415	GO:0009126	M1	1	0	GO Biological Processes	19	purine nucleoside monophosphate metabolic process	19_GO:0008152 metabolic process	-2.38415	2.34573	3.21351	27994	351	442	13	2.94118	0.80365	270|271|353|477|515|538|1349|2631|3098|4712|9759|10165|11163	AMPD1|AMPD2|APRT|ATP1A2|ATP5PB|ATP7A|COX7B|NIPSNAP2|HK1|NDUFB6|HDAC4|SLC25A13|NUDT4	-0.919013	0	83	0	0	-3.8843	27.1435
1	-2.27375	GO:0009161	M1	1	0	GO Biological Processes	19	ribonucleoside monophosphate metabolic process	19_GO:0008152 metabolic process	-2.27375	2.27446	3.09124	27994	362	442	13	2.94118	0.80365	270|271|353|477|515|538|1349|2631|3098|4712|9759|10165|11163	AMPD1|AMPD2|APRT|ATP1A2|ATP5PB|ATP7A|COX7B|NIPSNAP2|HK1|NDUFB6|HDAC4|SLC25A13|NUDT4	-0.845783	0	83	0	0	-3.8843	27.1435
1	-2.27049	GO:0009152	M1	1	0	GO Biological Processes	19	purine ribonucleotide biosynthetic process	19_GO:0008152 metabolic process	-2.27049	2.4793	3.15665	27994	281	442	11	2.48869	0.740972	38|270|271|353|515|3098|9759|10165|54898|79993|80025	ACAT1|AMPD1|AMPD2|APRT|ATP5PB|HK1|HDAC4|SLC25A13|ELOVL2|ELOVL7|PANK2	-0.84372	0	83	0	0	-3.8843	27.1435
1	-2.26163	R-HSA-8956321	M1	1	0	Reactome Gene Sets	6	Nucleotide salvage		-2.26163	8.26107	4.41235	27994	23	442	3	0.678733	0.390535	270|271|353	AMPD1|AMPD2|APRT	-0.843049	0	83	0	0	-3.8843	27.1435
1	-2.12859	GO:0009260	M1	1	0	GO Biological Processes	19	ribonucleotide biosynthetic process	19_GO:0008152 metabolic process	-2.12859	2.36967	2.99026	27994	294	442	11	2.48869	0.740972	38|270|271|353|515|3098|9759|10165|54898|79993|80025	ACAT1|AMPD1|AMPD2|APRT|ATP5PB|HK1|HDAC4|SLC25A13|ELOVL2|ELOVL7|PANK2	-0.760645	0	83	0	0	-3.8843	27.1435
1	-2.08639	GO:0009123	M1	1	0	GO Biological Processes	19	nucleoside monophosphate metabolic process	19_GO:0008152 metabolic process	-2.08639	2.15537	2.87982	27994	382	442	13	2.94118	0.80365	270|271|353|477|515|538|1349|2631|3098|4712|9759|10165|11163	AMPD1|AMPD2|APRT|ATP1A2|ATP5PB|ATP7A|COX7B|NIPSNAP2|HK1|NDUFB6|HDAC4|SLC25A13|NUDT4	-0.734412	0	83	0	0	-3.8843	27.1435
1	-2.01598	GO:0006164	M1	1	0	GO Biological Processes	19	purine nucleotide biosynthetic process	19_GO:0008152 metabolic process	-2.01598	2.28421	2.85621	27994	305	442	11	2.48869	0.740972	38|270|271|353|515|3098|9759|10165|54898|79993|80025	ACAT1|AMPD1|AMPD2|APRT|ATP5PB|HK1|HDAC4|SLC25A13|ELOVL2|ELOVL7|PANK2	-0.688064	0	83	0	0	-3.8843	27.1435
1	-3.82967	R-HSA-9675108	M1	1	0	Reactome Gene Sets	6	Nervous system development		-3.82967	2.41485	4.34957	27994	577	442	22	4.97738	1.03443	214|1284|1285|1292|1742|4313|4318|5649|5689|5719|6138|6203|6235|6711|7074|7846|7852|8829|10092|10752|23385|84059	ALCAM|COL4A2|COL4A3|COL6A2|DLG4|MMP2|MMP9|RELN|PSMB1|PSMD13|RPL15|RPS9|RPS29|SPTBN1|TIAM1|TUBA1A|CXCR4|NRP1|ARPC5|CHL1|NCSTN|ADGRV1	-1.88645	0	84	1	1	-3.82967	2.41485
1	-3.66847	R-HSA-422475	M1	1	0	Reactome Gene Sets	6	Axon guidance		-3.66847	2.40948	4.23623	27994	552	442	21	4.75113	1.01185	214|1284|1285|1292|1742|4313|4318|5649|5689|5719|6138|6203|6235|6711|7074|7846|7852|8829|10092|10752|23385	ALCAM|COL4A2|COL4A3|COL6A2|DLG4|MMP2|MMP9|RELN|PSMB1|PSMD13|RPL15|RPS9|RPS29|SPTBN1|TIAM1|TUBA1A|CXCR4|NRP1|ARPC5|CHL1|NCSTN	-1.77823	0	84	0	0	-3.82967	2.41485
1	-2.56292	GO:0005198	M1	1	0	GO Molecular Functions	21	structural molecule activity		-2.56292	1.89922	3.19833	27994	767	442	23	5.20362	1.05642	1284|1285|1292|1303|1314|1832|2037|2201|5719|6138|6203|6235|6678|6711|7045|7431|7837|7846|9043|9479|10092|24145|26119	COL4A2|COL4A3|COL6A2|COL12A1|COPA|DSP|EPB41L2|FBN2|PSMD13|RPL15|RPS9|RPS29|SPARC|SPTBN1|TGFBI|VIM|PXDN|TUBA1A|SPAG9|MAPK8IP1|ARPC5|PANX1|LDLRAP1	-1.04082	0	84	0	0	-3.82967	2.41485
1	-3.81415	GO:0030139	M1	1	0	GO Cellular Components	20	endocytic vesicle		-3.81415	3.03522	4.58618	27994	313	442	15	3.39367	0.861244	538|1742|1813|2317|2535|3133|4035|4481|6678|7431|7475|9474|9693|64127|83871	ATP7A|DLG4|DRD2|FLNB|FZD2|HLA-E|LRP1|MSR1|SPARC|VIM|WNT6|ATG5|RAPGEF2|NOD2|RAB34	-1.87431	0	85	1	1	-3.81415	3.47569
1	-2.90761	GO:0030666	M1	1	0	GO Cellular Components	20	endocytic vesicle membrane		-2.90761	3.47569	4.02737	27994	164	442	9	2.0362	0.671787	538|1742|2535|3133|4035|4481|7475|9474|83871	ATP7A|DLG4|FZD2|HLA-E|LRP1|MSR1|WNT6|ATG5|RAB34	-1.26447	0	85	0	0	-3.81415	3.47569
1	-2.15735	GO:0045335	M1	1	0	GO Cellular Components	20	phagocytic vesicle		-2.15735	3.16674	3.25527	27994	140	442	7	1.58371	0.593827	538|2317|3133|7431|9474|64127|83871	ATP7A|FLNB|HLA-E|VIM|ATG5|NOD2|RAB34	-0.777836	0	85	0	0	-3.81415	3.47569
1	-3.81327	GO:0007589	M1	1	0	GO Biological Processes	19	body fluid secretion	19_GO:0051179 localization	-3.81327	5.22349	5.27762	27994	97	442	8	1.80995	0.634098	353|538|1314|5469|7392|9474|9612|79864	APRT|ATP7A|COPA|MED1|USF2|ATG5|NCOR2|JHY	-1.87431	0	86	1	1	-3.81327	6.46274
1	-3.3546	GO:0030879	M1	1	0	GO Biological Processes	19	mammary gland development	19_GO:0032502 developmental process	-3.3546	4.01418	4.56084	27994	142	442	9	2.0362	0.671787	353|538|1999|3398|5469|7043|7392|9612|10018	APRT|ATP7A|ELF3|ID2|MED1|TGFB3|USF2|NCOR2|BCL2L11	-1.57644	0	86	0	0	-3.81327	6.46274
1	-2.9859	GO:0007595	M1	1	0	GO Biological Processes	19	lactation	19_GO:0032502 developmental process	-2.9859	6.46274	4.84748	27994	49	442	5	1.13122	0.503028	353|538|5469|7392|9612	APRT|ATP7A|MED1|USF2|NCOR2	-1.31934	0	86	0	0	-3.81327	6.46274
1	-2.80133	GO:0050878	M1	1	0	GO Biological Processes	19	regulation of body fluid levels	19_GO:0065007 biological regulation	-2.80133	2.20935	3.51193	27994	516	442	18	4.0724	0.940125	353|538|558|947|1314|1813|2811|3569|5054|5469|7001|7392|8546|8968|9474|9612|79864|196527	APRT|ATP7A|AXL|CD34|COPA|DRD2|GP1BA|IL6|SERPINE1|MED1|PRDX2|USF2|AP3B1|H3C7|ATG5|NCOR2|JHY|ANO6	-1.20514	0	86	0	0	-3.81327	6.46274
1	-3.80301	GO:0099010	M1	1	0	GO Biological Processes	19	modification of postsynaptic structure	19_GO:0071840 cellular component organization or biogenesis	-3.80301	14.0744	7.02789	27994	18	442	4	0.904977	0.450437	6780|7074|11346|25978	STAU1|TIAM1|SYNPO|CHMP2B	-1.86662	0	87	1	1	-3.80301	14.0744
1	-3.29491	GO:0099563	M1	1	0	GO Biological Processes	19	modification of synaptic structure	19_GO:0071840 cellular component organization or biogenesis	-3.29491	10.5558	5.93179	27994	24	442	4	0.904977	0.450437	6780|7074|11346|25978	STAU1|TIAM1|SYNPO|CHMP2B	-1.53333	0	87	0	0	-3.80301	14.0744
1	-3.78883	R-HSA-5663202	M1	1	0	Reactome Gene Sets	6	Diseases of signal transduction by growth factor receptors and second messengers		-3.78883	2.78215	4.47146	27994	387	442	17	3.84615	0.914714	613|1024|3280|4000|4763|5159|5430|5437|5689|5719|8546|9612|9759|10018|22943|23189|23385	BCR|CDK8|HES1|LMNA|NF1|PDGFRB|POLR2A|POLR2H|PSMB1|PSMD13|AP3B1|NCOR2|HDAC4|BCL2L11|DKK1|KANK1|NCSTN	-1.86007	0	88	1	1	-3.78883	3.15099
1	-2.98972	hsa05169	M1	1	0	KEGG Pathway	24	Epstein-Barr virus infection		-2.98972	2.75369	3.86142	27994	299	442	13	2.94118	0.80365	3133|3280|3569|3716|4790|5430|5437|5719|6688|7431|9612|9759|10018	HLA-E|HES1|IL6|JAK1|NFKB1|POLR2A|POLR2H|PSMD13|SPI1|VIM|NCOR2|HDAC4|BCL2L11	-1.32109	0	88	0	0	-3.78883	3.15099
1	-2.84758	ko05169	M1	1	0	KEGG Pathway	24	Epstein-Barr virus infection		-2.84758	3.15099	3.87639	27994	201	442	10	2.26244	0.707308	3133|3716|4790|5430|5437|5719|6688|7431|9612|9759	HLA-E|JAK1|NFKB1|POLR2A|POLR2H|PSMD13|SPI1|VIM|NCOR2|HDAC4	-1.23042	0	88	0	0	-3.78883	3.15099
1	-3.78263	R-HSA-72165	M1	1	0	Reactome Gene Sets	6	mRNA Splicing - Minor Pathway		-3.78263	7.30787	5.76653	27994	52	442	6	1.35747	0.550409	5430|5437|6426|10262|10594|11325	POLR2A|POLR2H|SRSF1|SF3B4|PRPF8|DDX42	-1.85638	0	89	1	1	-3.78263	7.30787
1	-3.68927	R-HSA-8953854	M1	1	0	Reactome Gene Sets	6	Metabolism of RNA		-3.68927	2.2586	4.18606	27994	673	442	24	5.42986	1.07786	1994|2058|4839|5430|5437|5689|5719|6138|6203|6235|6426|8189|8780|10262|10594|11325|22803|25929|28987|54464|54482|55623|55781|84991	ELAVL1|EPRS1|NOP2|POLR2A|POLR2H|PSMB1|PSMD13|RPL15|RPS9|RPS29|SRSF1|SYMPK|RIOK3|SF3B4|PRPF8|DDX42|XRN2|GEMIN5|NOB1|XRN1|TRMT13|THUMPD1|RIOK2|RBM17	-1.78692	0	89	0	0	-3.78263	7.30787
1	-2.58194	R-HSA-72163	M1	1	0	Reactome Gene Sets	6	mRNA Splicing - Major Pathway		-2.58194	3.11483	3.6354	27994	183	442	9	2.0362	0.671787	1994|5430|5437|6426|8189|10262|10594|11325|84991	ELAVL1|POLR2A|POLR2H|SRSF1|SYMPK|SF3B4|PRPF8|DDX42|RBM17	-1.05237	0	89	0	0	-3.78263	7.30787
1	-2.45848	R-HSA-72172	M1	1	0	Reactome Gene Sets	6	mRNA Splicing		-2.45848	2.98436	3.48539	27994	191	442	9	2.0362	0.671787	1994|5430|5437|6426|8189|10262|10594|11325|84991	ELAVL1|POLR2A|POLR2H|SRSF1|SYMPK|SF3B4|PRPF8|DDX42|RBM17	-0.969617	0	89	0	0	-3.78263	7.30787
1	-2.30154	GO:0008380	M1	1	0	GO Biological Processes	19	RNA splicing	19_GO:0008152 metabolic process	-2.30154	2.08082	3.04757	27994	487	442	16	3.61991	0.888447	1994|5430|5437|6421|6426|6830|8148|8189|10262|10594|11325|23076|25929|51755|84991|151987	ELAVL1|POLR2A|POLR2H|SFPQ|SRSF1|SUPT6H|TAF15|SYMPK|SF3B4|PRPF8|DDX42|RRP1B|GEMIN5|CDK12|RBM17|PPP4R2	-0.863536	0	89	0	0	-3.78263	7.30787
1	-2.12534	GO:0006397	M1	1	0	GO Biological Processes	19	mRNA processing	19_GO:0008152 metabolic process	-2.12534	1.94349	2.84092	27994	554	442	17	3.84615	0.914714	1994|5430|5437|6421|6426|6830|8189|10262|10594|11325|22803|23076|25929|51755|55197|84991|151987	ELAVL1|POLR2A|POLR2H|SFPQ|SRSF1|SUPT6H|SYMPK|SF3B4|PRPF8|DDX42|XRN2|RRP1B|GEMIN5|CDK12|RPRD1A|RBM17|PPP4R2	-0.759629	0	89	0	0	-3.78263	7.30787
1	-3.73609	R-HSA-9006934	M1	1	0	Reactome Gene Sets	6	Signaling by Receptor Tyrosine Kinases		-3.73609	2.50335	4.32239	27994	506	442	20	4.52489	0.988639	558|627|1284|1285|1292|1742|3398|3400|4318|4916|5159|5430|5437|5796|6678|7074|8829|23385|26999|245973	AXL|BDNF|COL4A2|COL4A3|COL6A2|DLG4|ID2|ID4|MMP9|NTRK3|PDGFRB|POLR2A|POLR2H|PTPRK|SPARC|TIAM1|NRP1|NCSTN|CYFIP2|ATP6V1C2	-1.82096	0	90	1	1	-3.73609	2.50335
1	-3.35603	GO:0007169	M1	1	0	GO Biological Processes	19	transmembrane receptor protein tyrosine kinase signaling pathway	19_GO:0023052 signaling	-3.35603	2.10275	3.88528	27994	753	442	25	5.65611	1.09876	558|613|627|1001|1284|1285|3592|4015|4035|4313|4318|4916|5159|5430|5437|7074|7763|8829|9693|10092|23189|23385|23516|26999|245973	AXL|BCR|BDNF|CDH3|COL4A2|COL4A3|IL12A|LOX|LRP1|MMP2|MMP9|NTRK3|PDGFRB|POLR2A|POLR2H|TIAM1|ZFAND5|NRP1|RAPGEF2|ARPC5|KANK1|NCSTN|SLC39A14|CYFIP2|ATP6V1C2	-1.57644	0	90	0	0	-3.73609	2.50335
1	-3.73138	GO:0043900	M1	1	0	GO Biological Processes	19	regulation of multi-organism process	19_GO:0051704 multi-organism process	-3.73138	2.65741	4.38165	27994	429	442	18	4.0724	0.940125	2896|5430|5437|5806|6780|7001|7852|8780|9759|9830|10018|10133|23076|23369|25978|51561|80149|91392	GRN|POLR2A|POLR2H|PTX3|STAU1|PRDX2|CXCR4|RIOK3|HDAC4|TRIM14|BCL2L11|OPTN|RRP1B|PUM2|CHMP2B|IL23A|ZC3H12A|ZNF502	-1.81746	0	91	1	1	-3.73138	3.62856
1	-3.59284	GO:0043902	M1	1	0	GO Biological Processes	19	positive regulation of multi-organism process	19_GO:0051704 multi-organism process	-3.59284	3.62856	4.62903	27994	192	442	11	2.48869	0.740972	2896|5430|5437|6780|9759|10018|10133|23076|23369|25978|91392	GRN|POLR2A|POLR2H|STAU1|HDAC4|BCL2L11|OPTN|RRP1B|PUM2|CHMP2B|ZNF502	-1.73478	0	91	0	0	-3.73138	3.62856
1	-2.8941	GO:0043903	M1	1	0	GO Biological Processes	19	regulation of symbiosis, encompassing mutualism through parasitism	19_GO:0051704 multi-organism process	-2.8941	2.99006	3.86354	27994	233	442	11	2.48869	0.740972	5430|5437|5806|6780|7852|9830|10018|23076|25978|80149|91392	POLR2A|POLR2H|PTX3|STAU1|CXCR4|TRIM14|BCL2L11|RRP1B|CHMP2B|ZC3H12A|ZNF502	-1.25811	0	91	0	0	-3.73138	3.62856
1	-2.60349	GO:0050792	M1	1	0	GO Biological Processes	19	regulation of viral process	19_GO:0051704 multi-organism process	-2.60349	2.91866	3.59372	27994	217	442	10	2.26244	0.707308	5430|5437|5806|6780|7852|9830|23076|25978|80149|91392	POLR2A|POLR2H|PTX3|STAU1|CXCR4|TRIM14|RRP1B|CHMP2B|ZC3H12A|ZNF502	-1.06633	0	91	0	0	-3.73138	3.62856
1	-2.14883	GO:0048524	M1	1	0	GO Biological Processes	19	positive regulation of viral process	19_GO:0051704 multi-organism process	-2.14883	3.55149	3.34922	27994	107	442	6	1.35747	0.550409	5430|5437|6780|23076|25978|91392	POLR2A|POLR2H|STAU1|RRP1B|CHMP2B|ZNF502	-0.774483	0	91	0	0	-3.73138	3.62856
1	-3.72037	GO:0019900	M1	1	0	GO Molecular Functions	21	kinase binding		-3.72037	2.18396	4.17425	27994	754	442	26	5.88235	1.11918	399|990|1742|1832|1855|1994|4659|5159|5430|5796|7074|7416|8678|8829|9043|9479|9623|9759|9830|10018|22997|26960|50507|51755|54875|64127	RHOH|CDC6|DLG4|DSP|DVL1|ELAVL1|PPP1R12A|PDGFRB|POLR2A|PTPRK|TIAM1|VDAC1|BECN1|NRP1|SPAG9|MAPK8IP1|TCL1B|HDAC4|TRIM14|BCL2L11|IGSF9B|NBEA|NOX4|CDK12|CNTLN|NOD2	-1.8113	0	92	1	1	-3.72037	2.18396
1	-2.975	GO:0019901	M1	1	0	GO Molecular Functions	21	protein kinase binding		-2.975	2.08588	3.59783	27994	668	442	22	4.97738	1.03443	399|1832|1855|1994|4659|5159|5796|7074|7416|8678|8829|9043|9479|9623|9759|9830|10018|26960|50507|51755|54875|64127	RHOH|DSP|DVL1|ELAVL1|PPP1R12A|PDGFRB|PTPRK|TIAM1|VDAC1|BECN1|NRP1|SPAG9|MAPK8IP1|TCL1B|HDAC4|TRIM14|BCL2L11|NBEA|NOX4|CDK12|CNTLN|NOD2	-1.31282	0	92	0	0	-3.72037	2.18396
1	-3.71221	hsa04621	M1	1	0	KEGG Pathway	24	NOD-like receptor signaling pathway		-3.71221	3.74561	4.75849	27994	186	442	11	2.48869	0.740972	3569|3716|4790|5332|7416|9474|24145|51062|54822|64127|90550	IL6|JAK1|NFKB1|PLCB4|VDAC1|ATG5|PANX1|ATL1|TRPM7|NOD2|MCU	-1.80433	0	93	1	1	-3.71221	3.74561
1	-3.40688	ko04621	M1	1	0	KEGG Pathway	24	NOD-like receptor signaling pathway		-3.40688	3.72558	4.51474	27994	170	442	10	2.26244	0.707308	3569|3716|4790|5332|7416|9474|24145|54822|64127|90550	IL6|JAK1|NFKB1|PLCB4|VDAC1|ATG5|PANX1|TRPM7|NOD2|MCU	-1.60399	0	93	0	0	-3.71221	3.74561
1	-3.24576	GO:0070555	M1	1	0	GO Biological Processes	19	response to interleukin-1	19_GO:0050896 response to stimulus	-3.24576	3.30182	4.25091	27994	211	442	11	2.48869	0.740972	1326|2113|3569|4790|5689|5719|6363|6422|9759|64127|80149	MAP3K8|ETS1|IL6|NFKB1|PSMB1|PSMD13|CCL19|SFRP1|HDAC4|NOD2|ZC3H12A	-1.49601	0	93	0	0	-3.71221	3.74561
1	-2.58194	GO:0071347	M1	1	0	GO Biological Processes	19	cellular response to interleukin-1	19_GO:0050896 response to stimulus	-2.58194	3.11483	3.6354	27994	183	442	9	2.0362	0.671787	1326|3569|4790|5689|5719|6363|6422|64127|80149	MAP3K8|IL6|NFKB1|PSMB1|PSMD13|CCL19|SFRP1|NOD2|ZC3H12A	-1.05237	0	93	0	0	-3.71221	3.74561
1	-2.22788	GO:0070498	M1	1	0	GO Biological Processes	19	interleukin-1-mediated signaling pathway	19_GO:0023052 signaling	-2.22788	3.68941	3.4634	27994	103	442	6	1.35747	0.550409	1326|3569|4790|5689|5719|64127	MAP3K8|IL6|NFKB1|PSMB1|PSMD13|NOD2	-0.818877	0	93	0	0	-3.71221	3.74561
1	-2.22788	R-HSA-9020702	M1	1	0	Reactome Gene Sets	6	Interleukin-1 signaling		-2.22788	3.68941	3.4634	27994	103	442	6	1.35747	0.550409	177|1326|4790|5689|5719|64127	AGER|MAP3K8|NFKB1|PSMB1|PSMD13|NOD2	-0.818877	0	93	0	0	-3.71221	3.74561
1	-2.12967	ko04668	M1	1	0	KEGG Pathway	24	TNF signaling pathway		-2.12967	3.5186	3.32153	27994	108	442	6	1.35747	0.550409	1326|3569|4318|4323|4790|64127	MAP3K8|IL6|MMP9|MMP14|NFKB1|NOD2	-0.76138	0	93	0	0	-3.71221	3.74561
1	-2.00183	hsa04668	M1	1	0	KEGG Pathway	24	TNF signaling pathway		-2.00183	3.30443	3.13641	27994	115	442	6	1.35747	0.550409	1326|3569|4318|4323|4790|64127	MAP3K8|IL6|MMP9|MMP14|NFKB1|NOD2	-0.678567	0	93	0	0	-3.71221	3.74561
1	-3.6897	GO:0060627	M1	1	0	GO Biological Processes	19	regulation of vesicle-mediated transport	19_GO:0051179 localization	-3.6897	2.41824	4.25468	27994	550	442	21	4.75113	1.01185	558|613|1138|1742|1813|1855|4035|5054|5806|6363|6382|8723|8829|9474|22943|23621|26119|64422|163882|196527|347730	AXL|BCR|CHRNA5|DLG4|DRD2|DVL1|LRP1|SERPINE1|PTX3|CCL19|SDC1|SNX4|NRP1|ATG5|DKK1|BACE1|LDLRAP1|ATG3|CNST|ANO6|LRRTM1	-1.78692	0	94	1	1	-3.6897	9.74382
1	-3.66126	GO:0030100	M1	1	0	GO Biological Processes	19	regulation of endocytosis	19_GO:0071840 cellular component organization or biogenesis	-3.66126	3.07878	4.49135	27994	288	442	14	3.16742	0.833014	558|613|1742|1813|4035|5054|5806|6363|9474|22943|26119|64422|196527|347730	AXL|BCR|DLG4|DRD2|LRP1|SERPINE1|PTX3|CCL19|ATG5|DKK1|LDLRAP1|ATG3|ANO6|LRRTM1	-1.7756	0	94	0	0	-3.6897	9.74382
1	-3.15747	GO:0070325	M1	1	0	GO Molecular Functions	21	lipoprotein particle receptor binding		-3.15747	9.74382	5.64959	27994	26	442	4	0.904977	0.450437	4035|5649|22943|26119	LRP1|RELN|DKK1|LDLRAP1	-1.43442	0	94	0	0	-3.6897	9.74382
1	-3.10029	GO:0045807	M1	1	0	GO Biological Processes	19	positive regulation of endocytosis	19_GO:0048518 positive regulation of biological process	-3.10029	3.70139	4.25767	27994	154	442	9	2.0362	0.671787	558|613|1813|4035|5054|5806|6363|26119|196527	AXL|BCR|DRD2|LRP1|SERPINE1|PTX3|CCL19|LDLRAP1|ANO6	-1.39713	0	94	0	0	-3.6897	9.74382
1	-2.71273	GO:0048259	M1	1	0	GO Biological Processes	19	regulation of receptor-mediated endocytosis	19_GO:0071840 cellular component organization or biogenesis	-2.71273	3.99409	4.00328	27994	111	442	7	1.58371	0.593827	1742|1813|5054|6363|22943|26119|347730	DLG4|DRD2|SERPINE1|CCL19|DKK1|LDLRAP1|LRRTM1	-1.14102	0	94	0	0	-3.6897	9.74382
1	-2.32804	GO:0043112	M1	1	0	GO Biological Processes	19	receptor metabolic process	19_GO:0008152 metabolic process	-2.32804	2.85007	3.32573	27994	200	442	9	2.0362	0.671787	1742|1813|4035|8678|10133|22937|22943|26119|347730	DLG4|DRD2|LRP1|BECN1|OPTN|SCAP|DKK1|LDLRAP1|LRRTM1	-0.882812	0	94	0	0	-3.6897	9.74382
1	-2.01048	GO:0048260	M1	1	0	GO Biological Processes	19	positive regulation of receptor-mediated endocytosis	19_GO:0048518 positive regulation of biological process	-2.01048	4.77999	3.48872	27994	53	442	4	0.904977	0.450437	1813|5054|6363|26119	DRD2|SERPINE1|CCL19|LDLRAP1	-0.68566	0	94	0	0	-3.6897	9.74382
1	-3.6853	GO:0048664	M1	1	0	GO Biological Processes	19	neuron fate determination	19_GO:0032502 developmental process	-3.6853	23.7506	8.15128	27994	8	442	3	0.678733	0.390535	2290|4821|5396	FOXG1|NKX2-2|PRRX1	-1.78692	0	95	1	1	-3.6853	23.7506
1	-2.3817	GO:0048663	M1	1	0	GO Biological Processes	19	neuron fate commitment	19_GO:0032502 developmental process	-2.3817	4.72648	3.86797	27994	67	442	5	1.13122	0.503028	2290|3398|4821|4916|5396	FOXG1|ID2|NKX2-2|NTRK3|PRRX1	-0.917715	0	95	0	0	-3.6853	23.7506
1	-2.36935	GO:0001709	M1	1	0	GO Biological Processes	19	cell fate determination	19_GO:0032502 developmental process	-2.36935	6.03189	4.13341	27994	42	442	4	0.904977	0.450437	2290|3280|4821|5396	FOXG1|HES1|NKX2-2|PRRX1	-0.910933	0	95	0	0	-3.6853	23.7506
1	-2.26163	GO:0097150	M1	1	0	GO Biological Processes	19	neuronal stem cell population maintenance	19_GO:0032502 developmental process	-2.26163	8.26107	4.41235	27994	23	442	3	0.678733	0.390535	3280|5396|79648	HES1|PRRX1|MCPH1	-0.843049	0	95	0	0	-3.6853	23.7506
1	-3.67674	GO:0021700	M1	1	0	GO Biological Processes	19	developmental maturation	19_GO:0032502 developmental process	-3.67674	3.0895	4.5066	27994	287	442	14	3.16742	0.833014	558|1001|1742|3280|3398|4313|4763|5452|5649|6363|6886|8854|55612|196527	AXL|CDH3|DLG4|HES1|ID2|MMP2|NF1|POU2F2|RELN|CCL19|TAL1|ALDH1A2|FERMT1|ANO6	-1.7807	0	96	1	1	-3.67674	3.0895
1	-3.67142	GO:0045787	M1	1	0	GO Biological Processes	19	positive regulation of cell cycle	19_GO:0048518 positive regulation of biological process	-3.67142	2.71892	4.36339	27994	396	442	17	3.84615	0.914714	990|1813|2290|3280|3398|5159|5469|6421|6886|7101|8451|8678|9700|10018|57472|144455|221477	CDC6|DRD2|FOXG1|HES1|ID2|PDGFRB|MED1|SFPQ|TAL1|NR2E1|CUL4A|BECN1|ESPL1|BCL2L11|CNOT6|E2F7|C6orf89	-1.77836	0	97	1	1	-3.67142	7.67695
1	-2.98659	GO:0007059	M1	1	0	GO Biological Processes	19	chromosome segregation	19_GO:0009987 cellular process	-2.98659	2.63112	3.81556	27994	337	442	14	3.16742	0.833014	292|990|3837|6421|8239|8678|8780|9700|23369|25978|28989|51112|55781|79003	SLC25A5|CDC6|KPNB1|SFPQ|USP9X|BECN1|RIOK3|ESPL1|PUM2|CHMP2B|NTMT1|TRAPPC12|RIOK2|MIS12	-1.31934	0	97	0	0	-3.67142	7.67695
1	-2.75797	GO:0051984	M1	1	0	GO Biological Processes	19	positive regulation of chromosome segregation	19_GO:0048518 positive regulation of biological process	-2.75797	7.67695	4.86092	27994	33	442	4	0.904977	0.450437	990|6421|8678|9700	CDC6|SFPQ|BECN1|ESPL1	-1.17277	0	97	0	0	-3.67142	7.67695
1	-2.27006	GO:0007346	M1	1	0	GO Biological Processes	19	regulation of mitotic cell cycle	19_GO:0050789 regulation of biological process	-2.27006	1.88777	2.94821	27994	671	442	20	4.52489	0.988639	604|990|2290|3280|3398|5159|5689|5719|6886|7846|8451|8678|9700|25978|55743|55781|57472|79648|83987|144455	BCL6|CDC6|FOXG1|HES1|ID2|PDGFRB|PSMB1|PSMD13|TAL1|TUBA1A|CUL4A|BECN1|ESPL1|CHMP2B|CHFR|RIOK2|CNOT6|MCPH1|CCDC8|E2F7	-0.843682	0	97	0	0	-3.67142	7.67695
1	-2.20845	GO:0000910	M1	1	0	GO Biological Processes	19	cytokinesis	19_GO:0009987 cellular process	-2.20845	2.94581	3.24212	27994	172	442	8	1.80995	0.634098	990|1813|6711|8678|9700|25978|54784|144455	CDC6|DRD2|SPTBN1|BECN1|ESPL1|CHMP2B|ALKBH4|E2F7	-0.808598	0	97	0	0	-3.67142	7.67695
1	-2.14883	GO:0051983	M1	1	0	GO Biological Processes	19	regulation of chromosome segregation	19_GO:0050789 regulation of biological process	-2.14883	3.55149	3.34922	27994	107	442	6	1.35747	0.550409	990|6421|8678|9700|23369|55781	CDC6|SFPQ|BECN1|ESPL1|PUM2|RIOK2	-0.774483	0	97	0	0	-3.67142	7.67695
1	-2.10181	GO:0051301	M1	1	0	GO Biological Processes	19	cell division	19_GO:0009987 cellular process	-2.10181	1.89059	2.80023	27994	603	442	18	4.0724	0.940125	900|990|1813|2037|6711|6886|7043|7846|8239|8678|9700|23421|25978|54784|55743|79003|89958|144455	CCNG1|CDC6|DRD2|EPB41L2|SPTBN1|TAL1|TGFB3|TUBA1A|USP9X|BECN1|ESPL1|ITGB3BP|CHMP2B|ALKBH4|CHFR|MIS12|SAPCD2|E2F7	-0.744804	0	97	0	0	-3.67142	7.67695
1	-2.04605	GO:0090068	M1	1	0	GO Biological Processes	19	positive regulation of cell cycle process	19_GO:0048518 positive regulation of biological process	-2.04605	2.3069	2.89219	27994	302	442	11	2.48869	0.740972	990|1813|3398|5159|5469|6421|8451|8678|9700|57472|144455	CDC6|DRD2|ID2|PDGFRB|MED1|SFPQ|CUL4A|BECN1|ESPL1|CNOT6|E2F7	-0.708185	0	97	0	0	-3.67142	7.67695
1	-3.65201	GO:0051056	M1	1	0	GO Biological Processes	19	regulation of small GTPase mediated signal transduction	19_GO:0023052 signaling	-3.65201	2.93217	4.4307	27994	324	442	15	3.39367	0.861244	399|604|613|4763|5159|5649|7074|8829|9639|10565|10928|23189|84986|90627|171177	RHOH|BCL6|BCR|NF1|PDGFRB|RELN|TIAM1|NRP1|ARHGEF10|ARFGEF1|RALBP1|KANK1|ARHGAP19|STARD13|RHOV	-1.76749	0	98	1	1	-3.65201	5.09591
1	-3.57447	GO:0043087	M1	1	0	GO Biological Processes	19	regulation of GTPase activity	19_GO:0065007 biological regulation	-3.57447	2.50179	4.20797	27994	481	442	19	4.29864	0.964747	399|604|613|4763|4916|6363|6422|7074|8829|9639|9693|10565|10928|22914|23076|23158|84962|84986|90627	RHOH|BCL6|BCR|NF1|NTRK3|CCL19|SFRP1|TIAM1|NRP1|ARHGEF10|RAPGEF2|ARFGEF1|RALBP1|KLRK1|RRP1B|TBC1D9|AJUBA|ARHGAP19|STARD13	-1.72173	0	98	0	0	-3.65201	5.09591
1	-3.46914	GO:0051345	M1	1	0	GO Biological Processes	19	positive regulation of hydrolase activity	19_GO:0065007 biological regulation	-3.46914	2.10307	3.96526	27994	783	442	26	5.88235	1.11918	177|613|627|1285|2896|3337|4659|4763|4916|5159|6363|6422|7074|8829|9639|9693|10018|10565|10928|23158|26999|29128|83595|84986|90627|221477	AGER|BCR|BDNF|COL4A3|GRN|DNAJB1|PPP1R12A|NF1|NTRK3|PDGFRB|CCL19|SFRP1|TIAM1|NRP1|ARHGEF10|RAPGEF2|BCL2L11|ARFGEF1|RALBP1|TBC1D9|CYFIP2|UHRF1|SOX7|ARHGAP19|STARD13|C6orf89	-1.64782	0	98	0	0	-3.65201	5.09591
1	-3.33762	GO:0007265	M1	1	0	GO Biological Processes	19	Ras protein signal transduction	19_GO:0023052 signaling	-3.33762	2.73782	4.12576	27994	347	442	15	3.39367	0.861244	399|604|613|3837|4763|5159|5911|7074|8829|9639|9693|10565|23189|90627|171177	RHOH|BCL6|BCR|KPNB1|NF1|PDGFRB|RAP2A|TIAM1|NRP1|ARHGEF10|RAPGEF2|ARFGEF1|KANK1|STARD13|RHOV	-1.56167	0	98	0	0	-3.65201	5.09591
1	-3.33718	GO:0035023	M1	1	0	GO Biological Processes	19	regulation of Rho protein signal transduction	19_GO:0023052 signaling	-3.33718	5.09591	4.84632	27994	87	442	7	1.58371	0.593827	604|613|5159|8829|9639|23189|90627	BCL6|BCR|PDGFRB|NRP1|ARHGEF10|KANK1|STARD13	-1.56167	0	98	0	0	-3.65201	5.09591
1	-3.26293	GO:0007264	M1	1	0	GO Biological Processes	19	small GTPase mediated signal transduction	19_GO:0023052 signaling	-3.26293	2.35953	3.92459	27994	510	442	19	4.29864	0.964747	399|604|613|3837|4763|5159|5649|5911|7074|8829|9639|9693|10565|10928|22931|23189|84986|90627|171177	RHOH|BCL6|BCR|KPNB1|NF1|PDGFRB|RELN|RAP2A|TIAM1|NRP1|ARHGEF10|RAPGEF2|ARFGEF1|RALBP1|RAB18|KANK1|ARHGAP19|STARD13|RHOV	-1.50815	0	98	0	0	-3.65201	5.09591
1	-2.79205	R-HSA-194840	M1	1	0	Reactome Gene Sets	6	Rho GTPase cycle		-2.79205	3.67159	3.98482	27994	138	442	8	1.80995	0.634098	399|613|7074|9639|10928|84986|90627|171177	RHOH|BCR|TIAM1|ARHGEF10|RALBP1|ARHGAP19|STARD13|RHOV	-1.19865	0	98	0	0	-3.65201	5.09591
1	-2.73306	GO:0007266	M1	1	0	GO Biological Processes	19	Rho protein signal transduction	19_GO:0023052 signaling	-2.73306	3.59347	3.91033	27994	141	442	8	1.80995	0.634098	604|613|5159|8829|9639|23189|90627|171177	BCL6|BCR|PDGFRB|NRP1|ARHGEF10|KANK1|STARD13|RHOV	-1.1524	0	98	0	0	-3.65201	5.09591
1	-2.39945	GO:0046578	M1	1	0	GO Biological Processes	19	regulation of Ras protein signal transduction	19_GO:0023052 signaling	-2.39945	2.92315	3.4133	27994	195	442	9	2.0362	0.671787	604|613|4763|5159|8829|9639|10565|23189|90627	BCL6|BCR|NF1|PDGFRB|NRP1|ARHGEF10|ARFGEF1|KANK1|STARD13	-0.929	0	98	0	0	-3.65201	5.09591
1	-2.25557	GO:0043547	M1	1	0	GO Biological Processes	19	positive regulation of GTPase activity	19_GO:0065007 biological regulation	-2.25557	2.18396	3.04368	27994	406	442	14	3.16742	0.833014	613|4763|4916|6363|6422|7074|8829|9639|9693|10565|10928|23158|84986|90627	BCR|NF1|NTRK3|CCL19|SFRP1|TIAM1|NRP1|ARHGEF10|RAPGEF2|ARFGEF1|RALBP1|TBC1D9|ARHGAP19|STARD13	-0.839364	0	98	0	0	-3.65201	5.09591
1	-3.62528	GO:0001228	M1	1	0	GO Molecular Functions	21	DNA-binding transcription activator activity, RNA polymerase II-specific		-3.62528	2.45484	4.2248	27994	516	442	20	4.52489	0.988639	688|1999|2113|3198|3239|4618|4775|4790|4821|5075|5396|5452|6688|6939|7022|7101|9480|23361|64763|283078	KLF5|ELF3|ETS1|HOXA1|HOXD13|MYF6|NFATC3|NFKB1|NKX2-2|PAX1|PRRX1|POU2F2|SPI1|TCF15|TFAP2C|NR2E1|ONECUT2|ZNF629|ZNF574|MKX	-1.74752	0	99	1	1	-3.62528	2.45484
1	-2.1305	GO:0001227	M1	1	0	GO Molecular Functions	21	DNA-binding transcription repressor activity, RNA polymerase II-specific		-2.1305	2.26871	2.95887	27994	335	442	12	2.71493	0.773021	604|639|1045|3280|4775|4790|5396|6688|7022|7101|144455|283078	BCL6|PRDM1|CDX2|HES1|NFATC3|NFKB1|PRRX1|SPI1|TFAP2C|NR2E1|E2F7|MKX	-0.76138	0	99	0	0	-3.62528	2.45484
1	-3.61355	GO:0034399	M1	1	0	GO Cellular Components	20	nuclear periphery		-3.61355	4.35125	4.86954	27994	131	442	9	2.0362	0.671787	4000|4152|6314|6421|6678|7431|9612|10565|29128	LMNA|MBD1|ATXN7|SFPQ|SPARC|VIM|NCOR2|ARFGEF1|UHRF1	-1.74466	0	100	1	1	-3.61355	10.5558
1	-3.46473	GO:0016363	M1	1	0	GO Cellular Components	20	nuclear matrix		-3.46473	4.64843	4.83385	27994	109	442	8	1.80995	0.634098	4152|6314|6421|6678|7431|9612|10565|29128	MBD1|ATXN7|SFPQ|SPARC|VIM|NCOR2|ARFGEF1|UHRF1	-1.64553	0	100	0	0	-3.61355	10.5558
1	-3.29491	GO:0008327	M1	1	0	GO Molecular Functions	21	methyl-CpG binding		-3.29491	10.5558	5.93179	27994	24	442	4	0.904977	0.450437	1045|4152|29128|51523	CDX2|MBD1|UHRF1|CXXC5	-1.53333	0	100	0	0	-3.61355	10.5558
1	-3.59481	GO:0000422	M1	1	0	GO Biological Processes	19	autophagy of mitochondrion	19_GO:0071840 cellular component organization or biogenesis	-3.59481	5.61195	5.19922	27994	79	442	7	1.58371	0.593827	7416|8678|9474|10133|10645|55486|64422	VDAC1|BECN1|ATG5|OPTN|CAMKK2|PARL|ATG3	-1.73568	0	101	1	1	-3.59481	8.26107
1	-3.59481	GO:0061726	M1	1	0	GO Biological Processes	19	mitochondrion disassembly	19_GO:0071840 cellular component organization or biogenesis	-3.59481	5.61195	5.19922	27994	79	442	7	1.58371	0.593827	7416|8678|9474|10133|10645|55486|64422	VDAC1|BECN1|ATG5|OPTN|CAMKK2|PARL|ATG3	-1.73568	0	101	0	0	-3.59481	8.26107
1	-3.4113	GO:1903008	M1	1	0	GO Biological Processes	19	organelle disassembly	19_GO:0071840 cellular component organization or biogenesis	-3.4113	4.56467	4.76618	27994	111	442	8	1.80995	0.634098	7416|8678|9474|10133|10645|55486|64422|79752	VDAC1|BECN1|ATG5|OPTN|CAMKK2|PARL|ATG3|ZFAND1	-1.60653	0	101	0	0	-3.59481	8.26107
1	-2.3323	GO:1903146	M1	1	0	GO Biological Processes	19	regulation of autophagy of mitochondrion	19_GO:0071840 cellular component organization or biogenesis	-2.3323	5.89161	4.06581	27994	43	442	4	0.904977	0.450437	7416|10133|10645|55486	VDAC1|OPTN|CAMKK2|PARL	-0.886078	0	101	0	0	-3.59481	8.26107
1	-2.26163	R-HSA-8949215	M1	1	0	Reactome Gene Sets	6	Mitochondrial calcium ion transport		-2.26163	8.26107	4.41235	27994	23	442	3	0.678733	0.390535	7416|55486|90550	VDAC1|PARL|MCU	-0.843049	0	101	0	0	-3.59481	8.26107
1	-2.15823	GO:0006851	M1	1	0	GO Biological Processes	19	mitochondrial calcium ion transmembrane transport	19_GO:0051179 localization	-2.15823	7.60018	4.18164	27994	25	442	3	0.678733	0.390535	7416|55486|90550	VDAC1|PARL|MCU	-0.778358	0	101	0	0	-3.59481	8.26107
1	-3.5609	M223	M1	1	0	Canonical Pathways	11	PID BETA CATENIN NUC PATHWAY		-3.5609	5.5418	5.15254	27994	80	442	7	1.58371	0.593827	999|3398|4313|4318|8295|9968|22943	CDH1|ID2|MMP2|MMP9|TRRAP|MED12|DKK1	-1.71099	0	102	1	1	-3.5609	5.5418
1	-2.20737	M145	M1	1	0	Canonical Pathways	11	PID P53 DOWNSTREAM PATHWAY		-2.20737	3.23609	3.32308	27994	137	442	7	1.58371	0.593827	604|639|900|4313|5054|8295|22943	BCL6|PRDM1|CCNG1|MMP2|SERPINE1|TRRAP|DKK1	-0.808598	0	102	0	0	-3.5609	5.5418
1	-3.55064	GO:0048608	M1	1	0	GO Biological Processes	19	reproductive structure development	19_GO:0022414 reproductive process	-3.55064	2.56763	4.21729	27994	444	442	18	4.0724	0.940125	558|638|639|1045|3239|3280|3400|4323|5159|5469|5806|6382|6422|6788|7022|10018|51665|144455	AXL|BIK|PRDM1|CDX2|HOXD13|HES1|ID4|MMP14|PDGFRB|MED1|PTX3|SDC1|SFRP1|STK3|TFAP2C|BCL2L11|ASB1|E2F7	-1.70523	0	103	1	1	-3.55064	3.47569
1	-3.50403	GO:0061458	M1	1	0	GO Biological Processes	19	reproductive system development	19_GO:0032502 developmental process	-3.50403	2.5447	4.17459	27994	448	442	18	4.0724	0.940125	558|638|639|1045|3239|3280|3400|4323|5159|5469|5806|6382|6422|6788|7022|10018|51665|144455	AXL|BIK|PRDM1|CDX2|HOXD13|HES1|ID4|MMP14|PDGFRB|MED1|PTX3|SDC1|SFRP1|STK3|TFAP2C|BCL2L11|ASB1|E2F7	-1.67293	0	103	0	0	-3.55064	3.47569
1	-2.90761	GO:0046661	M1	1	0	GO Biological Processes	19	male sex differentiation	19_GO:0022414 reproductive process	-2.90761	3.47569	4.02737	27994	164	442	9	2.0362	0.671787	638|3239|4323|5159|6382|6422|7022|10018|51665	BIK|HOXD13|MMP14|PDGFRB|SDC1|SFRP1|TFAP2C|BCL2L11|ASB1	-1.26447	0	103	0	0	-3.55064	3.47569
1	-2.36086	GO:0003006	M1	1	0	GO Biological Processes	19	developmental process involved in reproduction	19_GO:0022414 reproductive process	-2.36086	1.88925	3.02669	27994	704	442	21	4.75113	1.01185	558|638|639|1045|3239|3280|3400|4323|5159|5469|5806|6045|6382|6422|6788|7022|10018|24145|51665|80025|144455	AXL|BIK|PRDM1|CDX2|HOXD13|HES1|ID4|MMP14|PDGFRB|MED1|PTX3|RNF2|SDC1|SFRP1|STK3|TFAP2C|BCL2L11|PANX1|ASB1|PANK2|E2F7	-0.904496	0	103	0	0	-3.55064	3.47569
1	-2.27049	GO:0007548	M1	1	0	GO Biological Processes	19	sex differentiation	19_GO:0022414 reproductive process	-2.27049	2.4793	3.15665	27994	281	442	11	2.48869	0.740972	558|638|3239|4323|5159|5806|6382|6422|7022|10018|51665	AXL|BIK|HOXD13|MMP14|PDGFRB|PTX3|SDC1|SFRP1|TFAP2C|BCL2L11|ASB1	-0.84372	0	103	0	0	-3.55064	3.47569
1	-2.141	GO:0008584	M1	1	0	GO Biological Processes	19	male gonad development	19_GO:0022414 reproductive process	-2.141	3.14428	3.23307	27994	141	442	7	1.58371	0.593827	638|4323|5159|6382|6422|7022|10018	BIK|MMP14|PDGFRB|SDC1|SFRP1|TFAP2C|BCL2L11	-0.768053	0	103	0	0	-3.55064	3.47569
1	-2.12481	GO:0046546	M1	1	0	GO Biological Processes	19	development of primary male sexual characteristics	19_GO:0022414 reproductive process	-2.12481	3.12214	3.21107	27994	142	442	7	1.58371	0.593827	638|4323|5159|6382|6422|7022|10018	BIK|MMP14|PDGFRB|SDC1|SFRP1|TFAP2C|BCL2L11	-0.759629	0	103	0	0	-3.55064	3.47569
1	-3.5194	GO:0050905	M1	1	0	GO Biological Processes	19	neuromuscular process	19_GO:0032501 multicellular organismal process	-3.5194	4.73532	4.90318	27994	107	442	8	1.80995	0.634098	220|613|1742|1813|1855|3198|6939|23621	ALDH1A3|BCR|DLG4|DRD2|DVL1|HOXA1|TCF15|BACE1	-1.6802	0	104	1	1	-3.5194	12.667
1	-2.81123	GO:0060134	M1	1	0	GO Biological Processes	19	prepulse inhibition	19_GO:0048519 negative regulation of biological process	-2.81123	12.667	5.72462	27994	15	442	3	0.678733	0.390535	1813|1855|23621	DRD2|DVL1|BACE1	-1.2084	0	104	0	0	-3.5194	12.667
1	-2.66364	GO:0001505	M1	1	0	GO Biological Processes	19	regulation of neurotransmitter levels	19_GO:0065007 biological regulation	-2.66364	2.42928	3.4813	27994	365	442	14	3.16742	0.833014	477|538|947|1138|1813|1855|4763|5806|6581|8867|22914|23621|55349|80149	ATP1A2|ATP7A|CD34|CHRNA5|DRD2|DVL1|NF1|PTX3|SLC22A3|SYNJ1|KLRK1|BACE1|CHDH|ZC3H12A	-1.10519	0	104	0	0	-3.5194	12.667
1	-2.04615	GO:0051588	M1	1	0	GO Biological Processes	19	regulation of neurotransmitter transport	19_GO:0051179 localization	-2.04615	3.01594	3.1039	27994	147	442	7	1.58371	0.593827	477|1138|1813|1855|4763|8723|23621	ATP1A2|CHRNA5|DRD2|DVL1|NF1|SNX4|BACE1	-0.708185	0	104	0	0	-3.5194	12.667
1	-2.01975	GO:0001964	M1	1	0	GO Biological Processes	19	startle response	19_GO:0032501 multicellular organismal process	-2.01975	6.78588	3.87965	27994	28	442	3	0.678733	0.390535	1813|1855|23621	DRD2|DVL1|BACE1	-0.690847	0	104	0	0	-3.5194	12.667
1	-3.49383	GO:0061448	M1	1	0	GO Biological Processes	19	connective tissue development	19_GO:0032502 developmental process	-3.49383	3.11876	4.38095	27994	264	442	13	2.94118	0.80365	38|538|947|3398|3400|4015|4322|5159|5396|7045|9149|23516|55790	ACAT1|ATP7A|CD34|ID2|ID4|LOX|MMP13|PDGFRB|PRRX1|TGFBI|DYRK1B|SLC39A14|CSGALNACT1	-1.66481	0	105	1	1	-3.49383	3.11876
1	-3.47624	GO:0051259	M1	1	0	GO Biological Processes	19	protein complex oligomerization	19_GO:0071840 cellular component organization or biogenesis	-3.47624	3.29012	4.42681	27994	231	442	12	2.71493	0.773021	220|1994|3759|7358|8854|51062|54822|55856|57674|80149|90550|147040	ALDH1A3|ELAVL1|KCNJ2|UGDH|ALDH1A2|ATL1|TRPM7|ACOT13|RNF213|ZC3H12A|MCU|KCTD11	-1.65212	0	106	1	1	-3.47624	3.29012
1	-2.12193	GO:0051260	M1	1	0	GO Biological Processes	19	protein homooligomerization	19_GO:0071840 cellular component organization or biogenesis	-2.12193	2.84651	3.13021	27994	178	442	8	1.80995	0.634098	220|1994|3759|8854|51062|55856|57674|147040	ALDH1A3|ELAVL1|KCNJ2|ALDH1A2|ATL1|ACOT13|RNF213|KCTD11	-0.75812	0	106	0	0	-3.47624	3.29012
1	-3.46473	GO:0098781	M1	1	0	GO Biological Processes	19	ncRNA transcription	19_GO:0008152 metabolic process	-3.46473	4.64843	4.83385	27994	109	442	8	1.80995	0.634098	2976|4141|5430|5437|5452|11137|55197|57508	GTF3C2|MARS1|POLR2A|POLR2H|POU2F2|PWP1|RPRD1A|INTS2	-1.64553	0	107	1	1	-3.46473	4.64843
1	-2.22318	GO:0042795	M1	1	0	GO Biological Processes	19	snRNA transcription by RNA polymerase II	19_GO:0008152 metabolic process	-2.22318	4.338	3.61695	27994	73	442	5	1.13122	0.503028	5430|5437|5452|55197|57508	POLR2A|POLR2H|POU2F2|RPRD1A|INTS2	-0.816911	0	107	0	0	-3.46473	4.64843
1	-2.19833	GO:0009301	M1	1	0	GO Biological Processes	19	snRNA transcription	19_GO:0008152 metabolic process	-2.19833	4.27938	3.57774	27994	74	442	5	1.13122	0.503028	5430|5437|5452|55197|57508	POLR2A|POLR2H|POU2F2|RPRD1A|INTS2	-0.803629	0	107	0	0	-3.46473	4.64843
1	-2.19833	R-HSA-6807505	M1	1	0	Reactome Gene Sets	6	RNA polymerase II transcribes snRNA genes		-2.19833	4.27938	3.57774	27994	74	442	5	1.13122	0.503028	5430|5437|5452|55197|57508	POLR2A|POLR2H|POU2F2|RPRD1A|INTS2	-0.803629	0	107	0	0	-3.46473	4.64843
1	-3.44623	GO:0048305	M1	1	0	GO Biological Processes	19	immunoglobulin secretion	19_GO:0002376 immune system process	-3.44623	11.5154	6.24936	27994	22	442	4	0.904977	0.450437	3133|3567|3569|5452	HLA-E|IL5|IL6|POU2F2	-1.63382	0	108	1	1	-3.44623	15.8337
1	-3.11152	GO:0051024	M1	1	0	GO Biological Processes	19	positive regulation of immunoglobulin secretion	19_GO:0002376 immune system process	-3.11152	15.8337	6.50969	27994	12	442	3	0.678733	0.390535	3133|3567|3569	HLA-E|IL5|IL6	-1.4047	0	108	0	0	-3.44623	15.8337
1	-2.85166	GO:0002367	M1	1	0	GO Biological Processes	19	cytokine production involved in immune response	19_GO:0002376 immune system process	-2.85166	4.22232	4.18993	27994	105	442	7	1.58371	0.593827	604|3133|3569|3592|7043|10417|64127	BCL6|HLA-E|IL6|IL12A|TGFB3|SPON2|NOD2	-1.23042	0	108	0	0	-3.44623	15.8337
1	-2.69245	GO:0002718	M1	1	0	GO Biological Processes	19	regulation of cytokine production involved in immune response	19_GO:0002376 immune system process	-2.69245	4.57842	4.13525	27994	83	442	6	1.35747	0.550409	604|3133|3569|7043|10417|64127	BCL6|HLA-E|IL6|TGFB3|SPON2|NOD2	-1.12732	0	108	0	0	-3.44623	15.8337
1	-2.65695	GO:0002700	M1	1	0	GO Biological Processes	19	regulation of production of molecular mediator of immune response	19_GO:0002376 immune system process	-2.65695	3.49434	3.81411	27994	145	442	8	1.80995	0.634098	604|3133|3567|3569|6830|7043|10417|64127	BCL6|HLA-E|IL5|IL6|SUPT6H|TGFB3|SPON2|NOD2	-1.10318	0	108	0	0	-3.44623	15.8337
1	-2.50325	GO:0051023	M1	1	0	GO Biological Processes	19	regulation of immunoglobulin secretion	19_GO:0002376 immune system process	-2.50325	10.0002	4.97056	27994	19	442	3	0.678733	0.390535	3133|3567|3569	HLA-E|IL5|IL6	-1.00234	0	108	0	0	-3.44623	15.8337
1	-2.32697	GO:0002637	M1	1	0	GO Biological Processes	19	regulation of immunoglobulin production	19_GO:0002376 immune system process	-2.32697	4.58948	3.78111	27994	69	442	5	1.13122	0.503028	604|3133|3567|3569|6830	BCL6|HLA-E|IL5|IL6|SUPT6H	-0.882812	0	108	0	0	-3.44623	15.8337
1	-3.43026	M195	M1	1	0	Canonical Pathways	11	PID CMYB PATHWAY		-3.43026	5.2779	4.97336	27994	84	442	7	1.58371	0.593827	947|1314|2113|3280|4618|6688|10401	CD34|COPA|ETS1|HES1|MYF6|SPI1|PIAS3	-1.62263	0	109	1	1	-3.43026	6.08989
1	-2.8682	GO:1902893	M1	1	0	GO Biological Processes	19	regulation of pri-miRNA transcription by RNA polymerase II	19_GO:0050789 regulation of biological process	-2.8682	6.08989	4.65308	27994	52	442	5	1.13122	0.503028	688|2113|4775|6688|9759	KLF5|ETS1|NFATC3|SPI1|HDAC4	-1.23857	0	109	0	0	-3.43026	6.08989
1	-2.83075	GO:0061614	M1	1	0	GO Biological Processes	19	pri-miRNA transcription by RNA polymerase II	19_GO:0008152 metabolic process	-2.83075	5.97499	4.59164	27994	53	442	5	1.13122	0.503028	688|2113|4775|6688|9759	KLF5|ETS1|NFATC3|SPI1|HDAC4	-1.21969	0	109	0	0	-3.43026	6.08989
1	-2.43619	GO:0005667	M1	1	0	GO Cellular Components	20	transcription factor complex		-2.43619	2.37963	3.27061	27994	346	442	13	2.94118	0.80365	688|2113|2976|4618|4775|6421|6688|6886|6939|8295|25929|84962|144455	KLF5|ETS1|GTF3C2|MYF6|NFATC3|SFPQ|SPI1|TAL1|TCF15|TRRAP|GEMIN5|AJUBA|E2F7	-0.95458	0	109	0	0	-3.43026	6.08989
1	-3.39512	GO:0048511	M1	1	0	GO Biological Processes	19	rhythmic process	19_GO:0048511 rhythmic process	-3.39512	2.89767	4.22762	27994	306	442	14	3.16742	0.833014	558|627|1813|2113|3398|3400|4916|5054|5806|6421|7043|8239|8451|9612	AXL|BDNF|DRD2|ETS1|ID2|ID4|NTRK3|SERPINE1|PTX3|SFPQ|TGFB3|USP9X|CUL4A|NCOR2	-1.59598	0	110	1	1	-3.39512	4.52392
1	-2.30033	GO:0042698	M1	1	0	GO Biological Processes	19	ovulation cycle	19_GO:0048511 rhythmic process	-2.30033	4.52392	3.73891	27994	70	442	5	1.13122	0.503028	558|2113|5806|7043|9612	AXL|ETS1|PTX3|TGFB3|NCOR2	-0.863536	0	110	0	0	-3.39512	4.52392
1	-3.36867	GO:2000050	M1	1	0	GO Biological Processes	19	regulation of non-canonical Wnt signaling pathway	19_GO:0023052 signaling	-3.36867	11.0148	6.08569	27994	23	442	4	0.904977	0.450437	6422|7074|22943|57674	SFRP1|TIAM1|DKK1|RNF213	-1.57878	0	111	1	1	-3.36867	19.0005
1	-3.36454	GO:1904338	M1	1	0	GO Biological Processes	19	regulation of dopaminergic neuron differentiation	19_GO:0032502 developmental process	-3.36454	19.0005	7.21087	27994	10	442	3	0.678733	0.390535	6422|7074|22943	SFRP1|TIAM1|DKK1	-1.57829	0	111	0	0	-3.36867	19.0005
1	-2.49745	M254	M1	1	0	Canonical Pathways	11	PID MYC REPRESS PATHWAY		-2.49745	5.02657	4.05249	27994	63	442	5	1.13122	0.503028	3398|5159|6422|6688|22943	ID2|PDGFRB|SFRP1|SPI1|DKK1	-0.999818	0	111	0	0	-3.36867	19.0005
1	-3.36867	GO:0046930	M1	1	0	GO Cellular Components	20	pore complex		-3.36867	11.0148	6.08569	27994	23	442	4	0.904977	0.450437	727|947|7416|340348	C5|CD34|VDAC1|TSPAN33	-1.57878	0	112	1	1	-3.36867	11.0148
1	-3.3685	GO:0060541	M1	1	0	GO Biological Processes	19	respiratory system development	19_GO:0032502 developmental process	-3.3685	3.41511	4.38498	27994	204	442	11	2.48869	0.740972	220|538|3280|4015|4323|5159|6678|7043|8546|8854|23347	ALDH1A3|ATP7A|HES1|LOX|MMP14|PDGFRB|SPARC|TGFB3|AP3B1|ALDH1A2|SMCHD1	-1.57878	0	113	1	1	-3.3685	7.30787
1	-2.67958	GO:0030324	M1	1	0	GO Biological Processes	19	lung development	19_GO:0032502 developmental process	-2.67958	3.22042	3.7534	27994	177	442	9	2.0362	0.671787	538|3280|4015|4323|5159|6678|7043|8546|8854	ATP7A|HES1|LOX|MMP14|PDGFRB|SPARC|TGFB3|AP3B1|ALDH1A2	-1.11662	0	113	0	0	-3.3685	7.30787
1	-2.61398	GO:0030323	M1	1	0	GO Biological Processes	19	respiratory tube development	19_GO:0032502 developmental process	-2.61398	3.14925	3.67418	27994	181	442	9	2.0362	0.671787	538|3280|4015|4323|5159|6678|7043|8546|8854	ATP7A|HES1|LOX|MMP14|PDGFRB|SPARC|TGFB3|AP3B1|ALDH1A2	-1.07426	0	113	0	0	-3.3685	7.30787
1	-2.29627	GO:0032965	M1	1	0	GO Biological Processes	19	regulation of collagen biosynthetic process	19_GO:0050789 regulation of biological process	-2.29627	5.75771	4.0003	27994	44	442	4	0.904977	0.450437	3569|5159|7043|7431	IL6|PDGFRB|TGFB3|VIM	-0.863105	0	113	0	0	-3.3685	7.30787
1	-2.17391	GO:0043627	M1	1	0	GO Biological Processes	19	response to estrogen	19_GO:0050896 response to stimulus	-2.17391	4.22232	3.53923	27994	75	442	5	1.13122	0.503028	4323|5159|5272|6422|7043	MMP14|PDGFRB|SERPINB9|SFRP1|TGFB3	-0.785731	0	113	0	0	-3.3685	7.30787
1	-2.12967	GO:0010712	M1	1	0	GO Biological Processes	19	regulation of collagen metabolic process	19_GO:0050789 regulation of biological process	-2.12967	5.17019	3.70051	27994	49	442	4	0.904977	0.450437	3569|5159|7043|7431	IL6|PDGFRB|TGFB3|VIM	-0.76138	0	113	0	0	-3.3685	7.30787
1	-2.11003	GO:0032967	M1	1	0	GO Biological Processes	19	positive regulation of collagen biosynthetic process	19_GO:0048518 positive regulation of biological process	-2.11003	7.30787	4.07566	27994	26	442	3	0.678733	0.390535	5159|7043|7431	PDGFRB|TGFB3|VIM	-0.751673	0	113	0	0	-3.3685	7.30787
1	-2.06392	GO:0010714	M1	1	0	GO Biological Processes	19	positive regulation of collagen metabolic process	19_GO:0048518 positive regulation of biological process	-2.06392	7.0372	3.97516	27994	27	442	3	0.678733	0.390535	5159|7043|7431	PDGFRB|TGFB3|VIM	-0.720864	0	113	0	0	-3.3685	7.30787
1	-2.01048	GO:0032964	M1	1	0	GO Biological Processes	19	collagen biosynthetic process	19_GO:0008152 metabolic process	-2.01048	4.77999	3.48872	27994	53	442	4	0.904977	0.450437	3569|5159|7043|7431	IL6|PDGFRB|TGFB3|VIM	-0.68566	0	113	0	0	-3.3685	7.30787
1	-3.36454	GO:0060346	M1	1	0	GO Biological Processes	19	bone trabecula formation	19_GO:0032502 developmental process	-3.36454	19.0005	7.21087	27994	10	442	3	0.678733	0.390535	2201|4313|6422	FBN2|MMP2|SFRP1	-1.57829	0	114	1	1	-3.36454	19.0005
1	-3.00268	GO:0061430	M1	1	0	GO Biological Processes	19	bone trabecula morphogenesis	19_GO:0032502 developmental process	-3.00268	14.6157	6.21928	27994	13	442	3	0.678733	0.390535	2201|4313|6422	FBN2|MMP2|SFRP1	-1.33075	0	114	0	0	-3.36454	19.0005
1	-2.12967	GO:0061383	M1	1	0	GO Biological Processes	19	trabecula morphogenesis	19_GO:0032502 developmental process	-2.12967	5.17019	3.70051	27994	49	442	4	0.904977	0.450437	2201|4313|5469|6422	FBN2|MMP2|MED1|SFRP1	-0.76138	0	114	0	0	-3.36454	19.0005
1	-2.11003	GO:0060343	M1	1	0	GO Biological Processes	19	trabecula formation	19_GO:0032502 developmental process	-2.11003	7.30787	4.07566	27994	26	442	3	0.678733	0.390535	2201|4313|6422	FBN2|MMP2|SFRP1	-0.751673	0	114	0	0	-3.36454	19.0005
1	-3.33235	GO:0045598	M1	1	0	GO Biological Processes	19	regulation of fat cell differentiation	19_GO:0032502 developmental process	-3.33235	3.98611	4.53432	27994	143	442	9	2.0362	0.671787	688|3280|3398|3400|3569|4037|6422|6788|80149	KLF5|HES1|ID2|ID4|IL6|LRP3|SFRP1|STK3|ZC3H12A	-1.55773	0	115	1	1	-3.33235	8.73584
1	-2.97264	GO:0045577	M1	1	0	GO Biological Processes	19	regulation of B cell differentiation	19_GO:0002376 immune system process	-2.97264	8.73584	5.27908	27994	29	442	4	0.904977	0.450437	3398|4323|6422|286410	ID2|MMP14|SFRP1|ATP11C	-1.31282	0	115	0	0	-3.33235	8.73584
1	-2.8121	GO:0030183	M1	1	0	GO Biological Processes	19	B cell differentiation	19_GO:0002376 immune system process	-2.8121	3.69838	4.01011	27994	137	442	8	1.80995	0.634098	604|3398|3569|4323|5452|6422|9759|286410	BCL6|ID2|IL6|MMP14|POU2F2|SFRP1|HDAC4|ATP11C	-1.2084	0	115	0	0	-3.33235	8.73584
1	-2.39945	GO:0050864	M1	1	0	GO Biological Processes	19	regulation of B cell activation	19_GO:0002376 immune system process	-2.39945	2.92315	3.4133	27994	195	442	9	2.0362	0.671787	604|3398|3567|3569|4323|6422|6830|64127|286410	BCL6|ID2|IL5|IL6|MMP14|SFRP1|SUPT6H|NOD2|ATP11C	-0.929	0	115	0	0	-3.33235	8.73584
1	-2.34512	GO:0045444	M1	1	0	GO Biological Processes	19	fat cell differentiation	19_GO:0032502 developmental process	-2.34512	2.68368	3.28988	27994	236	442	10	2.26244	0.707308	688|3280|3398|3400|3569|4037|5469|6422|6788|80149	KLF5|HES1|ID2|ID4|IL6|LRP3|MED1|SFRP1|STK3|ZC3H12A	-0.894317	0	115	0	0	-3.33235	8.73584
1	-2.24845	GO:0045600	M1	1	0	GO Biological Processes	19	positive regulation of fat cell differentiation	19_GO:0048518 positive regulation of biological process	-2.24845	4.39825	3.65686	27994	72	442	5	1.13122	0.503028	688|3398|6422|6788|80149	KLF5|ID2|SFRP1|STK3|ZC3H12A	-0.834375	0	115	0	0	-3.33235	8.73584
1	-3.32465	GO:0048545	M1	1	0	GO Biological Processes	19	response to steroid hormone	19_GO:0050896 response to stimulus	-3.32465	2.72995	4.11307	27994	348	442	15	3.39367	0.861244	477|3569|4015|4821|4916|5469|6382|6422|6678|7043|7101|8611|9612|10018|79039	ATP1A2|IL6|LOX|NKX2-2|NTRK3|MED1|SDC1|SFRP1|SPARC|TGFB3|NR2E1|PLPP1|NCOR2|BCL2L11|DDX54	-1.55091	0	116	1	1	-3.32465	2.72995
1	-2.81981	GO:0071407	M1	1	0	GO Biological Processes	19	cellular response to organic cyclic compound	19_GO:0050896 response to stimulus	-2.81981	2.21795	3.5299	27994	514	442	18	4.0724	0.940125	477|688|999|4790|5469|6422|7101|8611|8780|9612|9693|10018|50507|54464|64127|79039|80149|255189	ATP1A2|KLF5|CDH1|NFKB1|MED1|SFRP1|NR2E1|PLPP1|RIOK3|NCOR2|RAPGEF2|BCL2L11|NOX4|XRN1|NOD2|DDX54|ZC3H12A|PLA2G4F	-1.20995	0	116	0	0	-3.32465	2.72995
1	-3.30801	GO:0042826	M1	1	0	GO Molecular Functions	21	histone deacetylase binding		-3.30801	4.4059	4.63556	27994	115	442	8	1.80995	0.634098	639|3280|6421|6886|7101|9612|9759|266740	PRDM1|HES1|SFPQ|TAL1|NR2E1|NCOR2|HDAC4|MAGEA2B	-1.53778	0	117	1	1	-3.30801	5.06679
1	-2.0988	GO:0070888	M1	1	0	GO Molecular Functions	21	E-box binding		-2.0988	5.06679	3.64545	27994	50	442	4	0.904977	0.450437	3280|4618|6421|6886	HES1|MYF6|SFPQ|TAL1	-0.744147	0	117	0	0	-3.30801	5.06679
1	-3.27917	GO:0035770	M1	1	0	GO Cellular Components	20	ribonucleoprotein granule		-3.27917	3.12765	4.21913	27994	243	442	12	2.71493	0.773021	1994|3837|5042|6780|7846|8189|23345|23369|54464|79752|80149|84962	ELAVL1|KPNB1|PABPC3|STAU1|TUBA1A|SYMPK|SYNE1|PUM2|XRN1|ZFAND1|ZC3H12A|AJUBA	-1.52186	0	118	1	1	-3.27917	5.13526
1	-2.95006	GO:0010494	M1	1	0	GO Cellular Components	20	cytoplasmic stress granule		-2.95006	5.13526	4.51149	27994	74	442	6	1.35747	0.550409	1994|3837|5042|6780|23369|79752	ELAVL1|KPNB1|PABPC3|STAU1|PUM2|ZFAND1	-1.2977	0	118	0	0	-3.27917	5.13526
1	-2.8941	GO:0036464	M1	1	0	GO Cellular Components	20	cytoplasmic ribonucleoprotein granule		-2.8941	2.99006	3.86354	27994	233	442	11	2.48869	0.740972	1994|3837|5042|6780|7846|23345|23369|54464|79752|80149|84962	ELAVL1|KPNB1|PABPC3|STAU1|TUBA1A|SYNE1|PUM2|XRN1|ZFAND1|ZC3H12A|AJUBA	-1.25811	0	118	0	0	-3.27917	5.13526
1	-2.58316	GO:0003730	M1	1	0	GO Molecular Functions	21	mRNA 3'-UTR binding		-2.58316	3.78926	3.8293	27994	117	442	7	1.58371	0.593827	549|1994|5042|8148|23369|25929|80149	AUH|ELAVL1|PABPC3|TAF15|PUM2|GEMIN5|ZC3H12A	-1.05258	0	118	0	0	-3.27917	5.13526
1	-3.24765	GO:0051402	M1	1	0	GO Biological Processes	19	neuron apoptotic process	19_GO:0009987 cellular process	-3.24765	3.10211	4.18577	27994	245	442	12	2.71493	0.773021	558|627|2896|4035|4763|7043|8829|9759|10018|10752|23385|23621	AXL|BDNF|GRN|LRP1|NF1|TGFB3|NRP1|HDAC4|BCL2L11|CHL1|NCSTN|BACE1	-1.49707	0	119	1	1	-3.24765	5.36736
1	-3.19485	GO:0043523	M1	1	0	GO Biological Processes	19	regulation of neuron apoptotic process	19_GO:0050789 regulation of biological process	-3.19485	3.25553	4.19516	27994	214	442	11	2.48869	0.740972	558|627|2896|4035|4763|7043|8829|9759|10018|10752|23621	AXL|BDNF|GRN|LRP1|NF1|TGFB3|NRP1|HDAC4|BCL2L11|CHL1|BACE1	-1.46054	0	119	0	0	-3.24765	5.36736
1	-2.71844	GO:0070997	M1	1	0	GO Biological Processes	19	neuron death	19_GO:0009987 cellular process	-2.71844	2.46302	3.53866	27994	360	442	14	3.16742	0.833014	558|627|947|2896|4035|4763|7043|8829|9759|10018|10752|22943|23385|23621	AXL|BDNF|CD34|GRN|LRP1|NF1|TGFB3|NRP1|HDAC4|BCL2L11|CHL1|DKK1|NCSTN|BACE1	-1.14451	0	119	0	0	-3.24765	5.36736
1	-2.71519	GO:1901214	M1	1	0	GO Biological Processes	19	regulation of neuron death	19_GO:0050789 regulation of biological process	-2.71519	2.56496	3.5718	27994	321	442	13	2.94118	0.80365	558|627|947|2896|4035|4763|7043|8829|9759|10018|10752|22943|23621	AXL|BDNF|CD34|GRN|LRP1|NF1|TGFB3|NRP1|HDAC4|BCL2L11|CHL1|DKK1|BACE1	-1.14181	0	119	0	0	-3.24765	5.36736
1	-2.62254	GO:0043525	M1	1	0	GO Biological Processes	19	positive regulation of neuron apoptotic process	19_GO:0048518 positive regulation of biological process	-2.62254	5.36736	4.25334	27994	59	442	5	1.13122	0.503028	2896|4763|9759|10018|23621	GRN|NF1|HDAC4|BCL2L11|BACE1	-1.07868	0	119	0	0	-3.24765	5.36736
1	-2.35425	GO:1901216	M1	1	0	GO Biological Processes	19	positive regulation of neuron death	19_GO:0048518 positive regulation of biological process	-2.35425	3.91762	3.64582	27994	97	442	6	1.35747	0.550409	2896|4763|9759|10018|22943|23621	GRN|NF1|HDAC4|BCL2L11|DKK1|BACE1	-0.90076	0	119	0	0	-3.24765	5.36736
1	-2.01572	GO:0043524	M1	1	0	GO Biological Processes	19	negative regulation of neuron apoptotic process	19_GO:0048519 negative regulation of biological process	-2.01572	2.97546	3.0623	27994	149	442	7	1.58371	0.593827	558|627|2896|4035|7043|8829|10752	AXL|BDNF|GRN|LRP1|TGFB3|NRP1|CHL1	-0.688064	0	119	0	0	-3.24765	5.36736
1	-3.23135	GO:0048680	M1	1	0	GO Biological Processes	19	positive regulation of axon regeneration	19_GO:0048518 positive regulation of biological process	-3.23135	17.2731	6.83722	27994	11	442	3	0.678733	0.390535	2896|4035|4916	GRN|LRP1|NTRK3	-1.48651	0	120	1	1	-3.23135	17.2731
1	-3.11152	GO:0070572	M1	1	0	GO Biological Processes	19	positive regulation of neuron projection regeneration	19_GO:0048518 positive regulation of biological process	-3.11152	15.8337	6.50969	27994	12	442	3	0.678733	0.390535	2896|4035|4916	GRN|LRP1|NTRK3	-1.4047	0	120	0	0	-3.23135	17.2731
1	-2.84758	GO:0031099	M1	1	0	GO Biological Processes	19	regeneration	19_GO:0032502 developmental process	-2.84758	3.15099	3.87639	27994	201	442	10	2.26244	0.707308	558|688|2896|3569|4035|4548|4618|4916|5396|5469	AXL|KLF5|GRN|IL6|LRP1|MTR|MYF6|NTRK3|PRRX1|MED1	-1.23042	0	120	0	0	-3.23135	17.2731
1	-2.8087	GO:0070570	M1	1	0	GO Biological Processes	19	regulation of neuron projection regeneration	19_GO:0032502 developmental process	-2.8087	7.91686	4.9586	27994	32	442	4	0.904977	0.450437	2896|4035|4916|5396	GRN|LRP1|NTRK3|PRRX1	-1.2084	0	120	0	0	-3.23135	17.2731
1	-2.77432	GO:0048678	M1	1	0	GO Biological Processes	19	response to axon injury	19_GO:0050896 response to stimulus	-2.77432	4.75011	4.25439	27994	80	442	6	1.35747	0.550409	1813|2695|2896|4035|4548|4916	DRD2|GIP|GRN|LRP1|MTR|NTRK3	-1.18346	0	120	0	0	-3.23135	17.2731
1	-2.62254	GO:0031102	M1	1	0	GO Biological Processes	19	neuron projection regeneration	19_GO:0032502 developmental process	-2.62254	5.36736	4.25334	27994	59	442	5	1.13122	0.503028	2896|4035|4548|4916|5396	GRN|LRP1|MTR|NTRK3|PRRX1	-1.07868	0	120	0	0	-3.23135	17.2731
1	-2.54791	GO:0007034	M1	1	0	GO Biological Processes	19	vacuolar transport	19_GO:0051179 localization	-2.54791	3.35549	3.67596	27994	151	442	8	1.80995	0.634098	1045|2896|4035|8546|8678|9570|25978|66008	CDX2|GRN|LRP1|AP3B1|BECN1|GOSR2|CHMP2B|TRAK2	-1.02876	0	120	0	0	-3.23135	17.2731
1	-2.07357	GO:0007041	M1	1	0	GO Biological Processes	19	lysosomal transport	19_GO:0051179 localization	-2.07357	3.4235	3.24037	27994	111	442	6	1.35747	0.550409	1045|2896|4035|8546|25978|66008	CDX2|GRN|LRP1|AP3B1|CHMP2B|TRAK2	-0.723591	0	120	0	0	-3.23135	17.2731
1	-2.03923	GO:0031103	M1	1	0	GO Biological Processes	19	axon regeneration	19_GO:0032502 developmental process	-2.03923	4.87191	3.53963	27994	52	442	4	0.904977	0.450437	2896|4035|4548|4916	GRN|LRP1|MTR|NTRK3	-0.703624	0	120	0	0	-3.23135	17.2731
1	-3.23135	GO:0097048	M1	1	0	GO Biological Processes	19	dendritic cell apoptotic process	19_GO:0009987 cellular process	-3.23135	17.2731	6.83722	27994	11	442	3	0.678733	0.390535	558|6363|9693	AXL|CCL19|RAPGEF2	-1.48651	0	121	1	1	-3.23135	17.2731
1	-3.23135	GO:2000668	M1	1	0	GO Biological Processes	19	regulation of dendritic cell apoptotic process	19_GO:0050789 regulation of biological process	-3.23135	17.2731	6.83722	27994	11	442	3	0.678733	0.390535	558|6363|9693	AXL|CCL19|RAPGEF2	-1.48651	0	121	0	0	-3.23135	17.2731
1	-2.78096	GO:0071887	M1	1	0	GO Biological Processes	19	leukocyte apoptotic process	19_GO:0009987 cellular process	-2.78096	4.10504	4.09491	27994	108	442	7	1.58371	0.593827	558|604|3569|6363|9693|10018|64127	AXL|BCL6|IL6|CCL19|RAPGEF2|BCL2L11|NOD2	-1.18828	0	121	0	0	-3.23135	17.2731
1	-2.22704	GO:0097028	M1	1	0	GO Biological Processes	19	dendritic cell differentiation	19_GO:0002376 immune system process	-2.22704	5.50738	3.87513	27994	46	442	4	0.904977	0.450437	177|558|6363|6688	AGER|AXL|CCL19|SPI1	-0.818877	0	121	0	0	-3.23135	17.2731
1	-2.12967	GO:2000107	M1	1	0	GO Biological Processes	19	negative regulation of leukocyte apoptotic process	19_GO:0048519 negative regulation of biological process	-2.12967	5.17019	3.70051	27994	49	442	4	0.904977	0.450437	558|604|6363|64127	AXL|BCL6|CCL19|NOD2	-0.76138	0	121	0	0	-3.23135	17.2731
1	-3.23128	GO:0003682	M1	1	0	GO Molecular Functions	21	chromatin binding		-3.23128	2.2316	3.84939	27994	596	442	21	4.75113	1.01185	604|639|3239|4152|4775|4790|4821|5430|5469|6045|6421|6594|6830|6886|9612|9759|9968|23592|29128|80149|84962	BCL6|PRDM1|HOXD13|MBD1|NFATC3|NFKB1|NKX2-2|POLR2A|MED1|RNF2|SFPQ|SMARCA1|SUPT6H|TAL1|NCOR2|HDAC4|MED12|LEMD3|UHRF1|ZC3H12A|AJUBA	-1.48651	0	122	1	1	-3.23128	2.2316
1	-3.2246	GO:0048169	M1	1	0	GO Biological Processes	19	regulation of long-term neuronal synaptic plasticity	19_GO:0023052 signaling	-3.2246	10.1336	5.78671	27994	25	442	4	0.904977	0.450437	1742|1813|4763|11346	DLG4|DRD2|NF1|SYNPO	-1.48229	0	123	1	1	-3.2246	14.6157
1	-3.00268	GO:0051481	M1	1	0	GO Biological Processes	19	negative regulation of cytosolic calcium ion concentration	19_GO:0065007 biological regulation	-3.00268	14.6157	6.21928	27994	13	442	3	0.678733	0.390535	477|1813|4035	ATP1A2|DRD2|LRP1	-1.33075	0	123	0	0	-3.2246	14.6157
1	-2.83075	GO:0007632	M1	1	0	GO Biological Processes	19	visual behavior	19_GO:0007610 behavior	-2.83075	5.97499	4.59164	27994	53	442	5	1.13122	0.503028	477|1813|3198|4763|11346	ATP1A2|DRD2|HOXA1|NF1|SYNPO	-1.21969	0	123	0	0	-3.2246	14.6157
1	-2.72614	GO:0099170	M1	1	0	GO Biological Processes	19	postsynaptic modulation of chemical synaptic transmission	19_GO:0023052 signaling	-2.72614	11.8753	5.51127	27994	16	442	3	0.678733	0.390535	999|1813|11346	CDH1|DRD2|SYNPO	-1.14941	0	123	0	0	-3.2246	14.6157
1	-2.26119	GO:0035094	M1	1	0	GO Biological Processes	19	response to nicotine	19_GO:0050896 response to stimulus	-2.26119	5.62976	3.93678	27994	45	442	4	0.904977	0.450437	477|1138|1813|4790	ATP1A2|CHRNA5|DRD2|NFKB1	-0.843049	0	123	0	0	-3.2246	14.6157
[truncated: 285 more rows]

## Sheet: Table S10
Table S10: Potential target genes of regression predictor miRNAs (miR-34c, miR-342, miR-106b-5p, miR-92a)
Mienturnet Enrichment results miRTarBase
[truncated: 2,652 more rows]

## Sheet: Table S11
Table S9: GO terms for the target genes of regression predictor miRNAs (miR-34c, miR-342, miR-106b-5p, miR-92a)
[truncated: 1,285 more rows]
